# Supplementary material for: Extensive disruption of protein interactions by genetic variants across the allele frequency spectrum in human populations
Source: Nat Commun. 2019 Sep 12;10:4141. doi: 10.1038/s41467-019-11959-3 (PMC6742646; doi:10.1038/s41467-019-11959-3)
Supplement: Supplementary file 5 — Supplementary Data 1 [file 41467_2019_11959_MOESM5_ESM.xlsx]

## Sheet: SD1 - Primer List
PrimerName	Sequence
10015_A1664G_Fwd	GGGCAGTGAGGTTGTAAGTGTCTTAAAATCCTTATTG
10015_A1664G_Rev	CAATAAGGATTTTAAGACACTTACAACCTCACTGCCC
10015_C2204T_Fwd	CTGCGTATCAGTCCTTACCAGCAGGAGGAC
10015_C2204T_Rev	GTCCTCCTGCTGGTAAGGACTGATACGCAG
10015_G1300A_Fwd	GTGATTGAACAGGGAAGCATCCAGACTGTTG
10015_G1300A_Rev	CAACAGTCTGGATGCTTCCCTGTTCAATCAC
10015_G2348C_Fwd	CCATCTCCAGTGGCGGCTGGGACTGCTGCG
10015_G2348C_Rev	CGCAGCAGTCCCAGCCGCCACTGGAGATGG
10015_G940A_Fwd	CAAAATCAATCGTGCCCTTACTGCAGCAAAGAAGGATAATG
10015_G940A_Rev	CATTATCCTTCTTTGCTGCAGTAAGGGCACGATTGATTTTG
10054_C254T_Fwd	GTACTGCAGTTTTACCTGAAAGCTAATATCGTTGCC
10054_C254T_Rev	GGCAACGATATTAGCTTTCAGGTAAAACTGCAGTAC
10054_C907T_Fwd	CAGATCAACAGAATGAATCCCAGTTAGGCCTG
10054_C907T_Rev	CAGGCCTAACTGGGATTCATTCTGTTGATCTG
10054_G912T_Fwd	CAGAATGAACCCCATTTAGGCCTGAAAGACC
10054_G912T_Rev	GGTCTTTCAGGCCTAAATGGGGTTCATTCTG
10087_G383A_Fwd	GAATCCAGCTTGCATCGACATGGCTCAATG
10087_G383A_Rev	CATTGAGCCATGTCGATGCAAGCTGGATTC
10098_C653T_Fwd	GATTGTAATCTACATGAAAGGCTGTGTGCCCC
10098_C653T_Rev	GGGGCACACAGCCTTTCATGTAGATTACAATC
10100_G353T_Fwd	GGGGTAGCTATCCTACATGTTCAGACCATG
10100_G353T_Rev	CATGGTCTGAACATGTAGGATAGCTACCCC
10107_A629T_Fwd	CAATTGGAGAGCCTGGATGGGGACATCTTG
10107_A629T_Rev	CAAGATGTCCCCATCCAGGCTCTCCAATTG
10107_C481G_Fwd	GAGAGAGAGGAGATTGAAGAAATCCAGTCAAGAG
10107_C481G_Rev	CTCTTGACTGGATTTCTTCAATCTCCTCTCTCTC
10107_G194A_Fwd	CAAAGAACCCTTCCATCCTGGGAGCTTCCG
10107_G194A_Rev	CGGAAGCTCCCAGGATGGAAGGGTTCTTTG
10107_G647A_Fwd	GATGGGGACATCTTGAAGCAACGGGATGAATTTG
10107_G647A_Rev	CAAATTCATCCCGTTGCTTCAAGATGTCCCCATC
10107_G88A_Fwd	GAGCCGGTCACTATCAACTGCGGCCACAAC
10107_G88A_Rev	GTTGTGGCCGCAGTTGATAGTGACCGGCTC
10107_T707C_Fwd	CGGTTTAGTGCTCTTACTGAAGAACTGGAGG
10107_T707C_Rev	CCTCCAGTTCTTCAGTAAGAGCACTAAACCG
10112_C131T_Fwd	CTATCAGACTGCTTTGTCGTCTCTACCTCC
10112_C131T_Rev	GGAGGTAGAGACGACAAAGCAGTCTGATAG
10126_C94T_Fwd	CATGCCAGAGGAGATGTGCGTGGAGACCATG
10126_C94T_Rev	CATGGTCTCCACGCACATCTCCTCTGGCATG
10127_G929C_Fwd	GTTCCGTCTGTATCCTCTGAGAACATCCAC
10127_G929C_Rev	GTGGATGTTCTCAGAGGATACAGACGGAAC
10140_T148A_Fwd	GTATCCTGAAAAGCCAAACAAAGGATCGGGG
10140_T148A_Rev	CCCCGATCCTTTGTTTGGCTTTTCAGGATAC
10142_A443G_Fwd	GATTCTTATTCTGAACGAGGAGCACAAGACAGTC
10142_A443G_Rev	GACTGTCTTGTGCTCCTCGTTCAGAATAAGAATC
10142_C464A_Fwd	CACAAGACAGTCCGAATCATCTAGAGATGATGG
10142_C464A_Rev	CCATCATCTCTAGATGATTCGGACTGTCTTGTG
10142_G610A_Fwd	GCTGCCATTAAACAAAGAAATGGCATTATAACCCAGC
10142_G610A_Rev	GCTGGGTTATAATGCCATTTCTTTGTTTAATGGCAGC
10159_C469T_Fwd	GCCAGCTCCGTAATTGCCTGTTTCAAGAAAAC
10159_C469T_Rev	GTTTTCTTGAAACAGGCAATTACGGAGCTGGC
10188_G101T_Fwd	CTCAACGTCACCCTCCTGTCCCACTTTGAG
10188_G101T_Rev	CTCAAAGTGGGACAGGAGGGTGACGTTGAG
10193_C442T_Fwd	CAGCAGCAGCAGACATGCATCGCAGAGCTG
10193_C442T_Rev	CAGCTCTGCGATGCATGTCTGCTGCTGCTG
10193_G408C_Fwd	CATAACTGCATTAACCACCTGCGCTCAGTG
10193_G408C_Rev	CACTGAGCGCAGGTGGTTAATGCAGTTATG
10193_G443A_Fwd	CAGCAGCAGACACACATCGCAGAGCTGGAG
10193_G443A_Rev	CTCCAGCTCTGCGATGTGTGTCTGCTGCTG
10193_G542A_Fwd	CATGCGTGCAATCCACAGTGTCAACCCCAAC
10193_G542A_Rev	GTTGGGGTTGACACTGTGGATTGCACGCATG
10193_G862A_Fwd	CAAGCAGGCTGTTGTCATGATGGCCTGTGAG
10193_G862A_Rev	CTCACAGGCCATCATGACAACAGCCTGCTTG
10195_A319G_Fwd	GCTGGTTTCGTGTACGTCTTTATGGGGTTG
10195_A319G_Rev	CAACCCCATAAAGACGTACACGAAACCAGC
1019_A122G_Fwd	GTGTGAGAGTCCCCAGTGGAGGAGGAGGTG
1019_A122G_Rev	CACCTCCTCCTCCACTGGGGACTCTCACAC
1019_A65G_Fwd	GGGACAGTGTACAGGGCCCGTGATCCCCAC
1019_A65G_Rev	GTGGGGATCACGGGCCCTGTACACTGTCCC
1019_C625T_Fwd	CTTTGCAGAGATGTTTTGTCGAAAGCCTCTCTTC
1019_C625T_Rev	GAAGAGAGGCTTTCGACAAAACATCTCTGCAAAG
1019_C763T_Fwd	CCCCCAGAGGGCCCTGCCCAGTGCAGTCGG
1019_C763T_Rev	CCGACTGCACTGGGCAGGGCCCTCTGGGGG
1019_G128A_Fwd	GTCCCCAATGGAGAAGGAGGTGGAGGAGGC
1019_G128A_Rev	GCCTCCTCCACCTCCTTCTCCATTGGGGAC
1019_G155A_Fwd	GGCCTTCCCATCAACACAGTTCGTGAGGTG
1019_G155A_Rev	CACCTCACGAACTGTGTTGATGGGAAGGCC
1019_G71A_Fwd	GTGTACAAGGCCCATGATCCCCACAGTGGC
1019_G71A_Rev	GCCACTGTGGGGATCATGGGCCTTGTACAC
1019_G764A_Fwd	CCCAGAGGGCCCCACCCAGTGCAGTCGGTG
1019_G764A_Rev	CACCGACTGCACTGGGTGGGGCCCTCTGGG
1019_T521G_Fwd	GCACTTACACCCGGGGTTGTTACACTCTGG
1019_T521G_Rev	CCAGAGTGTAACAACCCCGGGTGTAAGTGC
1019_T799C_Fwd	CTGAGATGGAGGAGCCGGGAGCACAGCTGC
1019_T799C_Rev	GCAGCTGTGCTCCCGGCTCCTCCATCTCAG
10214_A229G_Fwd	CGTAATAAACGGGTCGCAGACTTCCAGGGG
10214_A229G_Rev	CCCCTGGAAGTCTGCGACCCGTTTATTACG
10214_G477C_Fwd	GATATCTGGACCCAAAAGCGGGGAACATGCCTGG
10214_G477C_Rev	CCAGGCATGTTCCCCGCTTTTGGGTCCAGATATC
1021_A949T_Fwd	CCCACCTGCCGCCCTGCCAGAACACCTCGG
1021_A949T_Rev	CCGAGGTGTTCTGGCAGGGCGGCAGGTGGG
1021_G328A_Fwd	CTTGACCACTTACTTGAATAAAGTTCCAGAGCCTG
1021_G328A_Rev	CAGGCTCTGGAACTTTATTCAAGTAAGTGGTCAAG
10236_T1597A_Fwd	GTAGAGCTGGCTATACACAGAGGGGGGCAC
10236_T1597A_Rev	GTGCCCCCCTCTGTGTATAGCCAGCTCTAC
10241_A763G_Fwd	GGAGATCAAGATAAGGCAGAGCAGTTAGAGC
10241_A763G_Rev	GCTCTAACTGCTCTGCCTTATCTTGATCTCC
10241_A817G_Fwd	CCTCTTTCTCAGTTTAGCTGAACAGAGGAAGG
10241_A817G_Rev	CCTTCCTCTGTTCAGCTAAACTGAGAAAGAGG
10241_C1165G_Fwd	CAAGAAAGTTCTTCCGCCAGCCCGCTCTCC
10241_C1165G_Rev	GGAGAGCGGGCTGGCGGAAGAACTTTCTTG
10241_G664A_Fwd	CAAAACCAGAAGATGTCCTCAAAAAATGAGAAGATGGGAATC
10241_G664A_Rev	GATTCCCATCTTCTCATTTTTTGAGGACATCTTCTGGTTTTG
10241_T743C_Fwd	GAAATGGAGAAGCTTGCTCAGGGAGATCAAG
10241_T743C_Rev	CTTGATCTCCCTGAGCAAGCTTCTCCATTTC
10252_G109A_Fwd	GAGAGATTCAGCCTACTACTATTTTGTCCTTAGACC
10252_G109A_Rev	GGTCTAAGGACAAAATAGTAGTAGGCTGAATCTCTC
10252_G71A_Fwd	GCCTTCTTTGGATAGCCATCAGAGATTAGACTATG
10252_G71A_Rev	CATAGTCTAATCTCTGATGGCTATCCAAAGAAGGC
10252_G887A_Fwd	CGCCCAGGGTGCAAATGTAAGAACTCCAAC
10252_G887A_Rev	GTTGGAGTTCTTACATTTGCACCCTGGGCG
1026_C189A_Fwd	CTGGAGGGTGACTTAGCCTGGGAGCGTGTG
1026_C189A_Rev	CACACGCTCCCAGGCTAAGTCACCCTCCAG
1026_C247T_Fwd	CTTCCCACGGGGCCCTGGCGAGGCCGGGATG
1026_C247T_Rev	CATCCCGGCCTCGCCAGGGCCCCGTGGGAAG
1026_C466T_Fwd	CTACCACTCCAAACGCTGGCTGATCTTCTC
1026_C466T_Rev	GAGAAGATCAGCCAGCGTTTGGAGTGGTAG
1026_C93A_Fwd	GCGAGCAGCTGAGACGCGACTGTGATGCGC
1026_C93A_Rev	GCGCATCACAGTCGCGTCTCAGCTGCTCGC
1026_G200T_Fwd	CTTCGCCTGGGAGCTTGTGCGGGGCCTTGG
1026_G200T_Rev	CCAAGGCCCCGCACAAGCTCCCAGGCGAAG
1026_G251A_Fwd	CCCACGGGGCCCCGGCAAGGCCGGGATGAG
1026_G251A_Rev	CTCATCCCGGCCTTGCCGGGGCCCCGTGGG
1026_G350A_Fwd	CTGTCACTGTCTTATACCCTTGTGCCTCGC
1026_G350A_Rev	GCGAGGCACAAGGGTATAAGACAGTGACAG
10273_G543T_Fwd	GCTGGAAGAGTGCCATCGAAACCACGAGGG
10273_G543T_Rev	CCCTCGTGGTTTCGATGGCACTCTTCCAGC
10278_C140A_Fwd	GGGACCCAGCTGGCTGATCCCAGAGATGCC
10278_C140A_Rev	GGCATCTCTGGGATCAGCCAGCTGGGTCCC
10278_C515T_Fwd	CAGAGGCTCCCCCTTTTCCAGAGCCCCCTG
10278_C515T_Rev	CAGGGGGCTCTGGAAAAGGGGGAGCCTCTG
1027_A518G_Fwd	CAGAACAGAAGAAAGTGTTTCAGACGGTTCCC
1027_A518G_Rev	GGGAACCGTCTGAAACACTTTCTTCTGTTCTG
1027_C20G_Fwd	CAAACGTGCGAGTGTGTAACGGGAGCCCTAG
1027_C20G_Rev	CTAGGGCTCCCGTTACACACTCGCACGTTTG
1027_C365T_Fwd	CTTTAATTGGGGCTCTGGCTAACTCTGAGG
1027_C365T_Rev	CCTCAGAGTTAGCCAGAGCCCCAATTAAAG
1027_C464G_Fwd	GAATAAGGAAGCGACGTGCAACCGACGATTC
1027_C464G_Rev	GAATCGTCGGTTGCACGTCGCTTCCTTATTC
1027_C482G_Fwd	GCAACCGACGATTCTTGTACTCAAAACAAAAGAGC
1027_C482G_Rev	GCTCTTTTGTTTTGAGTACAAGAATCGTCGGTTGC
1027_C572A_Fwd	GACGCCCAAGAAGCATGGCCTCAGAAGACG
1027_C572A_Rev	CGTCTTCTGAGGCCATGCTTCTTGGGCGTC
1027_G115C_Fwd	GCCCGGTGGACCACCAAGAGTTAACCCGGG
1027_G115C_Rev	CCCGGGTTAACTCTTGGTGGTCCACCGGGC
1027_G449A_Fwd	GGAGCAATGCGCAGAAATAAGGAAGCGACC
1027_G449A_Rev	GGTCGCTTCCTTATTTCTGCGCATTGCTCC
1027_G506A_Fwd	CAAAACAAAAGAGCCAACAAAACAGAAGAAAATGTTTCAGAC
1027_G506A_Rev	GTCTGAAACATTTTCTTCTGTTTTGTTGGCTCTTTTGTTTTG
1027_T189G_Fwd	GCAAGTGGAATTTCGAGTTTCAGAATCACAAACCC
1027_T189G_Rev	GGGTTTGTGATTCTGAAACTCGAAATTCCACTTGC
10286_A416G_Fwd	GTAATGCCTGGAAAGTATACAGTGAAAATCTAGTTCATATG
10286_A416G_Rev	CATATGAACTAGATTTTCACTGTATACTTTCCAGGCATTAC
10293_G1284T_Fwd	CGGACAAAATTCATCCATCCTACTGACACAGTC
10293_G1284T_Rev	GACTGTGTCAGTAGGATGGATGAATTTTGTCCG
10318_A89C_Fwd	GAGCGCCTAGTGACGGAGAATTCCCGGCTG
10318_A89C_Rev	CAGCCGGGAATTCTCCGTCACTAGGCGCTC
10318_C451G_Fwd	GCGCTGGGCCCCCTGGCCCGTGAGGACGGC
10318_C451G_Rev	GCCGTCCTCACGGGCCAGGGGGCCCAGCGC
10318_C640A_Fwd	CAGACCCTGTGTGAGAAGCTTCGGAAGGAG
10318_C640A_Rev	CTCCTTCCGAAGCTTCTCACACAGGGTCTG
10318_G46A_Fwd	CCCTGGGGGCAGCATGCCCTCAGGAGAGGC
10318_G46A_Rev	GCCTCTCCTGAGGGCATGCTGCCCCCAGGG
10318_G532A_Fwd	GAGGAGCCGGACCACAGCCAGCTCTTCACC
10318_G532A_Rev	GGTGAAGAGCTGGCTGTGGTCCGGCTCCTC
1031_A205G_Fwd	GATTTGAAAGACCGAGCTGGTTTCGCTGTC
1031_A205G_Rev	GACAGCGAAACCAGCTCGGTCTTTCAAATC
1031_G350A_Fwd	GAAGGCCACCTCCAGGTGGTGGAGTTCCTG
1031_G350A_Rev	CAGGAACTCCACCACCTGGAGGTGGCCTTC
1031_G398A_Fwd	GCAATGTGGGGCATCAGAACCATAAGGGGG
1031_G398A_Rev	CCCCCTTATGGTTCTGATGCCCCACATTGC
1031_G91C_Fwd	GTTGCAAAATAATGTAAACCTCAATGCACAAAATGGATTTGG
1031_G91C_Rev	CCAAATCCATTTTGTGCATTGAGGTTTACATTATTTTGCAAC
1032_C200T_Fwd	CAAGGTGCCAGCCTCAATGTCCAGGACACC
1032_C200T_Rev	GGTGTCCTGGACATTGAGGCTGGCACCTTG
1032_C424T_Fwd	CCAGGGGTCTCACATCCTTGGAGCTGGCAC
1032_C424T_Rev	GTGCCAGCTCCAAGGATGTGAGACCCCTGG
1032_G280A_Fwd	CCCTGAAGGTCCTAATGGAGCACGGGGCTG
1032_G280A_Rev	CAGCCCCGTGCTCCATTAGGACCTTCAGGG
1032_G361T_Fwd	CAAGAGGGTCACACTTCTGTGGTCAGCTTTC
1032_G361T_Rev	GAAAGCTGACCACAGAAGTGTGACCCTCTTG
10360_G445A_Fwd	CAATGATGTTTCTGAGAAGGAGAGCGAGGAAG
10360_G445A_Rev	CTTCCTCGCTCTCCTTCTCAGAAACATCATTG
10403_G1044T_Fwd	GTGAAACAATAAAACAGGATAACACTCGACTACAGAATATC
10403_G1044T_Rev	GATATTCTGTAGTCGAGTGTTATCCTGTTTTATTGTTTCAC
10403_G1813C_Fwd	CATCTTGAGGAGCAGATTCCTAAAGTTGATAGAGAATATG
10403_G1813C_Rev	CATATTCTCTATCAACTTTAGGAATCTGCTCCTCAAGATG
10403_T163C_Fwd	GACATCTGAAAGAAAAGTCCCGCTATTTGGCAAAAG
10403_T163C_Rev	CTTTTGCCAAATAGCGGGACTTTTCTTTCAGATGTC
10421_C785T_Fwd	GAGGAACTGGAGATCCCAACCCCTACCCAG
10421_C785T_Rev	CTGGGTAGGGGTTGGGATCTCCAGTTCCTC
10425_A87C_Fwd	GAAGAAGAAGAAGACGACGACCCTGGGGAC
10425_A87C_Rev	GTCCCCAGGGTCGTCGTCTTCTTCTTCTTC
10436_C101G_Fwd	GCCCCGACTAGGGGGAGGAAACAAGATCGG
10436_C101G_Rev	CCGATCTTGTTTCCTCCCCCTAGTCGGGGC
10477_T349A_Fwd	GTTTTTTCTGGATATCACATTTACATCAGATTATCCATTTAAGCC
10477_T349A_Rev	GGCTTAAATGGATAATCTGATGTAAATGTGATATCCAGAAAAAAC
10483_G1276A_Fwd	GAGCCATTGGTCCATGCATATCTCTGAATGTG
10483_G1276A_Rev	CACATTCAGAGATATGCATGGACCAATGGCTC
10488_A355G_Fwd	GAGCAGGAGATTGCTGGGCTAGTACTGACAG
10488_A355G_Rev	CTGTCAGTACTAGCCCAGCAATCTCCTGCTC
10488_A514G_Fwd	CCGCAGGAAAAAGGAGGTGTATGTTGGGGG
10488_A514G_Rev	CCCCCAACATACACCTCCTTTTTCCTGCGG
10490_G371A_Fwd	GAATGAGCATATGAATCAGCTACAGTCTCAAAGGG
10490_G371A_Rev	CCCTTTGAGACTGTAGCTGATTCATATGCTCATTC
10490_G527A_Fwd	GAGACCAGTTAGAACATACCAAGAGTAGACTGG
10490_G527A_Rev	CCAGTCTACTCTTGGTATGTTCTAACTGGTCTC
10529_A1051G_Fwd	GAAAAATAAGGGAAAGCCAGTGCTTGAATTTGTTGAG
10529_A1051G_Rev	CTCAACAAATTCAAGCACTGGCTTTCCCTTATTTTTC
10529_G1838A_Fwd	GCCCAGAGATCGAACAAGTGAAGAAAAATCAGC
10529_G1838A_Rev	GCTGATTTTTCTTCACTTGTTCGATCTCTGGGC
10534_C62T_Fwd	GACTGAGGCGGAGATGAAGGTGCTGCAGGC
10534_C62T_Rev	GCCTGCAGCACCTTCATCTCCGCCTCAGTC
10556_G35A_Fwd	GGACCTGCGAGCGGATTCTGACCTGAAGGC
10556_G35A_Rev	GCCTTCAGGTCAGAATCCGCTCGCAGGTCC
10573_C480G_Fwd	CAAGTTTGGGATGGAGCTGAAGCGAGGGATG
10573_C480G_Rev	CATCCCTCGCTTCAGCTCCATCCCAAACTTG
10611_C1162T_Fwd	CTCAGGATCAGTGGCATCAGCCAACTCAGC
10611_C1162T_Rev	GCTGAGTTGGCTGATGCCACTGATCCTGAG
10611_C407T_Fwd	GGCCTTTTGGTTCTGTGTTTTCACCAAAAGTCAC
10611_C407T_Rev	GTGACTTTTGGTGAAAACACAGAACCAAAAGGCC
10614_C65T_Fwd	CTGTACAGGTGCTGTTGCTGTCCAGGAAGAG
10614_C65T_Rev	CTCTTCCTGGACAGCAACAGCACCTGTACAG
10617_G465T_Fwd	CACAACAGAAGCAGCATCAATTGGAACAGGAAC
10617_G465T_Rev	GTTCCTGTTCCAATTGATGCTGCTTCTGTTGTG
10617_G499A_Fwd	GTTCCATGCCTTCGAGAAGATGATCCGGAAC
10617_G499A_Rev	GTTCCGGATCATCTTCTCGAAGGCATGGAAC
10617_G764A_Fwd	CAATCGATGGATTGCACCATGTGGTGGTGC
10617_G764A_Rev	GCACCACCACATGGTGCAATCCATCGATTG
10668_C553T_Fwd	CTTAGCTGATGAGGATGACTGGGAAATTTATGATATTATTTC
10668_C553T_Rev	GAAATAATATCATAAATTTCCCAGTCATCCTCATCAGCTAAG
10687_G556A_Fwd	CTTTGAGGTCTGGTTGAAACAGGCCACGGAG
10687_G556A_Rev	CTCCGTGGCCTGTTTCAACCAGACCTCAAAG
1068_T215C_Fwd	GAGATGAAGAAAACGATCTCCGAGGTGGAC
1068_T215C_Rev	GTCCACCTCGGAGATCGTTTTCTTCATCTC
10717_T1439C_Fwd	CTGCTCACTGCTTCGCTGCGCCTTTTCCTC
10717_T1439C_Rev	GAGGAAAAGGCGCAGCGAAGCAGTGAGCAG
10767_A1450G_Fwd	CTCCCCAGCGATCTGTTGACAAACCTTTTAG
10767_A1450G_Rev	CTAAAAGGTTTGTCAACAGATCGCTGGGGAG
10785_G213C_Fwd	CCACCTTCTCCAACTCTGGCAGCTATTTTG
10785_G213C_Rev	CAAAATAGCTGCCAGAGTTGGAGAAGGTGG
10785_G823A_Fwd	CATCTTCCAGCTGGACACCCGCAGACAGCAG
10785_G823A_Rev	CTGCTGTCTGCGGGTGTCCAGCTGGAAGATG
10811_C18G_Fwd	CCTCTCTGGGGGAGCTGGTGCGCGCCTGGC
10811_C18G_Rev	GCCAGGCGCGCACCAGCTCCCCCAGAGAGG
10813_A1735G_Fwd	CTTTGGCAGTTCCCGCAATAGAGGAGCTGG
10813_A1735G_Rev	CCAGCTCCTCTATTGCGGGAACTGCCAAAG
10813_G766A_Fwd	GTAAAAAGTATCACAAAGTCATGAAGAAAGGAAAGGCC
10813_G766A_Rev	GGCCTTTCCTTTCTTCATGACTTTGTGATACTTTTTAC
10813_T1460C_Fwd	GACTATTCCCCAGGCCCAGAGAGAGGAACC
10813_T1460C_Rev	GGTTCCTCTCTCTGGGCCTGGGGAATAGTC
10912_G334A_Fwd	CCGGCGAGGAGGCGAGTGCGCCGGGCGACC
10912_G334A_Rev	GGTCGCCCGGCGCACTCGCCTCCTCGCCGG
10922_G1270C_Fwd	CCAGGACCTGACTCTGCCTCCAGGCTACTG
10922_G1270C_Rev	CAGTAGCCTGGAGGCAGAGTCAGGTCCTGG
10926_A1576G_Fwd	GAAAAGGACCTTCATTCAGTATTTACTCATGATTCTGG
10926_A1576G_Rev	CCAGAATCATGAGTAAATACTGAATGAAGGTCCTTTTC
10926_A1735G_Fwd	CTGGTAAAATACATCGAAAAGTGGAAATAATATTAGGACGAAATAG
10926_A1735G_Rev	CTATTTCGTCCTAATATTATTTCCACTTTTCGATGTATTTTACCAG
10926_C916A_Fwd	GCTTGCAGAAATATGAAGATATAGAAACTCACCTTCTAAG
10926_C916A_Rev	CTTAGAAGGTGAGTTTCTATATCTTCATATTTCTGCAAGC
10935_G517T_Fwd	GATTTCCCGAGACTACTGTGTGCTGTTAGAAG
10935_G517T_Rev	CTTCTAACAGCACACAGTAGTCTCGGGAAATC
10971_G454T_Fwd	CCAAGGAGCTTACCAAGAGTCATTTGATATAAGCAAG
10971_G454T_Rev	CTTGCTTATATCAAATGACTCTTGGTAAGCTCCTTGG
10982_C652T_Fwd	CTAAACCAGGATCCACATCTTCTCGACCCTCATC
10982_C652T_Rev	GATGAGGGTCGAGAAGATGTGGATCCTGGTTTAG
11020_C425T_Fwd	GCCCGGGCATGGGTGCTGGGCCAGGGCCTG
11020_C425T_Rev	CAGGCCCTGGCCCAGCACCCATGCCCGGGC
11034_G416A_Fwd	GAATGTCAAGCAAATGAACCAGAAGATCTCAATCGG
11034_G416A_Rev	CCGATTGAGATCTTCTGGTTCATTTGCTTGACATTC
11047_A1169C_Fwd	GCCAAGCCCGAGCAGACAGAGGGCGACACG
11047_A1169C_Rev	CGTGTCGCCCTCTGTCTGCTCGGGCTTGGC
11047_A487G_Fwd	GCCTGCTGGGAAACGTGAGCCACAGCCAGC
11047_A487G_Rev	GCTGGCTGTGGCTCACGTTTCCCAGCAGGC
11047_C159G_Fwd	CATTCAGCAGACGGAGGACTCGCTTATTCAC
11047_C159G_Rev	GTGAATAAGCGAGTCCTCCGTCTGCTGAATG
11047_C719A_Fwd	GCTGCCTCAGCAAATAGCCCGAGCCCCGCG
11047_C719A_Rev	CGCGGGGCTCGGGCTATTTGCTGAGGCAGC
11047_C971T_Fwd	CGCTGCCGCAGACCGTGGATGAGATCCAGAATAC
11047_C971T_Rev	GTATTCTGGATCTCATCCACGGTCTGCGGCAGCG
11047_C981G_Fwd	GACCGCGGATGAGATGCAGAATACCCTGAC
11047_C981G_Rev	GTCAGGGTATTCTGCATCTCATCCGCGGTC
11047_G1033A_Fwd	GGGCATGTTCAGCACAGCCTTGGCCTCGGG
11047_G1033A_Rev	CCCGAGGCCAAGGCTGTGCTGAACATGCCC
11047_G836A_Fwd	GAACGTACCAGCCGAGCCAGCAGGCGGCCAG
11047_G836A_Rev	CTGGCCGCCTGCTGGCTCGGCTGGTACGTTC
11060_A1202G_Fwd	GCTTCGACTGACCGTGATCCCCTGGGCCCC
11060_A1202G_Rev	GGGGCCCAGGGGATCACGGTCAGTCGAAGC
11060_C643T_Fwd	CAAAGCCCCGGTGCTTGGAGCCGGCACCGC
11060_C643T_Rev	GCGGTGCCGGCTCCAAGCACCGGGGCTTTG
11060_C943T_Fwd	GAGCTGCCCAACGGATGTGTCTATTATGTTG
11060_C943T_Rev	CAACATAATAGACACATCCGTTGGGCAGCTC
11060_G2149A_Fwd	CGTTTCACCCGAGGCATGGAAGAGCAGACC
11060_G2149A_Rev	GGTCTGCTCTTCCATGCCTCGGGTGAAACG
11060_G533A_Fwd	GCTCCAGAGAACCAGCACCAGCCCCCCAGC
11060_G533A_Rev	GCTGGGGGGCTGGTGCTGGTTCTCTGGAGC
11143_C889T_Fwd	GGAACACACGGGAACCTTTTTTAGAAAACCTGAC
11143_C889T_Rev	GTCAGGTTTTCTAAAAAAGGTTCCCGTGTGTTCC
11144_A545G_Fwd	CTTTAATGTAGACCATGGTGCAGTACTGGACAAC
11144_A545G_Rev	GTTGTCCAGTACTGCACCATGGTCTACATTAAAG
11144_A598G_Fwd	CATATACTAGTGAACATCAGGTGGAGCTACTTGATTATG
11144_A598G_Rev	CATAATCAAGTAGCTCCACCTGATGTTCACTAGTATATG
11144_T863C_Fwd	CCCAAAAAACCCACTGGGGGACACATTCTG
11144_T863C_Rev	CAGAATGTGTCCCCCAGTGGGTTTTTTGGG
11159_C158T_Fwd	CAGCAGCTGTCCATGTACGCCCTGACCCTG
11159_C158T_Rev	CAGGGTCAGGGCGTACATGGACAGCTGCTG
11159_C355T_Fwd	CTGGTATACAGAGTTTCGGGAGTTCAGGCC
11159_C355T_Rev	GGCCTGAACTCCCGAAACTCTGTATACCAG
11159_G245A_Fwd	CGGCAGGCCAGGAGCAGTTCCAGAGCATGC
11159_G245A_Rev	GCATGCTCTGGAACTGCTCCTGGCCTGCCG
11159_G280A_Fwd	CTCCTACTACCACAAGACCCATGCCTGCATC
11159_G280A_Rev	GATGCAGGCATGGGTCTTGTGGTAGTAGGAG
11170_A187C_Fwd	GCCTTGGTGTGGACCGCAAGCCAGAGCTGC
11170_A187C_Rev	GCAGCTCTGGCTTGCGGTCCACACCAAGGC
11170_G421C_Fwd	CACACTGACCAGCGAACAGAGAGAGCTGTAG
11170_G421C_Rev	CTACAGCTCTCTCTGTTCGCTGGTCAGTGTG
11199_A211C_Fwd	CCTGATTGGGGATCTGAGGGAGCAGCTTTC
11199_A211C_Rev	GAAAGCTGCTCCCTCAGATCCCCAATCAGG
11199_T185C_Fwd	GCATACCAGAGCACGTATGGCCGGGACCTG
11199_T185C_Rev	CAGGTCCCGGCCATACGTGCTCTGGTATGC
11199_T701C_Fwd	GTTATGATGGATACTCTCAGGAGCTGCTGG
11199_T701C_Rev	CCAGCAGCTCCTGAGAGTATCCATCATAAC
11235_A274G_Fwd	GATGTAGAAGAGTATGTGATTGAACGACCAGAGC
11235_A274G_Rev	GCTCTGGTCGTTCAATCACATACTCTTCTACATC
11235_A58G_Fwd	CATCCATGGTTTCTGTGCCCCTCTATGCAG
11235_A58G_Rev	CTGCATAGAGGGGCACAGAAACCATGGATG
1123_G343A_Fwd	CTTTGAGTCCATCCACAATCTGGTGACTGATG
1123_G343A_Rev	CATCAGTCACCAGATTGTGGATGGACTCAAAG
112483_C376T_Fwd	GCTGCTCCCAATTCTGCCTGGCCGTCCTGG
112483_C376T_Rev	CCAGGACGGCCAGGCAGAATTGGGAGCAGC
112483_G255T_Fwd	CTACAGTACATGGAATGGACGCACCATTTATCTG
112483_G255T_Rev	CAGATAAATGGTGCGTCCATTCCATGTACTGTAG
112483_G377T_Fwd	GCTGCTCCCAATTCCTCCTGGCCGTCCTGG
112483_G377T_Rev	CCAGGACGGCCAGGAGGAATTGGGAGCAGC
11252_A776T_Fwd	CACCTAGACCTGTCCATTGTGGCTGGCTAC
11252_A776T_Rev	GTAGCCAGCCACAATGGACAGGTCTAGGTG
11252_C724T_Fwd	GAGGAGAAACGCCTTTGCTTCTTCCGGGAG
11252_C724T_Rev	CTCCCGGAAGAAGCAAAGGCGTTTCTCCTC
11252_C773A_Fwd	CACCTAGACCTGTACAATGTGGCTGGCTAC
11252_C773A_Rev	GTAGCCAGCCACATTGTACAGGTCTAGGTG
11252_G118A_Fwd	CACCGCCTGTGCAGCAACCTCATGAACTGC
11252_G118A_Rev	GCAGTTCATGAGGTTGCTGCACAGGCGGTG
11252_G253A_Fwd	GAAGGCCTGGATGACCTTCATGTCCGAGGC
11252_G253A_Rev	GCCTCGGACATGAAGGTCATCCAGGCCTTC
11252_T799A_Fwd	GCTACAAAGCCATTAACCATGACCTGGAGC
11252_T799A_Rev	GCTCCAGGTCATGGTTAATGGCTTTGTAGC
11267_A554G_Fwd	CACCGTGGTGCTGCGGCTGGCAGAGAATGG
11267_A554G_Rev	CCATTCTCTGCCAGCCGCAGCACCACGGTG
11267_G49A_Fwd	GCCAAGAAGAAACTTACAGAGGCCAAGTATAAGG
11267_G49A_Rev	CCTTATACTTGGCCTCTGTAAGTTTCTTCTTGGC
11274_C506T_Fwd	CAGGCCCTGTATATGATCCGGGTGAAGGAC
11274_C506T_Rev	GTCCTTCACCCGGATCATATACAGGGCCTG
11275_G1438A_Fwd	GAGTGGACCTATATAACAGAAATGAGCACCAGG
11275_G1438A_Rev	CCTGGTGCTCATTTCTGTTATATAGGTCCACTC
11275_G466A_Fwd	CCCAGCTTCACCCTATCAACTGCTTAGGAATC
11275_G466A_Rev	GATTCCTAAGCAGTTGATAGGGTGAAGCTGGG
11275_T202G_Fwd	GAAGACATGGAAATTGCTGCTCATAGAGTGGTG
11275_T202G_Rev	CACCACTCTATGAGCAGCAATTTCCATGTCTTC
112858_A385G_Fwd	GAGATTATATTCAGTCCGCTATGGAGACTGAAAAAAC
112858_A385G_Rev	GTTTTTTCAGTCTCCATAGCGGACTGAATATAATCTC
112858_C23T_Fwd	GCCAGAGCTACTATGCCGGCCGATGGCGAG
112858_C23T_Rev	CTCGCCATCGGCCGGCATAGTAGCTCTGGC
112858_G368A_Fwd	GGCTCAGTGACTGTTCAAGATTATATTCAGTCCAC
112858_G368A_Rev	GTGGACTGAATATAATCTTGAACAGTCACTGAGCC
113251_G1037C_Fwd	CTCCCTTTCCCAATGGTACTTTTGTGAATGGCTTTAATTC
113251_G1037C_Rev	GAATTAAAGCCATTCACAAAAGTACCATTGGGAAAGGGAG
11339_C625T_Fwd	GATAGTGCTAACGCACAATTGCTTAAAATCACTAATGAAG
11339_C625T_Rev	CTTCATTAGTGATTTTAAGCAATTGTGCGTTAGCACTATC
11339_G181C_Fwd	GGGCTGAGGAGCCACCCGCCGGCCCGCAGC
11339_G181C_Rev	GCTGCGGGCCGGCGGGTGGCTCCTCAGCCC
11339_T536A_Fwd	CTCTTAAAAACAAAAGCCAAAGTAAATGCATCAGAGATGG
11339_T536A_Rev	CCATCTCTGATGCATTTACTTTGGCTTTTGTTTTTAAGAG
11340_A605T_Fwd	CTTCCTTTGCTGTGTTTGTTGACACTTTGCTTATAGTTG
11340_A605T_Rev	CAACTATAAGCAAAGTGTCAACAAACACAGCAAAGGAAG
11340_C260A_Fwd	CTAATGTGGATCTACCACACCTGTGTTCATCGAG
11340_C260A_Rev	CTCGATGAACACAGGTGTGGTAGATCCACATTAG
11340_C272T_Fwd	CACCCCTGTGTTCATTGAGATTCCGGTCTG
11340_C272T_Rev	CAGACCGGAATCTCAATGAACACAGGGGTG
11340_T116A_Fwd	CCACAACTGTCAACAACGGTTCAATTAGTACCG
11340_T116A_Rev	CGGTACTAATTGAACCGTTGTTGACAGTTGTGG
11340_T373C_Fwd	CAGAAAGAGGACTTACGCATTTCTCCAGGAAAG
11340_T373C_Rev	CTTTCCTGGAGAAATGCGTAAGTCCTCTTTCTG
11345_A163G_Fwd	CTTGGTTCCATCTGATGTCACTGTGGCTCAG
11345_A163G_Rev	CTGAGCCACAGTGACATCAGATGGAACCAAG
113675_G323C_Fwd	GTGCAGAGGCTGCAGGCGGAGGGGGCCGAG
113675_G323C_Rev	CTCGGCCCCCTCCGCCTGCAGCCTCTGCAC
114088_C829T_Fwd	CTACATAAGAGCCAGTTCTCCCAGGCGCTG
114088_C829T_Rev	CAGCGCCTGGGAGAACTGGCTCTTATGTAG
114327_A305G_Fwd	GTACTGAAATTTGATGCCTGTTTCCAAGAAGATGTTC
114327_A305G_Rev	GAACATCTTCTTGGAAACAGGCATCAAATTTCAGTAC
114327_C475T_Fwd	CTAGCCAAGAATGACTGGGGTGACCATTAC
114327_C475T_Rev	GTAATGGTCACCCCAGTCATTCTTGGCTAG
114327_T685C_Fwd	GTCACCCCATCAGACCTTGATCAACTCAAG
114327_T685C_Rev	CTTGAGTTGATCAAGGTCTGATGGGGTGAC
114822_G1606A_Fwd	GCCTGTCCTCATCACTGCCGTCATTCCAGG
114822_G1606A_Rev	CCTGGAATGACGGCAGTGATGAGGACAGGC
114824_A781G_Fwd	GGAGAGAAAGTCTCCGCTTTCCTGCTGCGC
114824_A781G_Rev	GCGCAGCAGGAAAGCGGAGACTTTCTCTCC
114824_G820A_Fwd	CTGCTGCAGAAAGCCATGCACAAGAGCCCC
114824_G820A_Rev	GGGGCTCTTGTGCATGGCTTTCTGCAGCAG
114824_G935A_Fwd	GAGCTCTTGGATCAGCAAGGGTGTCCTCCC
114824_G935A_Rev	GGGAGGACACCCTTGCTGATCCAAGAGCTC
114824_T62A_Fwd	CCCAGAAAGGCCCAGCTGATTGTAGGCATC
114824_T62A_Rev	GATGCCTACAATCAGCTGGGCCTTTCTGGG
115761_T442C_Fwd	GATTCCAGGACCACCGCTGGGAGCTCCGGG
115761_T442C_Rev	CCCGGAGCTCCCAGCGGTGGTCCTGGAATC
116442_G531T_Fwd	CATATATGAGCTGGTTAAAAGTGGGGAGATTACAATCCAG
116442_G531T_Rev	CTGGATTGTAATCTCCCCACTTTTAACCAGCTCATATATG
118472_G367A_Fwd	CCGGACACCTGCTGAACGCCCACATCCTGG
118472_G367A_Rev	CCAGGATGTGGGCGTTCAGCAGGTGTCCGG
118472_G584A_Fwd	GAAGCCCCAGGGGACAATGGAGAGCGGTCAG
118472_G584A_Rev	CTGACCGCTCTCCATTGTCCCCTGGGGCTTC
118738_C215T_Fwd	GATGTGGGCAGTGTGGAGCTGGCACTGTTG
118738_C215T_Rev	CAACAGTGCCAGCTCCACACTGCCCACATC
118738_T688C_Fwd	GAATGCTCCACTCCGTAGCACTTTTCTGGG
118738_T688C_Rev	CCCAGAAAAGTGCTACGGAGTGGAGCATTC
118924_C752T_Fwd	CATAAAAAATCCAGATTATTTTCTGCAGAAGAGGCCTC
118924_C752T_Rev	GAGGCCTCTTCTGCAGAAAATAATCTGGATTTTTTATG
119391_A424G_Fwd	GGAGAGAATGCACTGATCTGAAGGCAGCCC
119391_A424G_Rev	GGGCTGCCTTCAGATCAGTGCATTCTCTCC
120379_C305A_Fwd	CAACTGAGATATCAGATGATTACACAGTCATTGATGTTG
120379_C305A_Rev	CAACATCAATGACTGTGTAATCATCTGATATCTCAGTTG
120379_C350T_Fwd	CCTGATGTTCTTCATGTAGCAGAAAAGGACCAAG
120379_C350T_Rev	CTTGGTCCTTTTCTGCTACATGAAGAACATCAGG
121457_G469T_Fwd	GAGAAATTTCAGAATATTACGTATTTCTGGAAGAGAAGCC
121457_G469T_Rev	GGCTTCTCTTCCAGAAATACGTAATATTCTGAAATTTCTC
121457_T557G_Fwd	CATTCTCAAGTAACTGGCCAAATTAACTCAGCTGAG
121457_T557G_Rev	CTCAGCTGAGTTAATTTGGCCAGTTACTTGAGAATG
121506_G364A_Fwd	CAACTGAATTTAGAGGACAAAGACATTGAAAGCATTGATG
121506_G364A_Rev	CATCAATGCTTTCAATGTCTTTGTCCTCTAAATTCAGTTG
123722_A998C_Fwd	CTGACAGACTCGGGACATTCCTGAAAACAAAAAC
123722_A998C_Rev	GTTTTTGTTTTCAGGAATGTCCCGAGTCTGTCAG
123722_G2158A_Fwd	CATTTAGTTGTCAGCTTCACAAATTTGTGCATCCCTGTTTTTC
123722_G2158A_Rev	GAAAAACAGGGATGCACAAATTTGTGAAGCTGACAACTAAATG
124404_A219C_Fwd	CTGTTCAAGTCCAACGTGTGGAAGTCAAACC
124404_A219C_Rev	GGTTTGACTTCCACACGTTGGACTTGAACAG
124404_A638G_Fwd	CGCAGGATCCAGCGGAACCTGAGGACCCAC
124404_A638G_Rev	GTGGGTCCTCAGGTTCCGCTGGATCCTGCG
124404_C332A_Fwd	CTGAAGCTGACGGTGAAGGACACGCCCGGC
124404_C332A_Rev	GCCGGGCGTGTCCTTCACCGTCAGCTTCAG
124404_C332T_Fwd	CTGAAGCTGACGGTGATGGACACGCCCGGC
124404_C332T_Rev	GCCGGGCGTGTCCATCACCGTCAGCTTCAG
124404_C931T_Fwd	CCACTATGAGAACTACTGCGTCATCAGACTC
124404_C931T_Rev	GAGTCTGATGACGCAGTAGTTCTCATAGTGG
124404_G484A_Fwd	GGTGCACTGCTGCATGTACTTTGTACCACC
124404_G484A_Rev	GGTGGTACAAAGTACATGCAGCAGTGCACC
124404_G506A_Fwd	GTACCACCCACTGAGCACTGCCTGCGGCCC
124404_G506A_Rev	GGGCCGCAGGCAGTGCTCAGTGGGTGGTAC
124404_G589C_Fwd	GTGATTGCCAGGGCCCACAGCCTGACCATG
124404_G589C_Rev	CATGGTCAGGCTGTGGGCCCTGGCAATCAC
124404_G611A_Fwd	GACCATGGAGGAGCAAGAGGCCTTCAGGCG
124404_G611A_Rev	CGCCTGAAGGCCTCTTGCTCCTCCATGGTC
124404_G664A_Fwd	CCACTGCATCGACATCTACCCCCAGATGTG
124404_G664A_Rev	CACATCTGGGGGTAGATGTCGATGCAGTGG
124404_T550A_Fwd	GTTCCTGCAGCGGCTGAGCCGGACTGTGAATG
124404_T550A_Rev	CATTCACAGTCCGGCTCAGCCGCTGCAGGAAC
124404_T788A_Fwd	GAACGGGAGGTGTGACCTGGGCCGGAAGAC
124404_T788A_Rev	GTCTTCCGGCCCAGGTCACACCTCCCGTTC
124590_C1258G_Fwd	CTCGAGGCTTTGATGGTGTGCTCTGACCTC
124590_C1258G_Rev	GAGGTCAGAGCACACCATCAAAGCCTCGAG
124590_C46G_Fwd	GATGGCTACCTGGAGGTCCTCAAGGAGGCC
124590_C46G_Rev	GGCCTCCTTGAGGACCTCCAGGTAGCCATC
124590_G1179T_Fwd	CTAGCCCGCTGGATACCTTCCTGGCCTCTC
124590_G1179T_Rev	GAGAGGCCAGGAAGGTATCCAGCGGGCTAG
124590_T143C_Fwd	CAACCTCGAGTCGCCGCGTCTCATTGTGAG
124590_T143C_Rev	CTCACAATGAGACGCGGCGACTCGAGGTTG
125115_A109G_Fwd	CTTGTCTCCCCGGTGCCTGTGCTACATCCC
125115_A109G_Rev	GGGATGTAGCACAGGCACCGGGGAGACAAG
125115_C1163T_Fwd	GGTGAGATCAACATGTACTGGGGCCTGCTG
125115_C1163T_Rev	CAGCAGGCCCCAGTACATGTTGATCTCACC
125115_C1217T_Fwd	CTGTAGCCCATGTTTGACCACATGCACCTC
125115_C1217T_Rev	GAGGTGCATGTGGTCAAACATGGGCTACAG
125115_C458T_Fwd	CCAACAAAAGATCTTATGCATGAAAGCAGAGAATTCTAG
125115_C458T_Rev	CTAGAATTCTCTGCTTTCATGCATAAGATCTTTTGTTGG
125115_G305A_Fwd	GACAGACTCGCCAACTATCTGGAGAAGGTG
125115_G305A_Rev	CACCTTCTCCAGATAGTTGGCGAGTCTGTC
125115_G343A_Fwd	GGAGGAGACCAACACAGAGCTGGAATCCAG
125115_G343A_Rev	CTGGATTCCAGCTCTGTGTTGGTCTCCTCC
125115_G704A_Fwd	GTCAACTTGCTTCATGAACAGCTTGGCGAC
125115_G704A_Rev	GTCGCCAAGCTGTTCATGAAGCAAGTTGAC
125115_G794A_Fwd	GATGCGCTGTCAGTATGAAACGGTGCTTGC
125115_G794A_Rev	GCAAGCACCGTTTCATACTGACAGCGCATC
125115_G858C_Fwd	CTGTTCAGACAGAAGACCTGAATCAGCAGC
125115_G858C_Rev	GCTGCTGATTCAGGTCTTCTGTCTGAACAG
125115_T1045C_Fwd	CTGGCCCAAATTCAGCGTCTGATCGATAAC
125115_T1045C_Rev	GTTATCGATCAGACGCTGAATTTGGGCCAG
125115_T1168C_Fwd	GATCAACACGTACCGGGGCCTGCTGGACAG
125115_T1168C_Rev	CTGTCCAGCAGGCCCCGGTACGTGTTGATC
125115_T254C_Fwd	GAGGATGGGGTGTCCACTAGCAATGAGAAG
125115_T254C_Rev	CTTCTCATTGCTAGTGGACACCCCATCCTC
125115_T908C_Fwd	CAGGGCTGCCAGACGGAGATCTTGGAACTG
125115_T908C_Rev	CAGTTCCAAGATCTCCGTCTGGCAGCCCTG
126003_T154G_Fwd	GTGGCCGAGCTGCAGGCGCGCCTGGCCGCG
126003_T154G_Rev	CGCGGCCAGGCGCGCCTGCAGCTCGGCCAC
126868_A1012G_Fwd	CAACCTCTTTCAGTGCGCCAACCCGACTGAAC
126868_A1012G_Rev	GTTCAGTCGGGTTGGCGCACTGAAAGAGGTTG
130617_C212A_Fwd	GCCAGAGGGGAGCACCCTGACCGTGCTGTG
130617_C212A_Rev	CACAGCACGGTCAGGGTGCTCCCCTCTGGC
1311_A1156G_Fwd	CAACCAGGCCGACGACTGCCCTAGGGTACC
1311_A1156G_Rev	GGTACCCTAGGGCAGTCGTCGGCCTGGTTG
1312_G304A_Fwd	GCAAGATCGTGGACACCGTGATTCAGGAGC
1312_G304A_Rev	GCTCCTGAATCACGGTGTCCACGATCTTGC
131377_G1450A_Fwd	CAAGATGTGCGTCTATAACCCCAAGAAGTTTGAG
131377_G1450A_Rev	CTCAAACTTCTTGGGGTTATAGACGCACATCTTG
132321_A497G_Fwd	GGACAAAAACCTGATTTCCGTTGCCTAGAATACTTC
132321_A497G_Rev	GAAGTATTCTAGGCAACGGAAATCAGGTTTTTGTCC
1329_A374G_Fwd	CAAGCTGGTGCCCCGGCAGCTGGCACACTG
1329_A374G_Rev	CAGTGTGCCAGCTGCCGGGGCACCAGCTTG
1329_C343T_Fwd	CCCAGCGATGCCCCTGCTGTGGAGCCCATTAC
1329_C343T_Rev	GTAATGGGCTCCACAGCAGGGGCATCGCTGGG
134265_G293A_Fwd	CCCAGCAAAGGAGCCAACCCTGAGCTAGCC
134265_G293A_Rev	GGCTAGCTCAGGGTTGGCTCCTTTGCTGGG
134265_T1217C_Fwd	CCAAGAAGAAGACACCGGCCGATGACCTGC
134265_T1217C_Rev	GCAGGTCATCGGCCGGTGTCTTCTTCTTGG
134359_A32G_Fwd	GAATATGAAGAACTGCTTCGTTATGCTATAGTGACTC
134359_A32G_Rev	GAGTCACTATAGCATAACGAAGCAGTTCTTCATATTC
134359_A450G_Fwd	GGTCTTAAGACAAACATCATGTCTGAACTAAGTAAATGG
134359_A450G_Rev	CCATTTACTTAGTTCAGACATGATGTTTGTCTTAAGACC
134359_G1261A_Fwd	CCAGGGCTGCTTCCACATCTTCTGTTCACG
134359_G1261A_Rev	CGTGAACAGAAGATGTGGAAGCAGCCCTGG
134359_G367A_Fwd	CCCATGAAATACTTGTGAGCAATTTTCTTGTTTCTGATG
134359_G367A_Rev	CATCAGAAACAAGAAAATTGCTCACAAGTATTTCATGGG
134359_G830A_Fwd	GAAAGATGTGGTAGAAAAAGCTTGTCAAGCAAGAGC
134359_G830A_Rev	GCTCTTGCTTGACAAGCTTTTTCTACCACATCTTTC
134359_T179C_Fwd	GAAGTAAGAGAAACTGCAACAGAAGTTGGAAAAGGATG
134359_T179C_Rev	CATCCTTTTCCAACTTCTGTTGCAGTTTCTCTTACTTC
136895_A899G_Fwd	GAACTGGATGATTACCGTGAAAAGATGGTAGCAG
136895_A899G_Rev	CTGCTACCATCTTTTCACGGTAATCATCCAGTTC
136895_C713A_Fwd	GGTGTTGAGAAAAATAAGCAAGTATTCTACCCAAAACC
136895_C713A_Rev	GGTTTTGGGTAGAATACTTGCTTATTTTTCTCAACACC
136895_G472A_Fwd	CACATCTGTCGCGGCACCATGTTCCCCACC
136895_G472A_Rev	GGTGGGGAACATGGTGCCGCGACAGATGTG
137886_A326C_Fwd	CCACAAGAGCTTCAGGTGCTGATAAATCTAAGTC
137886_A326C_Rev	GACTTAGATTTATCAGCACCTGAAGCTCTTGTGG
1386_C1367T_Fwd	CTATACAGCATAGTTTGGTCAGCACATCCAATGG
1386_C1367T_Rev	CCATTGGATGTGCTGACCAAACTATGCTGTATAG
138716_G379A_Fwd	CCGGGACCCCCTGAACCCCAATGAGTGTGG
138716_G379A_Rev	CCACACTCATTGGGGTTCAGGGGGTCCCGG
138716_G464A_Fwd	GGCCCTCGTTCCCAAAGAAGGGCTCGAGAC
138716_G464A_Rev	GTCTCGAGCCCTTCTTTGGGAACGAGGGCC
139628_A652T_Fwd	CAGTGTGCAGGAGTTCTACAATTTCACCCG
139628_A652T_Rev	CGGGTGAAATTGTAGAACTCCTGCACACTG
139628_T857C_Fwd	GGGAGGAGACTCGTGCCTTAGCCTTTGCTC
139628_T857C_Rev	GAGCAAAGGCTAAGGCACGAGTCTCCTCCC
140691_A718T_Fwd	GTTGTCAGAGAATCCTTCATTCGGAAGGGC
140691_A718T_Rev	GCCCTTCCGAATGAAGGATTCTCTGACAAC
140691_C92T_Fwd	GCAGAAGGAAGCTATTGTTGCTCACAAGGAAAAC
140691_C92T_Rev	GTTTTCCTTGTGAGCAACAATAGCTTCCTTCTGC
140691_G426C_Fwd	CTGAACCTGGGCCACTACAAAGGTCCTATC
140691_G426C_Rev	GATAGGACCTTTGTAGTGGCCCAGGTTCAG
140691_T240A_Fwd	GAGATGGAGTTGAAACTGAGCCAGCTTCAG
140691_T240A_Rev	CTGAAGCTGGCTCAGTTTCAACTCCATCTC
1406_C422T_Fwd	GGCATCTCAGATTTCTACAGTCCCCCTCTG
1406_C422T_Rev	CAGAGGGGGACTGTAGAAATCTGAGATGCC
1406_G472A_Fwd	CCAACCACGGCAGTGACCACTGTGTCCATC
1406_G472A_Rev	GATGGACACAGTGGTCACTGCCGTGGTTGG
140735_A98G_Fwd	CCATGGAGAAGTACAGTATAGAGAAGGACATTGC
140735_A98G_Rev	GCAATGTCCTTCTCTATACTGTACTTCTCCATGG
140735_G90C_Fwd	CCACGCAGGCCATGGACAAGTACAATATAG
140735_G90C_Rev	CTATATTGTACTTGTCCATGGCCTGCGTGG
140947_A403T_Fwd	GAAACATCTGGTTTGTTGTTTCAGACTCTACCCG
140947_A403T_Rev	CGGGTAGAGTCTGAAACAACAAACCAGATGTTTC
140947_C547A_Fwd	CTGAAATCATCAGATACATGGCACCCACCTTC
140947_C547A_Rev	GAAGGTGGGTGCCATGTATCTGATGATTTCAG
1413_C307T_Fwd	CTGTGCTAACCACTGTGACTCGAGGCTGAC
1413_C307T_Rev	GTCAGCCTCGAGTCACAGTGGTTAGCACAG
1432_C152T_Fwd	GGGTTACGTGTGGTAGTGAAGAAGCTCTCC
1432_C152T_Rev	GGAGAGCTTCTTCACTACCACACGTAACCC
1448_G287T_Fwd	CCCAAATTCCTCAGCTGCAATACCTGCCAAATAG
1448_G287T_Rev	CTATTTGGCAGGTATTGCAGCTGAGGAATTTGGG
1448_G433A_Fwd	GTTGAACCTACACCAACTCCTGCCACTGAAC
1448_G433A_Rev	GTTCAGTGGCAGGAGTTGGTGTAGGTTCAAC
1459_A188C_Fwd	GCCATTAATATCACCAACACTGAGAGAGTGGTTGTAAAAATC
1459_A188C_Rev	GATTTTTACAACCACTCTCTCAGTGTTGGTGATATTAATGGC
146439_G172A_Fwd	CAGCTGGAGCAGAAGAAGAAAGACCTGCTG
146439_G172A_Rev	CAGCAGGTCTTTCTTCTTCTGCTCCAGCTG
146540_C634T_Fwd	CGCGTTTCTCCCAGTGCAGGTACCTGCTCC
146540_C634T_Rev	GGAGCAGGTACCTGCACTGGGAGAAACGCG
146849_G383A_Fwd	GAGCTGACCAAGCACAAGCAGGAGATGGTG
146849_G383A_Rev	CACCATCTCCTGCTTGTGCTTGGTCAGCTC
146849_G430A_Fwd	CACCAGCGGCTGAGCACCAAGCTGAAGGAC
146849_G430A_Rev	GTCCTTCAGCTTGGTGCTCAGCCGCTGGTG
1487_G1273A_Fwd	GCGGATAGAGACCACACCAGTGACCAGTTG
1487_G1273A_Rev	CAACTGGTCACTGGTGTGGTCTCTATCCGC
150082_G49A_Fwd	CAAATATAGATGAGCATTTCTTCAGCGTGGCATTAGAAAACAATAG
150082_G49A_Rev	CTATTGTTTTCTAATGCCACGCTGAAGAAATGCTCATCTATATTTG
150274_A489G_Fwd	GACAGGCAATTCCTCATGGAAATAATGGAAATCAATG
150274_A489G_Rev	CATTGATTTCCATTATTTCCATGAGGAATTGCCTGTC
150483_A1120G_Fwd	GGTGGAGGAGCTGAACGTGTCCCTCACAGC
150483_A1120G_Rev	GCTGTGAGGGACACGTTCAGCTCCTCCACC
150483_A298G_Fwd	CTGCAGGACACGCACGGCTGGAAGTCGGAG
150483_A298G_Rev	CTCCGACTTCCAGCCGTGCGTGTCCTGCAG
150483_C1227G_Fwd	CCGCCATGACCAAGAGTCTCTTCATCGACC
150483_C1227G_Rev	GGTCGATGAAGAGACTCTTGGTCATGGCGG
150483_C190T_Fwd	CGACCAGTCGGAGTGGCAGCGGCACGAGAG
150483_C190T_Rev	CTCTCGTGCCGCTGCCACTCCGACTGGTCG
150483_C239T_Fwd	GAGACCCAGGCGCTGGTGCAGCGCACGCAG
150483_C239T_Rev	CTGCGTGCGCTGCACCAGCGCCTGGGTCTC
150483_C244T_Fwd	GGCGCTGGCGCAGTGCACGCAGCAAGACTC
150483_C244T_Rev	GAGTCTTGCTGCGTGCACTGCGCCAGCGCC
150483_C248T_Fwd	CTGGCGCAGCGCATGCAGCAAGACTCCACG
150483_C248T_Rev	CGTGGAGTCTTGCTGCATGCGCTGCGCCAG
150483_C763T_Fwd	GGACAATCTGTGCTGTGCCCAGCGCGAGCG
150483_C763T_Rev	CGCTCGCGCTGGGCACAGCACAGATTGTCC
150483_G1207A_Fwd	GAGCCTGGAGAAGAACATTGCCGCCATGAC
150483_G1207A_Rev	GTCATGGCGGCAATGTTCTTCTCCAGGCTC
150483_T1121C_Fwd	GAGGAGCTGAACACGTCCCTCACAGCACTG
150483_T1121C_Rev	CAGTGCTGTGAGGGACGTGTTCAGCTCCTC
150483_T1211C_Fwd	CTGGAGAAGGACACTGCCGCCATGACCAAC
150483_T1211C_Rev	GTTGGTCATGGCGGCAGTGTCCTTCTCCAG
150483_T814A_Fwd	GGTGCTGGTGGACAGCATCCTTCGCGACAC
150483_T814A_Rev	GTGTCGCGAAGGATGCTGTCCACCAGCACC
150572_A1280T_Fwd	CTCCTGGTGACACTCGGACCCTCCCACCCC
150572_A1280T_Rev	GGGGTGGGAGGGTCCGAGTGTCACCAGGAG
150572_A491C_Fwd	CCGCAGAGCCAGCCGTTCAGCATGCAGTAC
150572_A491C_Rev	GTACTGCATGCTGAACGGCTGGCTCTGCGG
150572_C1321T_Fwd	GACTTAGAGGCCATGTGGGTGCAGACGGAG
150572_C1321T_Rev	CTCCGTCTGCACCCACATGGCCTCTAAGTC
150572_G998A_Fwd	GTGAAATTATGCCAGGAGTGCCTGGAGAAG
150572_G998A_Rev	CTTCTCCAGGCACTCCTGGCATAATTTCAC
151194_G625C_Fwd	GATGTACATATTTACGAACCACAGAAGAGAAACCAGAAG
151194_G625C_Rev	CTTCTGGTTTCTCTTCTGTGGTTCGTAAATATGTACATC
151531_C619T_Fwd	GAAATCCCCAACTTCTCAACCCTCGTTGGAC
151531_C619T_Rev	GTCCAACGAGGGTTGAGAAGTTGGGGATTTC
151531_G407A_Fwd	CTCCACCATGCACAGTGCTGCGATGTCACC
151531_G407A_Rev	GGTGACATCGCAGCACTGTGCATGGTGGAG
151531_G628A_Fwd	CCAACTTCCCAACCCTCATTGGACATACAATG
151531_G628A_Rev	CATTGTATGTCCAATGAGGGTTGGGAAGTTGG
151531_G847A_Fwd	CACTTCTCGACAGACTCAACTGTGATCAGATC
151531_G847A_Rev	GATCTGATCACAGTTGAGTCTGTCGAGAAGTG
151531_T788C_Fwd	CAGTGTTTGCAGCTACGTGTGGACTCTGTG
151531_T788C_Rev	CACAGAGTCCACACGTAGCTGCAAACACTG
151613_A2089G_Fwd	GGATCACGTGATTTCGGTAGACATGAGCAAAG
151613_A2089G_Rev	CTTTGCTCATGTCTACCGAAATCACGTGATCC
151613_G1456C_Fwd	GTGTTTCTTCTGCTGATCAATCAGTGTCTTCATCATC
151613_G1456C_Rev	GATGATGAAGACACTGATTGATCAGCAGAAGAAACAC
153769_G2059A_Fwd	CCCAGAGATGACCATCCTATTTGCCCACCG
153769_G2059A_Rev	CGGTGGGCAAATAGGATGGTCATCTCTGGG
154796_A1468G_Fwd	CGCCATCACTGCCGCTGCTGCCACCATCAC
154796_A1468G_Rev	GTGATGGTGGCAGCAGCGGCAGTGATGGCG
154796_C440T_Fwd	GAGAAGCTGGAAGTGGAGCTGGCCACTGCC
154796_C440T_Rev	GGCAGTGGCCAGCTCCACTTCCAGCTTCTC
154865_A1501T_Fwd	GCCAGAGAGCTGCAAAATTTCTATAAGTGCATTATGC
154865_A1501T_Rev	GCATAATGCACTTATAGAAATTTTGCAGCTCTCTGGC
154865_G376A_Fwd	GAATCTTTGCAAGAATCAATGGAAGATTCTCTAGCAAC
154865_G376A_Rev	GTTGCTAGAGAATCTTCCATTGATTCTTGCAAAGATTC
157638_C211A_Fwd	GCCGCCGCCCCAGACGCAGCCCTACGATCC
157638_C211A_Rev	GGATCGTAGGGCTGCGTCTGGGGCGGCGGC
158067_C1015T_Fwd	GAAGGTGCTGAGCCAGTGCCTGGACCAGCAG
158067_C1015T_Rev	CTGCTGGTCCAGGCACTGGCTCAGCACCTTC
158067_C506A_Fwd	GAGTGCTCCAGACAAGGTCCTGATCGAGAG
158067_C506A_Rev	CTCTCGATCAGGACCTTGTCTGGAGCACTC
158067_G679A_Fwd	GTATCATAGGAACATCATCAGGGTCATTCCCTC
158067_G679A_Rev	GAGGGAATGACCCTGATGATGTTCCTATGATAC
158297_A353G_Fwd	GTCTGTCGAGTGGGCCCCATCAAACCTCGG
158297_A353G_Rev	CCGAGGTTTGATGGGGCCCACTCGACAGAC
158297_C1392A_Fwd	GTAGATGATTCAGAAAAACCCAACCAGAGGGAG
158297_C1392A_Rev	CTCCCTCTGGTTGGGTTTTTCTGAATCATCTAC
160419_A1001G_Fwd	CGGAGAATGCATCCTGTATCCACGTTCAAAG
160419_A1001G_Rev	CTTTGAACGTGGATACAGGATGCATTCTCCG
160419_A917G_Fwd	CTAACTCTGGAATGCGGAGAGCAGTACAGG
160419_A917G_Rev	CCTGTACTGCTCTCCGCATTCCAGAGTTAG
160419_T874C_Fwd	GGTGTGAAGAAAAGAAAACGGATTTATGATGAACCAC
160419_T874C_Rev	GTGGTTCATCATAAATCCGTTTTCTTTTCTTCACACC
160777_A136G_Fwd	CAAGTATATGGACAAGGAAGTAATAAACCTCAAAAAGGAC
160777_A136G_Rev	GTCCTTTTTGAGGTTTATTACTTCCTTGTCCATATACTTG
163071_A1070C_Fwd	GAAAGCATGTTGTGCCGAAGAAGCCCTACG
163071_A1070C_Rev	CGTAGGGCTTCTTCGGCACAACATGCTTTC
163071_A1210G_Fwd	GCAAAGTCGTCAGGACTTGAAAAACATCTTAAGACTC
163071_A1210G_Rev	GAGTCTTAAGATGTTTTTCAAGTCCTGACGACTTTGC
163071_A182T_Fwd	CAACCCCTCAGCCGGTTATTCTTCCTAAAAG
163071_A182T_Rev	CTTTTAGGAAGAATAACCGGCTGAGGGGTTG
163071_A56G_Fwd	CTTCACCAAAGAGGGGTGGACCCTGCTGGAC
163071_A56G_Rev	GTCCAGCAGGGTCCACCCCTCTTTGGTGAAG
163071_C295A_Fwd	CAAAACAGAGGAACCAAACAGGCAGGGGGTG
163071_C295A_Rev	CACCCCCTGCCTGTTTGGTTCCTCTGTTTTG
163071_G685C_Fwd	GAATCCATTTGGAAAACCTTTCCGTGAAGACGG
163071_G685C_Rev	CCGTCTTCACGGAAAGGTTTTCCAAATGGATTC
163071_T620C_Fwd	GCAGTCAGAACACTGCGCATCATATACGTG
163071_T620C_Rev	CACGTATATGATGCGCAGTGTTCTGACTGC
163882_A548G_Fwd	GAGGTGAAGTTGAGCGGTTGGATTCAAGAG
163882_A548G_Rev	CTCTTGAATCCAACCGCTCAACTTCACCTC
163882_C1195T_Fwd	GTGAGGATGACAGTTGCTTGCAGCTGGCTC
163882_C1195T_Rev	GAGCCAGCTGCAAGCAACTGTCATCCTCAC
164127_A1807G_Fwd	GAGAGCGCCTCCCAACGGCTCCCTTGATCAG
164127_A1807G_Rev	CTGATCAAGGGAGCCGTTGGGAGGCGCTCTC
164153_G362A_Fwd	GAGCACGAGGAGCACCTGCAGAAGATAAGC
164153_G362A_Rev	GCTTATCTTCTGCAGGTGCTCCTCGTGCTC
164592_T1555C_Fwd	CAGCACCTCCCACCGCAGCACAGAGACACC
164592_T1555C_Rev	GGTGTCTCTGTGCTGCGGTGGGAGGTGCTG
166793_A959C_Fwd	GAAGTCACAGAAATCCGCAGAGCAAGTATCTG
166793_A959C_Rev	CAGATACTTGCTCTGCGGATTTCTGTGACTTC
166793_C1879G_Fwd	CTGTGACGCTGATGGCAGTGTCGGTTAAAC
166793_C1879G_Rev	GTTTAACCGACACTGCCATCAGCGTCACAG
166793_G1036A_Fwd	CTAGTAAAAATACCCTAAAGAAAGCTAGCAGCCAAAG
166793_G1036A_Rev	CTTTGGCTGCTAGCTTTCTTTAGGGTATTTTTACTAG
166793_G2102A_Fwd	CACCCCAGCCGGTGACGAACCACTGCAGGC
166793_G2102A_Rev	GCCTGCAGTGGTTCGTCACCGGCTGGGGTG
166793_T880C_Fwd	GAGTCAGACGCCACACGCCAACAACCTGTC
166793_T880C_Rev	GACAGGTTGTTGGCGTGTGGCGTCTGACTC
166863_T378G_Fwd	GAATTCTTAATAATTATGAAATGCGACCAGGGAAGTTTATTGG
166863_T378G_Rev	CCAATAAACTTCCCTGGTCGCATTTCATAATTATTAAGAATTC
1671_C138G_Fwd	CGTGGGGCAAATGAGCAGGACTTTGCCGTC
1671_C138G_Rev	GACGGCAAAGTCCTGCTCATTTGCCCCACG
1671_G105C_Fwd	CAAAAGCTTATGACGCTGATGCCCAGGAGC
1671_G105C_Rev	GCTCCTGGGCATCAGCGTCATAAGCTTTTG
167465_G1801A_Fwd	GCGCCGGGCCAAGATGCCGGTGTTCCAGTC
167465_G1801A_Rev	GACTGGAACACCGGCATCTTGGCCCGGCGC
167465_G1993C_Fwd	GGAAGCCTGCAAGCAGGAGAAGGAGGATGC
167465_G1993C_Rev	GCATCCTCCTTCTCCTGCTTGCAGGCTTCC
167838_A1081G_Fwd	GCAGGCTCAGCTCGCTCTCTACTCAGGAAG
167838_A1081G_Rev	CTTCCTGAGTAGAGAGCGAGCTGAGCCTGC
167838_C1568T_Fwd	CCAGTCCAAAGAAATCCAACCCGAAATAGGC
167838_C1568T_Rev	GCCTATTTCGGGTTGGATTTCTTTGGACTGG
167838_T1580C_Fwd	GAAACCCAACCCGAAACAGGCAGTTCTCAG
167838_T1580C_Rev	CTGAGAACTGCCTGTTTCGGGTTGGGTTTC
170626_A274T_Fwd	GATGACCAGGGGAAGTTTCTGCCAAAATCAG
170626_A274T_Rev	CTGATTTTGGCAGAAACTTCCCCTGGTCATC
171483_G68A_Fwd	GAATGTGAGGAAAGAAACCATTTTACAGAAACAAGGG
171483_G68A_Rev	CCCTTGTTTCTGTAAAATGGTTTCTTTCCTCACATTC
1788_A1502G_Fwd	CCTGTGGGAGCCTCAGTGTTACCCTGGAAC
1788_A1502G_Rev	GTTCCAGGGTAACACTGAGGCTCCCACAGG
1788_A89C_Fwd	GGAGAGGAGCAGGCGGAGCCGCGTGGCAAG
1788_A89C_Rev	CTTGCCACGCGGCTCCGCCTGCTCCTCTCC
1788_C2711T_Fwd	CCACCTCTTCGCTCTGCTGAAGGAGTATTTTG
1788_C2711T_Rev	CAAAATACTCCTTCAGCAGAGCGAAGAGGTGG
1788_G1114A_Fwd	CAAAGCCATCTACGAGATCCTGCAGGTGGC
1788_G1114A_Rev	GCCACCTGCAGGATCTCGTAGATGGCTTTG
1808_C1441T_Fwd	CCTGATTTTGTTTACAAGTGTATCAAGGCAAGGAGC
1808_C1441T_Rev	GCTCCTTGCCTTGATACACTTGTAAACAAAATCAGG
1808_G799T_Fwd	GGTCATCGCCCAGTCACGGAAGAAGGGAAC
1808_G799T_Rev	GTTCCCTTCTTCCGTGACTGGGCGATGACC
1810_A513T_Fwd	GATCTTCTCAGGATGAAGATGATGATGATGATATCTG
1810_A513T_Rev	CAGATATCATCATCATCATCTTCATCCTGAGAAGATC
1838_A1096G_Fwd	GTTCTGGACAGTCCTGGCCGACTGGATGAG
1838_A1096G_Rev	CTCATCCAGTCGGCCAGGACTGTCCAGAAC
1838_G239A_Fwd	GAGATCAGTGTGTCCCACCTCGAAACTGTC
1838_G239A_Rev	GACAGTTTCGAGGTGGGACACACTGATCTC
1856_C158T_Fwd	CGGCCCGCGGGCGTCAAGTACTTTTTCAAG
1856_C158T_Rev	CTTGAAAAAGTACTTGACGCCCGCGGGCCG
1856_C1604T_Fwd	CTTCAGACCAGGATATCCTGGCTCCTCTGC
1856_C1604T_Rev	GCAGAGGAGCCAGGATATCCTGGTCTGAAG
1856_G1244A_Fwd	GATGGCTGTGAAGGCCAGGGTCTCTCCGTC
1856_G1244A_Rev	GACGGAGAGACCCTGGCCTTCACAGCCATC
1857_G647C_Fwd	CGCCTGATGAGAACACACAAGCGGCGGCGG
1857_G647C_Rev	CCGCCGCCGCTTGTGTGTTCTCATCAGGCG
1891_A122C_Fwd	CTCTGCACAAGAGGCGGCTTCCGGAGTAGC
1891_A122C_Rev	GCTACTCCGGAAGCCGCCTCTTGTGCAGAG
1896_C353T_Fwd	CAGCCATTGGAACTGGGAGAAGCCGCACTC
1896_C353T_Rev	GAGTGCGGCTTCTCCCAGTTCCAATGGCTG
1896_G1001A_Fwd	CTGCAGTGCACACACAGCATCGAGACGGGC
1896_G1001A_Rev	GCCCGTCTCGATGCTGTGTGTGCACTGCAG
1896_G1099A_Fwd	GTCAAGATGGTGCACACTGACATCTCCATC
1896_G1099A_Rev	GATGGAGATGTCAGTGTGCACCATCTTGAC
1896_G458A_Fwd	GAAGAAGAAAGTAGGCATGTTCGCCGCAATAAAAG
1896_G458A_Rev	CTTTTATTGCGGCGAACATGCCTACTTTCTTCTTC
190_G841A_Fwd	CAGGTGCTGCCCCTGAACCAGCAGCTGGTG
190_G841A_Rev	CACCAGCTGCTGGTTCAGGGGCAGCACCTG
191_A274G_Fwd	CATGCGGCGGCTGCCGTTGCCAAGGCTGGC
191_A274G_Rev	GCCAGCCTTGGCAACGGCAGCCGCCGCATG
1962_A1666G_Fwd	CCGAAAAAGGGGTAATGGGAGGTACTGCCC
1962_A1666G_Rev	GGGCAGTACCTCCCATTACCCCTTTTTCGG
1962_C2053A_Fwd	GCAGAAATATTACAGGAAGAACCCTGATATTCCCC
1962_C2053A_Rev	GGGGAATATCAGGGTTCTTCCTGTAATATTTCTGC
1962_C2108T_Fwd	CTAAAAAAACTGGCTTTTCAGGGAAACCCTCCC
1962_C2108T_Rev	GGGAGGGTTTCCCTGAAAAGCCAGTTTTTTTAG
1962_G1448A_Fwd	GTTTTGGATTTGTGGGGAATCAAATGTTGAATCCTTACTAC
1962_G1448A_Rev	GTAGTAAGGATTCAACATTTGATTCCCCACAAATCCAAAAC
1962_T1937C_Fwd	CTAGCCCAGAGCACACTGATGTTGTCTATTTAC
1962_T1937C_Rev	GTAAATAGACAACATCAGTGTGCTCTGGGCTAG
1962_T2144C_Fwd	GAATGGCAAAGCTCGGCAGGCTCCCCTAGC
1962_T2144C_Rev	GCTAGGGGAGCCTGCCGAGCTTTGCCATTC
196477_G877A_Fwd	GGAGGAGTATGACCAGAAGGTGTGTGATGC
196477_G877A_Rev	GCATCACACACCTTCTGGTCATACTCCTCC
196483_C368G_Fwd	GGCTCGGTCACACTCTGCGAGAGCACGGCC
196483_C368G_Rev	GGCCGTGCTCTCGCAGAGTGTGACCGAGCC
196541_G43C_Fwd	GCCTGGGCGCCGGCGGGAAGGACTCAGCTC
196541_G43C_Rev	GAGCTGAGTCCTTCCCGCCGGCGCCCAGGC
1967_A622T_Fwd	GAAAACGGAGGAATTATTTACAAGATTGGAACCAACC
1967_A622T_Rev	GGTTGGTTCCAATCTTGTAAATAATTCCTCCGTTTTC
1967_A824G_Fwd	CATCCGTGGGTCGACTGCACTGCCCCTTCC
1967_A824G_Rev	GGAAGGGGCAGTGCAGTCGACCCACGGATG
1967_C656A_Fwd	CAGATGGCTGTGTGTGACAAAGCACAGAAC
1967_C656A_Rev	GTTCTGTGCTTTGTCACACACAGCCATCTG
1967_C833G_Fwd	GACTACACTGCCCGTTCCTTAATCACTCTG
1967_C833G_Rev	CAGAGTGATTAAGGAACGGGCAGTGTAGTC
1967_G178C_Fwd	CCCTGTGTGGTGTGCACTCCTCTGTGGCAG
1967_G178C_Rev	CTGCCACAGAGGAGTGCACACCACACAGGG
1967_G446C_Fwd	GGCCAAGAAGCGATTTACTGTATACGTCACAG
1967_G446C_Rev	CTGTGACGTATACAGTAAATCGCTTCTTGGCC
1967_G547T_Fwd	GTGCTAGATGCTGCTTTCGGCTACATCATG
1967_G547T_Rev	CATGATGTAGCCGAAAGCAGCATCTAGCAC
1967_G571A_Fwd	CATCATGGAGAAAGCAAATCTTGTCATAGTTGGTGC
1967_G571A_Rev	GCACCAACTATGACAAGATTTGCTTTCTCCATGATG
1967_T281C_Fwd	CAAATGTAAAAAGATCATGACTGAGCGGGGAGAACTTTTTC
1967_T281C_Rev	GAAAAAGTTCTCCCCGCTCAGTCATGATCTTTTTACATTTG
1979_G17A_Fwd	GTCCTCGTCAGCCGACAGCGGCCACCAGCC
1979_G17A_Rev	GGCTGGTGGCCGCTGTCGGCTGACGAGGAC
199221_C262T_Fwd	CTGCTCAAGGTGCTGTGCCTGGCGCAGCTC
199221_C262T_Rev	GAGCTGCGCCAGGCACAGCACCTTGAGCAG
199221_G1784A_Fwd	GCTCCACACCCCGAACTGCATGGACCCTCC
199221_G1784A_Rev	GGAGGGTCCATGCAGTTCGGGGTGTGGAGC
199221_G1874A_Fwd	CTCAGAGGGAGACCATGTGCAGCGTGTGTC
199221_G1874A_Rev	GACACACGCTGCACATGGTCTCCCTCTGAG
199745_C469T_Fwd	CCCTGCGCCAACTTCTGAGCGGTCACAACC
199745_C469T_Rev	GGTTGTGACCGCTCAGAAGTTGGCGCAGGG
199745_C565T_Fwd	GTGCGGAGGCTGCAATGGTGCCAGGAGCGG
199745_C565T_Rev	CCGCTCCTGGCACCATTGCAGCCTCCGCAC
199745_G554A_Fwd	CAACGCCGGGTGCAGAGGCTGCAACGGTGC
199745_G554A_Rev	GCACCGTTGCAGCCTCTGCACCCGGCGTTG
200081_C1542G_Fwd	CTCAAGCACCCAGGTCCCCCAGGGTCACAG
200081_C1542G_Rev	CTGTGACCCTGGGGGACCTGGGTGCTTGAG
200081_C1621T_Fwd	CTGGGCCTCAAGAGTCCACCTCCGCCAGGG
200081_C1621T_Rev	CCCTGGCGGAGGTGGACTCTTGAGGCCCAG
200081_C460G_Fwd	CGAGGTCGGAGACGGAGACCATCGAAGGCC
200081_C460G_Rev	GGCCTTCGATGGTCTCCGTCTCCGACCTCG
200523_A46G_Fwd	CCTGTGGATTTAGACGTATACCAAAGCTCCC
200523_A46G_Rev	GGGAGCTTTGGTATACGTCTAAATCCACAGG
200523_C529T_Fwd	GTGGGGACCCTTGATGTCATTTTACCAGTAG
200523_C529T_Rev	CTACTGGTAAAATGACATCAAGGGTCCCCAC
200523_T202C_Fwd	GCTAACAGATGGGCACCCTGCTTTCAAAAG
200523_T202C_Rev	CTTTTGAAAGCAGGGTGCCCATCTGTTAGC
200845_A620G_Fwd	GTTTCACGATCCGCAGCACCCGGGTGCATC
200845_A620G_Rev	GATGCACCCGGGTGCTGCGGATCGTGAAAC
2010_A215T_Fwd	CTAGAGGGGATGCAGTTATGTATGATCTTCCC
2010_A215T_Rev	GGGAAGATCATACATAACTGCATCCCCTCTAG
2010_C161T_Fwd	CGCCCCCCAGCTCGTTCGCCGCCTCCTCTTATAG
2010_C161T_Rev	CTATAAGAGGAGGCGGCGAACGAGCTGGGGGGCG
2010_C547A_Fwd	GGACCTGTCCTATTATACTACTTCCTCCTCC
2010_C547A_Rev	GGAGGAGGAAGTAGTATAATAGGACAGGTCC
2010_G466A_Fwd	GAACGCCCCATGTACAGCCGGGACAGTGCC
2010_G466A_Rev	GGCACTGTCCCGGCTGTACATGGGGCGTTC
2010_G608A_Fwd	CTTCATGGCTCACCCACCGTGCCATCCGGC
2010_G608A_Rev	GCCGGATGGCACGGTGGGTGAGCCATGAAG
201255_C1094T_Fwd	GAGACTTGTCTGCTGTCAATGAAAAGAACCTGC
201255_C1094T_Rev	GCAGGTTCTTTTCATTGACAGCAGACAAGTCTC
201255_G1439A_Fwd	GCACTCAGCGAGCATGGCCAGGCTGAGGAG
201255_G1439A_Rev	CTCCTCAGCCTGGCCATGCTCGCTGAGTGC
202559_C998T_Fwd	CTTGAAGGCACCACTGCAAAGGTCAGCCAG
202559_C998T_Rev	CTGGCTGACCTTTGCAGTGGTGCCTTCAAG
2030_G877A_Fwd	GAAAAATATCTCAGTCCTGACTTTCTCTGTCTGCTTC
2030_G877A_Rev	GAAGCAGACAGAGAAAGTCAGGACTGAGATATTTTTC
207_C235A_Fwd	CATCATCCGCTGCCTGAAGTGGACCACTGTC
207_C235A_Rev	GACAGTGGTCCACTTCAGGCAGCGGATGATG
207_G145A_Fwd	GATGTGGACCAACGTAAGGCTCCCCTCAAC
207_G145A_Rev	GTTGAGGGGAGCCTTACGTTGGTCCACATC
207_G49A_Fwd	GCACAAACGAGGGAAGTACATCAAGACCTG
207_G49A_Rev	CAGGTCTTGATGTACTTCCCTCGTTTGTGC
207_T103C_Fwd	CAAGAATGATGGCACCCTCATTGGCTACAAG
207_T103C_Rev	CTTGTAGCCAATGAGGGTGCCATCATTCTTG
207_T155G_Fwd	CGTGAGGCTCCCCGCAACAACTTCTCTGTG
207_T155G_Rev	CACAGAGAAGTTGTTGCGGGGAGCCTCACG
207_T458C_Fwd	GAGTTTGAGTACCCGAAGCTGCTGGGCAAG
207_T458C_Rev	CTTGCCCAGCAGCTTCGGGTACTCAAACTC
2098_A433G_Fwd	CCCCAAAGGATGTCTGTTTTTGGCCACTCC
2098_A433G_Rev	GGAGTGGCCAAAAACAGACATCCTTTGGGG
2098_C545T_Fwd	CCTGTACTCTGTCTCTGGGGCAAAAAAGCC
2098_C545T_Rev	GGCTTTTTTGCCCCAGAGACAGAGTACAGG
2098_G569A_Fwd	GGCAAAAAAGCCTTTAGTGAATATTTGGGAACAGATC
2098_G569A_Rev	GATCTGTTCCCAAATATTCACTAAAGGCTTTTTTGCC
2146_G863A_Fwd	CATACGCTTTTCTGTAGGCAATGTTTTAAATATGACTGC
2146_G863A_Rev	GCAGTCATATTTAAAACATTGCCTACAGAAAAGCGTATG
2146_T1331C_Fwd	GGTGCTGAAGCCTCAACGTTTAGAGTCCTC
2146_T1331C_Rev	GAGGACTCTAAACGTTGAGGCTTCAGCACC
2146_T1920A_Fwd	GATCCTGTGCAGAAAAAAGAATTCATCTCAGAATACTG
2146_T1920A_Rev	CAGTATTCTGAGATGAATTCTTTTTTCTGCACAGGATC
2189_C20T_Fwd	CGCCAGACCACCTTTGTGGGCTCCAGCTGC
2189_C20T_Rev	GCAGCTGGAGCCCACAAAGGTGGTCTGGCG
2189_C890T_Fwd	CAACTGGGGGACACAATAGCAGAGCTGGAG
2189_C890T_Rev	CTCCAGCTCTGCTATTGTGTCCCCCAGTTG
220134_A257G_Fwd	GATTACAAAGACATAGAACGTCTTAAAGAAAACGTTCCTTC
220134_A257G_Rev	GAAGGAACGTTTTCTTTAAGACGTTCTATGTCTTTGTAATC
220134_G271A_Fwd	GAACATCTTAAAGAAAACATTCCTTCCCATTTGCCTC
220134_G271A_Rev	GAGGCAAATGGGAAGGAATGTTTTCTTTAAGATGTTC
220134_G688A_Fwd	GCTGACAAGAAGTTTCACATGTTACTGAATATTTTACGAC
220134_G688A_Rev	GTCGTAAAATATTCAGTAACATGTGAAACTTCTTGTCAGC
2202_A146C_Fwd	GATATTGATGAATGTGCCATTGTCCCAGACGC
2202_A146C_Rev	GCGTCTGGGACAATGGCACATTCATCAATATC
2203_A818G_Fwd	CAAGAAGAGCCCCAGTGGAAAGCTGAGACTG
2203_A818G_Rev	CAGTCTCAGCTTTCCACTGGGGCTCTTCTTG
2203_C477G_Fwd	CAACCAGGCCGGAAGCTGGTGGCAGCCGGC
2203_C477G_Rev	GCCGGCTGCCACCAGCTTCCGGCCTGGTTG
2203_C530A_Fwd	CCATGCTGGTCCTTGACATGGACTGTGGGG
2203_C530A_Rev	CCCCACAGTCCATGTCAAGGACCAGCATGG
2203_C639G_Fwd	CTACAGCCTTAAGGAGGGCTACGCCAG
2203_C639G_Rev	CTGGCGTAGCCCTCCTTAAGGCTGTAG
2203_C730T_Fwd	GCTCCTTATGGGGCCTGGTATGTGGGCTCC
2203_C730T_Rev	GGAGCCCACATACCAGGCCCCATAAGGAGC
2203_G238A_Fwd	GACGTCCTCTCCAACAACCTGGTTATGAAC
2203_G238A_Rev	GTTCATAACCAGGTTGTTGGAGAGGACGTC
2203_G490A_Fwd	CCTGGTGGCAGCCAGCTACGCACTGTATGG
2203_G490A_Rev	CCATACAGTGCGTAGCTGGCTGCCACCAGG
2203_G653A_Fwd	GAGGGCTACGCCAAGGACTTTGACCCTGCC
2203_G653A_Rev	GGCAGGGTCAAAGTCCTTGGCGTAGCCCTC
2203_G778A_Fwd	CGCACTCTGGTCTACAGAGGGATATTTCTG
2203_G778A_Rev	CAGAAATATCCCTCTGTAGACCAGAGTGCG
2203_G841A_Fwd	GAGACTGCTGTACAAATGCAACCCCATGGC
2203_G841A_Rev	GCCATGGGGTTGCATTTGTACAGCAGTCTC
2203_T581C_Fwd	GCCATCGGGGAGTCCATTTTGGTGGACAAG
2203_T581C_Rev	CTTGTCCACCAAAATGGACTCCCCGATGGC
2203_T697C_Fwd	CCAGAGGAAGAAGCTCCCCCCAGATAATTC
2203_T697C_Rev	GAATTATCTGGGGGGAGCTTCTTCCTCTGG
220965_A290G_Fwd	CAAGTCCATCTTCAGAGCGGAGAGCGGGAG
220965_A290G_Rev	CTCCCGCTCTCCGCTCTGAAGATGGACTTG
220965_C439T_Fwd	CAGTGCGACTTCAATCAAGAATAGACCAGAGG
220965_C439T_Rev	CCTCTGGTCTATTCTTGATTGAAGTCGCACTG
221120_A677G_Fwd	CACCACCAGAAGAGAGTGGAGAGTACACATATG
221120_A677G_Rev	CATATGTGTACTCTCCACTCTCTTCTGGTGGTG
221120_C637T_Fwd	CTAAGTTTTGGTGCCACATGCACATTTGAGATGAG
221120_C637T_Rev	CTCATCTCAAATGTGCATGTGGCACCAAAACTTAG
221120_G115T_Fwd	CTCCACCAGAAGCCTTGCCAGACCTGGAAG
221120_G115T_Rev	CTTCCAGGTCTGGCAAGGCTTCTGGTGGAG
221150_A760G_Fwd	GAGGAGGCCATAGATGCAGAATCCAGGCTC
221150_A760G_Rev	GAGCCTGGATTCTGCATCTATGGCCTCCTC
221150_C1005A_Fwd	CTTCGTTGGTTTTAAATTCAGAAACATGCTTTGAGAATTTAACAG
221150_C1005A_Rev	CTGTTAAATTCTCAAAGCATGTTTCTGAATTTAAAACCAACGAAG
221150_C1043T_Fwd	CAGATCCCTCTTCACCTATGATTTCTTCTTATGAGAATC
221150_C1043T_Rev	GATTCTCATAAGAAGAAATCATAGGTGAAGAGGGATCTG
221150_C83T_Fwd	CCCGGCTGCAGCGAGTGCTGGACGGAGAGG
221150_C83T_Rev	CCTCTCCGTCCAGCACTCGCTGCAGCCGGG
221150_G1187T_Fwd	GTGCCACCCAGTAAAATGTTCCTTAAACATGGAC
221150_G1187T_Rev	GTCCATGTTTAAGGAACATTTTACTGGGTGGCAC
221150_G559A_Fwd	CTATAAGGAAGAGCCCATAATTGTAACCCCACC
221150_G559A_Rev	GGTGGGGTTACAATTATGGGCTCTTCCTTATAG
221504_C518G_Fwd	CTGGTGCATTCGCTGTTCGCCTTTCCAGAC
221504_C518G_Rev	GTCTGGAAAGGCGAACAGCGAATGCACCAG
222484_A797G_Fwd	GTCATCCAGGAGGTCTGTCGGGATGGGGTC
222484_A797G_Rev	GACCCCATCCCGACAGACCTCCTGGATGAC
222484_C548T_Fwd	GACTGTTTGGGGATAGGCGCAGTGCCTGTG
222484_C548T_Rev	CACAGGCACTGCGCCTATCCCCAAACAGTC
222484_G433A_Fwd	CTTCTCATCGGAGAATTGCCCTGGAGAGAAG
222484_G433A_Rev	CTTCTCTCCAGGGCAATTCTCCGATGAGAAG
222484_T421G_Fwd	GATGTCCTGGAGCTGCTCATCGGAGAGTTG
222484_T421G_Rev	CAACTCTCCGATGAGCAGCTCCAGGACATC
222484_T592C_Fwd	CATCAGCGTCTCTTCCCACATGGAGTGAGG
222484_T592C_Rev	CCTCACTCCATGTGGGAAGAGACGCTGATG
2224_G449A_Fwd	GATAGTCTCCAGCAGGCCTGGACTGTGGGC
2224_G449A_Rev	GCCCACAGTCCAGGCCTGCTGGAGACTATC
222662_G615C_Fwd	GCTACCGGCAGGACAACCTCCTCCCTGACG
222662_G615C_Rev	CGTCAGGGAGGAGGTTGTCCTGCCGGTAGC
2272_A188G_Fwd	GTTTCAGACGACCCGGAGAGTCGGGACAGTG
2272_A188G_Rev	CACTGTCCCGACTCTCCGGGTCGTCTGAAAC
2274_C285G_Fwd	GACTGCTATTCCAAGGAGTACTCATCCAAGTG
2274_C285G_Rev	CACTTGGATGAGTACTCCTTGGAATAGCAGTC
2274_G109T_Fwd	CTTTGAGACCCTGTTCTCCAACACCTGCGAG
2274_G109T_Rev	CTCGCAGGTGTTGGAGAACAGGGTCTCAAAG
2274_G530A_Fwd	GGGGTCACTTACCAGGAGCAGCCCTGGCAC
2274_G530A_Rev	GTGCCAGGGCTGCTCCTGGTAAGTGACCCC
2275_G307A_Fwd	CCTCGCAGTGCTCCACTTGTGGGGAGACTG
2275_G307A_Rev	CAGTCTCCCCACAAGTGGAGCACTGCGAGG
2275_G677A_Fwd	GCAGCAGCTGCAAGCACCCCATCGTAGGAC
2275_G677A_Rev	GTCCTACGATGGGGTGCTTGCAGCTGCTGC
22796_G1765A_Fwd	CTAAAAAGCGCCCTGGAGATTCCCAGGCTTTACC
22796_G1765A_Rev	GGTAAAGCCTGGGAATCTCCAGGGCGCTTTTTAG
22806_A355G_Fwd	CAGTGGAAAGATGGACTGCGATGTGTGTGG
22806_A355G_Rev	CCACACACATCGCAGTCCATCTTTCCACTG
22806_C1014G_Fwd	GATGGTTCCAGTTATGAGCAGCATGTATCCC
22806_C1014G_Rev	GGGATACATGCTGCTCATAACTGGAACCATC
22806_C71T_Fwd	CCCGCAGAAAGTGCAGTGGTTTTGAATGAC
22806_C71T_Rev	GTCATTCAAAACCACTGCACTTTCTGCGGG
22828_A3517G_Fwd	GATTTTGATTTCTGCAGAGAAGTGAATGGAAATCGTCTTG
22828_A3517G_Rev	CAAGACGATTTCCATTCACTTCTCTGCAGAAATCAAAATC
22836_G214C_Fwd	CAAGCTGGTGGTCCACCACTGTCCCGTCTG
22836_G214C_Rev	CAGACGGGACAGTGGTGGACCACCAGCTTG
22919_A166G_Fwd	CTGTTCCCTGGCTCCGTTGCCTTGAAGAAAG
22919_A166G_Rev	CTTTCTTCAAGGCAACGGAGCCAGGGAACAG
22919_A602G_Fwd	GATGCAGCAGGTCAGCGTATTGAAACTTACTG
22919_A602G_Rev	CAGTAAGTTTCAATACGCTGACCTGCTGCATC
22920_G499A_Fwd	GCTCGAAATCCTGATAACTTGAAAGAACTACTATTGAATG
22920_G499A_Rev	CATTCAATAGTAGTTCTTTCAAGTTATCAGGATTTCGAGC
22920_T1301G_Fwd	CAGTTAATGAAGATGCTGTGTGAATGTTCAGATGAAC
22920_T1301G_Rev	GTTCATCTGAACATTCACACAGCATCTTCATTAACTG
22943_C620A_Fwd	GCTAGACACTTCTGGTACAAGATCTGTAAACCTG
22943_C620A_Rev	CAGGTTTACAGATCTTGTACCAGAAGTGTCTAGC
22954_A1640C_Fwd	GAGCACCACCTGGCGGGTGGCTTTTC
22954_A1640C_Rev	GAAAAGCCACCCGCCAGGTGGTGCTC
22974_C1391A_Fwd	CATTCCAGACCTTGCCCTAATAAGATTTTGGAAGATG
22974_C1391A_Rev	CATCTTCCAAAATCTTATTAGGGCAAGGTCTGGAATG
22977_C926T_Fwd	GGGCCCCTGGAGCTGGCTGTCGTGGACGCC
22977_C926T_Rev	GGCGTCCACGACAGCCAGCTCCAGGGGCCC
22980_T1577C_Fwd	GAGAACGTCCACGAGGCTCTGCAAGCAGTG
22980_T1577C_Rev	CACTGCTTGCAGAGCCTCGTGGACGTTCTC
23099_C451G_Fwd	GCAGTAGTTATAATGGCGTGGTAGAGAGCTTTG
23099_C451G_Rev	CAAAGCTCTCTACCACGCCATTATAACTACTGC
230_A935G_Fwd	CAAGCCTCTGCACTCAGTGCCTGGCGAGGG
230_A935G_Rev	CCCTCGCCAGGCACTGAGTGCAGAGGCTTG
23143_G1456T_Fwd	CTATATCCTATGGGATCATCAGAAGCCTTAGAATTAC
23143_G1456T_Rev	GTAATTCTAAGGCTTCTGATGATCCCATAGGATATAG
23149_A1268G_Fwd	CCAGCAGCTGTGCAGGGAGATTGCAGTCAG
23149_A1268G_Rev	CTGACTGCAATCTCCCTGCACAGCTGCTGG
23201_C338G_Fwd	CACTGCTCCACCCCGCTACTCCCCATCACC
23201_C338G_Rev	GGTGATGGGGAGTAGCGGGGTGGAGCAGTG
23281_C266T_Fwd	CTGCAATTCGAGGTGGAAATGGCGCGCCTG
23281_C266T_Rev	CAGGCGCGCCATTTCCACCTCGAATTGCAG
2328_G472A_Fwd	CCCAACCTACCAAAAAAGTCCTTTCCAGGAC
2328_G472A_Rev	GTCCTGGAAAGGACTTTTTTGGTAGGTTGGG
2328_G539T_Fwd	GGGACTATAAAGAACCAGTTGTATTCAATGGAAAGCG
2328_G539T_Rev	CGCTTTCCATTGAATACAACTGGTTCTTTATAGTCCC
23433_G202A_Fwd	GACACGGCCGGACAGAAAGACTATGACCGTC
23433_G202A_Rev	GACGGTCATAGTCTTTCTGTCCGGCCGTGTC
23498_A109G_Fwd	CAAAGTCATGTTCGTCGGAGGCCCCAACAC
23498_A109G_Rev	GTGTTGGGGCCTCCGACGAACATGACTTTG
23498_A124T_Fwd	CATCGGAGGCCCCAACTCCAGGAAGGACTATC
23498_A124T_Rev	GATAGTCCTTCCTGGAGTTGGGGCCTCCGATG
2353_A367G_Fwd	GGCCGAGCGCAGAGCGTTGGCAGGAGGGGC
2353_A367G_Rev	GCCCCTCCTGCCAACGCTCTGCGCTCGGCC
2353_C697G_Fwd	CAGAGGTTGCCACCGCGGAGTCTGAGGAGG
2353_C697G_Rev	CCTCCTCAGACTCCGCGGTGGCAACCTCTG
2353_C839T_Fwd	CCAGCATCATCCAGGCTCAGTGGCTCTGAG
2353_C839T_Rev	CTCAGAGCCACTGAGCCTGGATGATGCTGG
2353_G528C_Fwd	CTAGAAGATGAGAACTCTGCTTTGCAGACCG
2353_G528C_Rev	CGGTCTGCAAAGCAGAGTTCTCATCTTCTAG
23568_G259A_Fwd	GCAGCGGATTCCTAAGTTCAACATGGCAGC
23568_G259A_Rev	GCTGCCATGTTGAACTTAGGAATCCGCTGC
23568_T134G_Fwd	GTTATTACAGAGAAATTTCAGGGACAAGTACTACCTGG
23568_T134G_Rev	CCAGGTAGTACTTGTCCCTGAAATTTCTCTGTAATAAC
23580_A304G_Fwd	GGAGCAGCGTGACGTGCTGGGCTCCCTGCG
23580_A304G_Rev	CGCAGGGAGCCCAGCACGTCACGCTGCTCC
23582_T830C_Fwd	GCACAGCTGGATGACACTGTGGATATTTCTG
23582_T830C_Rev	CAGAAATATCCACAGTGTCATCCAGCTGTGC
23594_G603C_Fwd	CCACGGAAGAGAAACAAGATAGTGGTTGAAGC
23594_G603C_Rev	GCTTCAACCACTATCTTGTTTCTCTTCCGTGG
23623_C434T_Fwd	GGAGCTGTGGTTTTTCAGTCTCCAGGAAGATG
23623_C434T_Rev	CATCTTCCTGGAGACTGAAAAACCACAGCTCC
23623_G1231T_Fwd	CACAGTGGATGAGTACTGGCTCCGCTGTGG
23623_G1231T_Rev	CCACAGCGGAGCCAGTACTCATCCACTGTG
23623_G505A_Fwd	CTCCCTGGCCCGCAGTGGTTGTCCCTC
23623_G505A_Rev	GAGGGACAACCACTGCGGGCCAGGGAG
23623_G976A_Fwd	GCCTGGGGGCCCCACAGAAAATGAGAATGG
23623_G976A_Rev	CCATTCTCATTTTCTGTGGGGCCCCCAGGC
23623_T587C_Fwd	CTGGACCTGCTCTCTGAGCACCACCACCAC
23623_T587C_Rev	GTGGTGGTGGTGCTCAGAGAGCAGGTCCAG
23623_T71C_Fwd	GATAGCCGTCAGCGCCTCCGTTGATAAAATC
23623_T71C_Rev	GATTTTATCAACGGAGGCGCTGACGGCTATC
23636_G835A_Fwd	GCTGCCACCGCCACCACCACCACCACCAGC
23636_G835A_Rev	GCTGGTGGTGGTGGTGGTGGCGGTGGCAGC
23641_T35A_Fwd	CTGCTGCACGCGCACCTGATGCGGCACCGC
23641_T35A_Rev	GCGGTGCCGCATCAGGTGCGCGTGCAGCAG
23647_C229G_Fwd	CTCACAGCACCACTGCTTCTGGCCCTGGAG
23647_C229G_Rev	CTCCAGGGCCAGAAGCAGTGGTGCTGTGAG
23647_C412T_Fwd	GCTGCGTGAGACGAAGTGCAAGTATGAGAG
23647_C412T_Rev	CTCTCATACTTGCACTTCGTCTCACGCAGC
23650_C1541T_Fwd	GGTAACTACACCTTCCGGGTCTGGGAGTAC
23650_C1541T_Rev	GTACTCCCAGACCCGGAAGGTGTAGTTACC
23650_C272G_Fwd	GGGGACGACAAGAACTGCAACTACTTCAGC
23650_C272G_Rev	GCTGAAGTAGTTGCAGTTCTTGTCGTCCCC
23673_C263G_Fwd	GAATTAGGGTCCTTGCGCCTTCCCTTATCTAC
23673_C263G_Rev	GTAGATAAGGGAAGGCGCAAGGACCCTAATTC
240_G760A_Fwd	CACAGAGCTGCCCAAGAAGCTCCCGGTGAC
240_G760A_Rev	GTCACCGGGAGCTTCTTGGGCAGCTCTGTG
24144_A418G_Fwd	GGAACCAAATCTTTCGTGGACTTCGGCAGC
24144_A418G_Rev	GCTGCCGAAGTCCACGAAAGATTTGGTTCC
24144_C2063T_Fwd	CCTGGGTTGGAAGTTGATGTTCTCAGACCAAG
24144_C2063T_Rev	CTTGGTCTGAGAACATCAACTTCCAACCCAGG
24144_G23A_Fwd	GTCCCACTTATACCAGGATGGGGAAGGCCG
24144_G23A_Rev	CGGCCTTCCCCATCCTGGTATAAGTGGGAC
2444_G364A_Fwd	GGTTCTTTGGAGCAATCAGAAGATCAGATGCAG
2444_G364A_Rev	CTGCATCTGATCTTCTGATTGCTCCAAAGAACC
246184_A62G_Fwd	CATTGAAGAGTTTGAGAGCATTCGAAAGGACCTG
246184_A62G_Rev	CAGGTCCTTTCGAATGCTCTCAAACTCTTCAATG
246184_A91G_Fwd	CTGGAGACCCGTAAGGAACAGAAGGAAGATG
246184_A91G_Rev	CATCTTCCTTCTGTTCCTTACGGGTCTCCAG
246184_G109C_Fwd	GAAGGAAGATGTGCAAGTTGTAGGAGGCAG
246184_G109C_Rev	CTGCCTCCTACAACTTGCACATCTTCCTTC
2495_A161G_Fwd	CTTTGAAGAACTTTGCCAGATACTTTCTTCACCAATC
2495_A161G_Rev	GATTGGTGAAGAAAGTATCTGGCAAAGTTCTTCAAAG
2495_A452G_Fwd	CAAAGAATTGGGTGGCCACGTGACCAACTTG
2495_A452G_Rev	CAAGTTGGTCACGTGGCCACCCAATTCTTTG
2495_G142A_Fwd	GACCGCGATGATGTGACTTTGAAGAACTTTGC
2495_G142A_Rev	GCAAAGTTCTTCAAAGTCACATCATCGCGGTC
2495_G272C_Fwd	CAAGGAACCAGACTCTGATGACTGGGAGAG
2495_G272C_Rev	CTCTCCCAGTCATCAGAGTCTGGTTCCTTG
2512_A77T_Fwd	GTCAATTTGTACCTGCTGGCCTCCTACACC
2512_A77T_Rev	GGTGTAGGAGGCCAGCAGGTACAAATTGAC
2512_C80T_Fwd	CAATTTGTACCTGCAGGTCTCCTACACCTACC
2512_C80T_Rev	GGTAGGTGTAGGAGACCTGCAGGTACAAATTG
2512_C89T_Fwd	CAGGCCTCCTACATCTACCTCTCTCTGGGC
2512_C89T_Rev	GCCCAGAGAGAGGTAGATGTAGGAGGCCTG
2512_G169A_Fwd	CCGCGAATTGGCCAAGGAGAAGCGCGAGGG
2512_G169A_Rev	CCCTCGCGCTTCTCCTTGGCCAATTCGCGG
2512_G286A_Fwd	GGTAAAACCCCAGACACCATGAAAGCTGCC
2512_G286A_Rev	GGCAGCTTTCATGGTGTCTGGGGTTTTACC
2519_C698A_Fwd	GGTGACGGAGGAGAACCGGATCAATACTGG
2519_C698A_Rev	CCAGTATTGATCCGGTTCTCCTCCGTCACC
252983_T358C_Fwd	GCCAGAAAATCTGTCACGTACATCACTTATAGAAGC
252983_T358C_Rev	GCTTCTATAAGTGATGTACGTGACAGATTTTCTGGC
2534_G1228A_Fwd	GTCACCAAAGGAAGAATGCCATACCCAGGC
2534_G1228A_Rev	GCCTGGGTATGGCATTCTTCCTTTGGTGAC
254187_A287T_Fwd	GAAGAGTCTGAAGATCTCTTCCCGCTTCTTC
254187_A287T_Rev	GAAGAAGCGGGAAGAGATCTTCAGACTCTTC
254187_C629T_Fwd	GGATCAGGATCGGTGTCCGACAAGCAGGTC
254187_C629T_Rev	GACCTGCTTGTCGGACACCGATCCTGATCC
254187_C709A_Fwd	GGTGCTGCCCCAGAGCCCCAGGAGGGGGTC
254187_C709A_Rev	GACCCCCTCCTGGGGCTCTGGGGCAGCACC
254187_C725T_Fwd	CCCAGGAGGGGGTTGATCTCAGAGGAGGAG
254187_C725T_Rev	CTCCTCCTCTGAGATCAACCCCCTCCTGGG
254187_C75G_Fwd	GACCAGGGCAGGAGGTGCGGCTCCAGGCTC
254187_C75G_Rev	GAGCCTGGAGCCGCACCTCCTGCCCTGGTC
254187_G875A_Fwd	GTGCAGGGCCAGAACCAGGGGAGCAGCCCC
254187_G875A_Rev	GGGGCTGCTCCCCTGGTTCTGGCCCTGCAC
254187_G908A_Fwd	CTTCAACAACCTCCAAAGGCGACAATGGAG
254187_G908A_Rev	CTCCATTGTCGCCTTTGGAGGTTGTTGAAG
254187_G914C_Fwd	CAACCTCCGAAGGCCACAATGGAGGAAGAC
254187_G914C_Rev	GTCTTCCTCCATTGTGGCCTTCGGAGGTTG
254187_T644C_Fwd	CGTCCGACAAGCAGGCCCAGCTGCAAAGCC
254187_T644C_Rev	GGCTTTGCAGCTGGGCCTGCTTGTCGGACG
256281_A445T_Fwd	CTGGAGTGGGACTGTCTGGCTCCAGACAGAC
256281_A445T_Rev	GTCTGTCTGGAGCCAGACAGTCCCACTCCAG
256281_C554T_Fwd	GTGGTGCACCTGCTCCTGGAAGGCGCCCAG
256281_C554T_Rev	CTGGGCGCCTTCCAGGAGCAGGTGCACCAC
256281_G253A_Fwd	CTGTAGACCAGGACAGGCCTCGGGAGCTAC
256281_G253A_Rev	GTAGCTCCCGAGGCCTGTCCTGGTCTACAG
256281_G410A_Fwd	CCCTCTGATCTGCACCGGGTCGCCACATAC
256281_G410A_Rev	GTATGTGGCGACCCGGTGCAGATCAGAGGG
256281_G436A_Fwd	CACATACTGGTCTGGAATGGGACTGACTGG
256281_G436A_Rev	CCAGTCAGTCCCATTCCAGACCAGTATGTG
25788_C88G_Fwd	GGAAGAAGTAATCCAGGTGTGAATGAAGAGATTACAAAAC
25788_C88G_Rev	GTTTTGTAATCTCTTCATTCACACCTGGATTACTTCTTCC
25801_A344G_Fwd	GGATTTAATGCATTCAGAGAGCTATGGGCAGC
25801_A344G_Rev	GCTGCCCATAGCTCTCTGAATGCATTAAATCC
25801_T238G_Fwd	CAGAGATGTTTGACACAGGCTGGAATTAATGGAAC
25801_T238G_Rev	GTTCCATTAATTCCAGCCTGTGTCAAACATCTCTG
2582_A308G_Fwd	GCAGAAGCCTCTGGGTTATTACAGAGTTAACC
2582_A308G_Rev	GGTTAACTCTGTAATAACCCAGAGGCTTCTGC
2582_A518C_Fwd	CGGGACCTGTGCCCGGCAGACAAGACTTGG
2582_A518C_Rev	CCAAGTCTTGTCTGCCGGGCACAGGTCCCG
2582_A526G_Fwd	CCTGTGCCAGGCAGACGAGACTTGGAACGC
2582_A526G_Rev	GCGTTCCAAGTCTCGTCTGCCTGGCACAGG
2582_A770G_Fwd	CATTGCAGCCTTAAGGAGGCTGAAAGAACAGTG
2582_A770G_Rev	CACTGTTCTTTCAGCCTCCTTAAGGCTGCAATG
2582_C172T_Fwd	CAGGAGCTGACAGGCTGCTCTGTGGAGTTTG
2582_C172T_Rev	CAAACTCCACAGAGCAGCCTGTCAGCTCCTG
2582_C223T_Fwd	CAGGGAGCCCTACAGTGTCTCTTCAAAAAG
2582_C223T_Rev	CTTTTTGAAGAGACACTGTAGGGCTCCCTG
2582_C449T_Fwd	GAGGCCCACCCCATGGGTGGTTGTACCAAC
2582_C449T_Rev	GTTGGTACAACCACCCATGGGGTGGGCCTC
2582_C505T_Fwd	CGAGGAAATGATCTGGGACCTGTGCCAGGC
2582_C505T_Rev	GCCTGGCACAGGTCCCAGATCATTTCCTCG
2582_C878T_Fwd	CTGGGAAGAAGATCCTGTACAAGGTGGTGG
2582_C878T_Rev	CCACCACCTTGTACAGGATCTTCTTCCCAG
2582_C937A_Fwd	GTTACGCCAACCCCAGCATGGCCCAAGAGGAG
2582_C937A_Rev	CTCCTCTTGGGCCATGCTGGGGTTGGCGTAAC
2582_G1004A_Fwd	GTGAGGATCTCTGGCACTGGCAGAAGCAGAATC
2582_G1004A_Rev	GATTCTGCTTCTGCCAGTGCCAGAGATCCTCAC
2582_G483T_Fwd	CTTACGGCAAGTCCAATTTCTTCATCGAGGAAATG
2582_G483T_Rev	CATTTCCTCGATGAAGAAATTGGACTTGCCGTAAG
2582_G493A_Fwd	CCAAGTTCTTCATCAAGGAAATGATCCGGGAC
2582_G493A_Rev	GTCCCGGATCATTTCCTTGATGAAGAACTTGG
2582_G506A_Fwd	CGAGGAAATGATCCAGGACCTGTGCCAGGC
2582_G506A_Rev	GCCTGGCACAGGTCCTGGATCATTTCCTCG
2582_G523A_Fwd	CCTGTGCCAGGCAAACAAGACTTGGAACGC
2582_G523A_Rev	GCGTTCCAAGTCTTGTTTGCCTGGCACAGG
2582_G656A_Fwd	CAGGTGGCGATCGGGCAACGGGAGGCCCTG
2582_G656A_Rev	CAGGGCCTCCCGTTGCCCGATCGCCACCTG
2582_G905A_Fwd	GGCACGGCGGGAAGATGATGTGGCAGCCTG
2582_G905A_Rev	CAGGCTGCCACATCATCTTCCCGCCGTGCC
2582_G956A_Fwd	GCCCAAGAGGAGCTGGAGTGGACAGCAGCC
2582_G956A_Rev	GGCTGCTGTCCACTCCAGCTCCTCTTGGGC
25855_A19G_Fwd	CTGTCCAGCCTCCAGGCAAAGACACAGAAG
25855_A19G_Rev	CTTCTGTGTCTTTGCCTGGAGGCTGGACAG
25888_A175G_Fwd	CCACCCAGATGGCGGTGAAGATCTGGAGCC
25888_A175G_Rev	GGCTCCAGATCTTCACCGCCATCTGGGTGG
25888_A245G_Fwd	GTGACTGAGACCAAGAGCTCTCCTCTGATG
25888_A245G_Rev	CATCAGAGGAGAGCTCTTGGTCTCAGTCAC
25888_A926G_Fwd	CACACAGCCTGGTGGGCATCAGAAAACTCAC
25888_A926G_Rev	GTGAGTTTTCTGATGCCCACCAGGCTGTGTG
25888_C1961T_Fwd	CGAATGCGGAAAGATCTTCAGCCACAGTGC
25888_C1961T_Rev	GCACTGTGGCTGAAGATCTTTCCGCATTCG
25888_C491T_Fwd	GTGTCCACCGTTTCCATGGGAGAAGATTCC
25888_C491T_Rev	GGAATCTTCTCCCATGGAAACGGTGGACAC
25888_C667T_Fwd	CAGTGGGAGTTACTGTCTTACCCAGCACTG
25888_C667T_Rev	CAGTGCTGGGTAAGACAGTAACTCCCACTG
25888_G1604A_Fwd	CTGAAGTGCCACGAGAATGTTCACGCCAGAG
25888_G1604A_Rev	CTCTGGCGTGAACATTCTCGTGGCACTTCAG
25888_G1814A_Fwd	CTTTGGCCAAAGTACTCAGCTCATTCACCATC
25888_G1814A_Rev	GATGGTGAATGAGCTGAGTACTTTGGCCAAAG
25888_T1366C_Fwd	GAATTCATACAGGCCACAGACCCCACAAATG
25888_T1366C_Rev	CATTTGTGGGGTCTGTGGCCTGTATGAATTC
25888_T1984G_Fwd	CACAGTGCACACCTCGCAAAACATCAGTTAATTC
25888_T1984G_Rev	GAATTAACTGATGTTTTGCGAGGTGTGCACTGTG
25937_A853T_Fwd	CCCACCCACGATGTCCCCAGACATGAGATC
25937_A853T_Rev	GATCTCATGTCTGGGGACATCGTGGGTGGG
25940_A847G_Fwd	GATTTTAAGGACAAGCGGCGGCTCTATAAGAG
25940_A847G_Rev	CTCTTATAGAGCCGCCGCTTGTCCTTAAAATC
25953_G1130A_Fwd	GAAGAGCTCCGCCAGCTGAAGGATATGCAC
25953_G1130A_Rev	GTGCATATCCTTCAGCTGGCGGAGCTCTTC
25972_A640G_Fwd	CTTTCCTGGGATACGGTGCATTGCCATTTTTG
25972_A640G_Rev	CAAAAATGGCAATGCACCGTATCCCAGGAAAG
26003_C1244T_Fwd	CTCACTGTGGATGTGATGCCCCCCACTGCC
26003_C1244T_Rev	GGCAGTGGGGGGCATCACATCCACAGTGAG
26003_C1295T_Fwd	GACAGAGTCGGCGACTTCACCCCAGTCAGC
26003_C1295T_Rev	GCTGACTGGGGTGAAGTCGCCGACTCTGTC
26003_C1322G_Fwd	GAGAAGCCTGTTTGTGCGGCTGTGGATGCC
26003_C1322G_Rev	GGCATCCACAGCCGCACAAACAGGCTTCTC
26051_C1555T_Fwd	CAGTGAAGGCAAGGCCTCCTTGATCGGAGG
26051_C1555T_Rev	CCTCCGATCAAGGAGGCCTTGCCTTCACTG
26060_A200G_Fwd	GACCTCAAAACTTTTAAAAGGATATGAAAAACAGCGTTTTCC
26060_A200G_Rev	GGAAAACGCTGTTTTTCATATCCTTTTAAAAGTTTTGAGGTC
26060_C1769T_Fwd	GGATTTGTTCTTCGGATATCAAGCGGGAGAAG
26060_C1769T_Rev	CTTCTCCCGCTTGATATCCGAAGAACAAATCC
26060_G1927C_Fwd	CATCAGAAAAACAAAAAGAAATACAGAGAGTAAAAGAGAAGCAAC
26060_G1927C_Rev	GTTGCTTCTCTTTTACTCTCTGTATTTCTTTTTGTTTTTCTGATG
26249_C682G_Fwd	CAATTATGAGAAAGAAACCGGTTTAGAGCACATGGC
26249_C682G_Rev	GCCATGTGCTCTAAACCGGTTTCTTTCTCATAATTG
26249_G491T_Fwd	GATGTACACACCTTCACTGACCTTCTGCAG
26249_G491T_Rev	CTGCAGAAGGTCAGTGAAGGTGTGTACATC
2624_G490A_Fwd	CTCACCCCTACAGCAACCCACTCTGGCTCC
2624_G490A_Rev	GGAGCCAGAGTGGGTTGCTGTAGGGGTGAG
26273_C28T_Fwd	GACCGAGACGGCGTCGCTGACCCTAGAGTC
26273_C28T_Rev	GACTCTAGGGTCAGCGACGCCGTCTCGGTC
26580_C60G_Fwd	GAGGTGTGCGGAGAGCAGATCAAAGGACCG
26580_C60G_Rev	CGGTCCTTTGATCTGCTCTCCGCACACCTC
2669_C127G_Fwd	CCAGTACAGCCACGGCAACCGCCATTCTGC
2669_C127G_Rev	GCAGAATGGCGGTTGCCGTGGCTGTACTGG
2670_A1216G_Fwd	GAAGGCCACCTCAAGGGGAACATCGTGGTG
2670_A1216G_Rev	CACCACGATGTTCCCCTTGAGGTGGCCTTC
2670_C329G_Fwd	GCCAAGGAGCCCAGCAAGCTGGCAGACGTC
2670_C329G_Rev	GACGTCTGCCAGCTTGCTGGGCTCCTTGGC
2697_C758T_Fwd	CATGCGACCAGTGGTGTGCTGAGCCCTGCC
2697_C758T_Rev	GGCAGGGCTCAGCACACCACTGGTCGCATG
26994_C289T_Fwd	GGATCAGAAAAAAAGATCTGGGAGTGTGTGATCTG
26994_C289T_Rev	CAGATCACACACTCCCAGATCTTTTTTTCTGATCC
27010_A148C_Fwd	CCGATGGAGGTGCCCACCGCTTATATGATATC
27010_A148C_Rev	GATATCATATAAGCGGTGGGCACCTCCATCGG
27010_A656G_Fwd	GGTCAGTACTTCCAGTACCTACGACGGGTC
27010_A656G_Rev	GACCCGTCGTAGGTACTGGAAGTACTGACC
27010_G169A_Fwd	CGCTTATATGATATCACCAAAGGAGAGAGAGAAAGC
27010_G169A_Rev	GCTTTCTCTCTCTCCTTTGGTGATATCATATAAGCG
27010_G98A_Fwd	CCTTTGGACAACTATTTTCATCATCTTTGGAACAAAGC
27010_G98A_Rev	GCTTTGTTCCAAAGATGATGAAAATAGTTGTCCAAAGG
27010_T119C_Fwd	CTTTGGAACAAAGCTCCTTTAAGAGCCTGTGC
27010_T119C_Rev	GCACAGGCTCTTAAAGGAGCTTTGTTCCAAAG
27010_T164C_Fwd	CCGCTTATATGATACCACCGAAGGAGAGAG
27010_T164C_Rev	CTCTCTCCTTCGGTGGTATCATATAAGCGG
27042_C199G_Fwd	CTCAGAGAGTGAACCAGAACAAGTTTCTGGC
27042_C199G_Rev	GCCAGAAACTTGTTCTGGTTCACTCTCTGAG
27042_G332A_Fwd	CGATGAAGATGGTGATAGCGATGTCAGTGTG
27042_G332A_Rev	CACACTGACATCGCTATCACCATCTTCATCG
27095_A94C_Fwd	GGTCACCCAGCTATGTCAGGACTATGAAAATG
27095_A94C_Rev	CATTTTCATAGTCCTGACATAGCTGGGTGACC
27111_C667T_Fwd	GAGTTCTGCGGCCTGCAACGGGCTCCTCAC
27111_C667T_Rev	GTGAGGAGCCCGTTGCAGGCCGCAGAACTC
27111_G544A_Fwd	CGATAAGATTGTCATGGTGGTTCGGGACAG
27111_G544A_Rev	CTGTCCCGAACCACCATGACAATCTTATCG
27111_G673A_Fwd	CTGCGGCCCGCAACAGGCTCCTCACCAACC
27111_G673A_Rev	GGTTGGTGAGGAGCCTGTTGCGGGCCGCAG
27111_G724A_Fwd	GGGCAGAATGTTATCAGGCTGAAGGACAAAAAG
27111_G724A_Rev	CTTTTTGTCCTTCAGCCTGATAACATTCTGCCC
27128_A220G_Fwd	CAAGAAGTTCAACGTGGACCCCGCCAAGGG
27128_A220G_Rev	CCCTTGGCGGGGTCCACGTTGAACTTCTTG
27128_G25A_Fwd	CCACCCAGAGCCCACGGAGCTGAGCAGCGG
27128_G25A_Rev	CCGCTGCTCAGCTCCGTGGGCTCTGGGTGG
27158_C842T_Fwd	CAGCCGCGGGAGCTAGATGTCTCCTCCCCC
27158_C842T_Rev	GGGGGAGGAGACATCTAGCTCCCGCGGCTG
27158_G457A_Fwd	CTTGTGGGACAGGATTCTGGGGCTGTACCC
27158_G457A_Rev	GGGTACAGCCCCAGAATCCTGTCCCACAAG
27232_A401G_Fwd	CAGAGGGTGGCTTTGGTGCTGTCATCTGCC
27232_A401G_Rev	GGCAGATGACAGCACCAAAGCCACCCTCTG
27232_A422G_Fwd	GTCATCTGCCTTGGAAGCAGTTTCGCTCAC
27232_A422G_Rev	GTGAGCGAAACTGCTTCCAAGGCAGATGAC
27232_C347G_Fwd	GTCATCGAAGAAGGCAACTGGATGACTCTG
27232_C347G_Rev	CAGAGTCATCCAGTTGCCTTCTTCGATGAC
27232_C469T_Fwd	GACCAGAGTGAGCACTGGCTGGCGCTGAAAAAC
27232_C469T_Rev	GTTTTTCAGCGCCAGCCAGTGCTCACTCTGGTC
27232_C529A_Fwd	CCTACTGGTCATTGATAATCGCAACTACGACC
27232_C529A_Rev	GGTCGTAGTTGCGATTATCAATGACCAGTAGG
27232_G325A_Fwd	CACGAGCCCGCCTTCAACAAGTGGGTCATC
27232_G325A_Rev	GATGACCCACTTGTTGAAGGCGGGCTCGTG
27232_G340A_Fwd	GACAAGTGGGTCATCAAAGAAGCCAACTGG
27232_G340A_Rev	CCAGTTGGCTTCTTTGATGACCCACTTGTC
27232_G373A_Fwd	CTCTGGACAAAGATATGCCCCAGTCAGCAG
27232_G373A_Rev	CTGCTGACTGGGGCATATCTTTGTCCAGAG
27232_G454A_Fwd	CAGACTGCAAAGGGAACCAGAGTGAGCACC
27232_G454A_Rev	GGTGCTCACTCTGGTTCCCTTTGCAGTCTG
27232_T149C_Fwd	CAAGGCATGGCTGCCTGGGCTGCTGCGCCAG
27232_T149C_Rev	CTGGCGCAGCAGCCCAGGCAGCCATGCCTTG
27232_T632C_Fwd	CAACATCAGTGCTGACAGTGAACAACAAGGC
27232_T632C_Rev	GCCTTGTTGTTCACTGTCAGCACTGATGTTG
27238_G385A_Fwd	GTCGACCCCACGCTCACTATCCCCATGATC
27238_G385A_Rev	GATCATGGGGATAGTGAGCGTGGGGTCGAC
27238_T1178C_Fwd	GCCCAGATACCTGTGCATGTCGGACAGATG
27238_T1178C_Rev	CATCTGTCCGACATGCACAGGTATCTGGGC
27246_G826A_Fwd	GCTTAAATGGTGAGAACTCTACTCGGCAAAGC
27246_G826A_Rev	GCTTTGCCGAGTAGAGTTCTCACCATTTAAGC
27287_A751G_Fwd	GGGGCCTGTGTGCTGTGCCACAGACGGGGG
27287_A751G_Rev	CCCCCGTCTGTGGCACAGCACACAGGCCCC
27287_C677A_Fwd	GGGCAGCCTCTGGAGTCCCACCCCCCTACC
27287_C677A_Rev	GGTAGGGGGGTGGGACTCCAGAGGCTGCCC
27287_T125C_Fwd	GCCGACTTCTCCCCGGGGAGCCTCCCTGGC
27287_T125C_Rev	GCCAGGGAGGCTCCCCGGGGAGAAGTCGGC
27295_C590T_Fwd	CGGAATGAGCCCATACAGCCTCGCCAGTCG
27295_C590T_Rev	CGACTGGCGAGGCTGTATGGGCTCATTCCG
27295_C692T_Fwd	GAGAGCTCCGGTGATGAAAGTCCATGGCGG
27295_C692T_Rev	CCGCCATGGACTTTCATCACCGGAGCTCTC
27300_A1217T_Fwd	CACACTGGAGAGATGCCCTATGAGTGTGAC
27300_A1217T_Rev	GTCACACTCATAGGGCATCTCTCCAGTGTG
27306_T383C_Fwd	GCGCCTCATCTTACGCAAGACTTGGACAC
27306_T383C_Rev	GTGTCCAAGTCTTGCGTAAGATGAGGCGC
27341_C223A_Fwd	CACAGAGGAGAGCATGTCCCGCCTCCTGTC
27341_C223A_Rev	GACAGGAGGCGGGACATGCTCTCCTCTGTG
27341_G253A_Fwd	GTCCACCTGTGGCCTCATCCAGTCTGTAGAG
27341_G253A_Rev	CTCTACAGACTGGATGAGGCCACAGGTGGAC
273_G1128C_Fwd	GACCCACTCACCCATCTCTCAGACATTGCC
273_G1128C_Rev	GGCAATGTCTGAGAGATGGGTGAGTGGGTC
2752_A52C_Fwd	CAAGCAGGTGTACCTGTCCCTGCCTCAGGG
2752_A52C_Rev	CCCTGAGGCAGGGACAGGTACACCTGCTTG
2752_C1021T_Fwd	CTTTGAAGATCGTTGCCCCTCTGCCAACTG
2752_C1021T_Rev	CAGTTGGCAGAGGGGCAACGATCTTCAAAG
2752_C222G_Fwd	CTGAGGGTTCCAAGAGTGACATGTATCTCG
2752_C222G_Rev	CGAGATACATGTCACTCTTGGAACCCTCAG
2752_C268T_Fwd	GTTTCGGGACCCCTTCTGTAAGGACCCTAAC
2752_C268T_Rev	GTTAGGGTCCTTACAGAAGGGGTCCCGAAAC
2752_C970T_Fwd	GTAGCGCCAGCATATGCATTCCCCGGACTG
2752_C970T_Rev	CAGTCCGGGGAATGCATATGCTGGCGCTAC
2752_G238A_Fwd	CAGTGACATGTATCTCATGCCTGCTGCCATG
2752_G238A_Rev	CATGGCAGCAGGCATGAGATACATGTCACTG
2752_G526T_Fwd	CTATGGCAGGGACATCTTGGAGGCCCATTAC
2752_G526T_Rev	GTAATGGGCCTCCAAGATGTCCCTGCCATAG
2752_G857A_Fwd	CAGTACCACATCCATGCCTATGATCCCAAG
2752_G857A_Rev	CTTGGGATCATAGGCATGGATGTGGTACTG
2762_G361A_Fwd	CAAAATTTCCTTTGACCTCACTGAGTACACTGCGGAC
2762_G361A_Rev	GTCCGCAGTGTACTCAGTGAGGTCAAAGGAAATTTTG
2792_G148A_Fwd	GAAGAACGATCTGGCAAGGATCCACTGGTAAAG
2792_G148A_Rev	CTTTACCAGTGGATCCTTGCCAGATCGTTCTTC
283150_A53G_Fwd	CTCCCCTTAGCGGGGCAGAAACTTGCCAGG
283150_A53G_Rev	CCTGGCAAGTTTCTGCCCCGCTAAGGGGAG
283150_G22A_Fwd	GAACGAGCTCTTTCTGACCTTCACCACATC
283150_G22A_Rev	GATGTGGTGAAGGTCAGAAAGAGCTCGTTC
283150_G381C_Fwd	CCCCCAGCACCTGCGAGCTCACAGAAGAGG
283150_G381C_Rev	CCTCTTCTGTGAGCTCGCAGGTGCTGGGGG
283208_C1133T_Fwd	GTCAGTGGTGGCATTAGGGGAGAAGCAGTTAC
283208_C1133T_Rev	GTAACTGCTTCTCCCCTAATGCCACCACTGAC
284058_A311C_Fwd	CAAGGGGTCTTCAGCACGCAGACAGTCCTTAAATC
284058_A311C_Rev	GATTTAAGGACTGTCTGCGTGCTGAAGACCCCTTG
284058_A673G_Fwd	GAACACACAACTTTGTATAGCGATAATAGCACTGCAAACAAATC
284058_A673G_Rev	GATTTGTTTGCAGTGCTATTATCGCTATACAAAGTTGTGTGTTC
286827_A829G_Fwd	GTTCAACCCGTTGAAGTTTATCCTCGAGTAAGC
286827_A829G_Rev	GCTTACTCGAGGATAAACTTCAACGGGTTGAAC
286827_C772T_Fwd	GAAAAAGTTGATGATGTATGCCAGCATGTACAGATCTTG
286827_C772T_Rev	CAAGATCTGTACATGCTGGCATACATCATCAACTTTTTC
2874_G643A_Fwd	CTCAGAGCTCCTTCGACATTCCCTGCAGTG
2874_G643A_Rev	CACTGCAGGGAATGTCGAAGGAGCTCTGAG
2886_C1085T_Fwd	CTTGTTTGGGCTCCCTACCCTTGAGAAGTG
2886_C1085T_Rev	CACTTCTCAAGGGTAGGGAGCCCAAACAAG
2886_C860T_Fwd	GTGTACGTGGTGATGCAGGGCCGCAAGCTC
2886_C860T_Rev	GAGCTTGCGGCCCTGCATCACCACGTACAC
2886_C946T_Fwd	GCCACAAGGGGCTTTGGATCTTCTGCAGTG
2886_C946T_Rev	CACTGCAGAAGATCCAAAGCCCCTTGTGGC
2896_C1297T_Fwd	GAAGATGCCTGCCCGCTGGGCTTCCTTATC
2896_C1297T_Rev	GATAAGGAAGCCCAGCGGGCAGGCATCTTC
2896_C1608G_Fwd	CCTGCTGCCGAGAGAACCGACAGGGCTGGG
2896_C1608G_Rev	CCCAGCCCTGTCGGTTCTCTCGGCAGCAGG
2896_C55T_Fwd	GCTGGTGGCTGGAACGTGGTGCCCAGATGG
2896_C55T_Rev	CCATCTGGGCACCACGTTCCAGCCACCAGC
2896_G1544C_Fwd	GTAGCCCTCACGTGGCTGTGAAGGACGTGG
2896_G1544C_Rev	CCACGTCCTTCACAGCCACGTGAGGGCTAC
28999_C596T_Fwd	CCACCAGGTGGTGTCAGTGCAGGAGGTGCC
28999_C596T_Rev	GGCACCTCCTGCACTGACACCACCTGGTGG
29082_G586A_Fwd	GGCCTATGGGCTTTAGAGATGATGTGGATG
29082_G586A_Rev	CATCCACATCATCTCTAAAGCCCATAGGCC
29086_G358A_Fwd	GCTCCAAAACCAACACCCTCAATGTCTCCC
29086_G358A_Rev	GGGAGACATTGAGGGTGTTGGTTTTGGAGC
29116_A1025G_Fwd	CCTCGTTTCAAGAAGCAACCAGAGCCCTTC
29116_A1025G_Rev	GAAGGGCTCTGGTTGCTTCTTGAAACGAGG
2939_A629C_Fwd	GAAGCCTCCCATGGATGCGAAATCTTTAGAAG
2939_A629C_Rev	CTTCTAAAGATTTCGCATCCATGGGAGGCTTC
2947_G257A_Fwd	GCGCTACATCGCTCACAAGCACAACATGTG
2947_G257A_Rev	CACATGTTGTGCTTGTGAGCGATGTAGCGC
2947_T68C_Fwd	CACGCCATCCGCCCGCTCCTGGAGTTCACG
2947_T68C_Rev	CGTGAACTCCAGGAGCGGGCGGATGGCGTG
2949_T536C_Fwd	CTTGGACGCCTTCCCAAACTTGAAGGACTTC
2949_T536C_Rev	GAAGTCCTTCAAGTTTGGGAAGGCGTCCAAG
2957_C622T_Fwd	CAGCAGGTGCTGGCTTCTCTTCCTGGAGGG
2957_C622T_Rev	CCCTCCAGGAAGAGAAGCCAGCACCTGCTG
2957_C88G_Fwd	GTGAGAGACATCTTTGTGGATGATGGAGTGG
2957_C88G_Rev	CCACTCCATCATCCACAAAGATGTCTCTCAC
29763_C182T_Fwd	GTTGGCTGACTGGGTCCGAAAGTGGAGGGG
29763_C182T_Rev	CCCCTCCACTTTCGGACCCAGTCAGCCAAC
29785_G497A_Fwd	GGGACAGAAGGACACCCATTCGATCCCTCC
29785_G497A_Rev	GGAGGGATCGAATGGGTGTCCTTCTGTCCC
29883_A455G_Fwd	CTCTGTGAAGGGGTCAGATGGTTGTCATTTC
29883_A455G_Rev	GAAATGACAACCATCTGACCCCTTCACAGAG
29903_G160A_Fwd	GAGGCTGCGTCCTCCACCCTGGCTCTGATG
29903_G160A_Rev	CATCAGAGCCAGGGTGGAGGACGCAGCCTC
29907_C1000T_Fwd	CAGAGGAGATCCTGTGCCTGCACCTGTCTC
29907_C1000T_Rev	GAGACAGGTGCAGGCACAGGATCTCCTCTG
29907_C940T_Fwd	GACCCGTTGCCTGCCTGCCAGGAAGGTGTG
29907_C940T_Rev	CACACCTTCCTGGCAGGCAGGCAACGGGTC
29925_C376G_Fwd	GCAGTTCCACCGGGACCATGGCCAGGAGGG
29925_C376G_Rev	CCCTCCTGGCCATGGTCCCGGTGGAACTGC
29925_G473A_Fwd	CAGGCCGCATTCACCAGTTCGTGGAGAAGC
29925_G473A_Rev	GCTTCTCCACGAACTGGTGAATGCGGCCTG
29926_G466A_Fwd	CTACGGCTGCATCATTGAGAATCCACAGAC
29926_G466A_Rev	GTCTGTGGATTCTCAATGATGCAGCCGTAG
2993_G427A_Fwd	CCTTTAAGTTCTGTTGAAATAAAAAATCCAGAGACAAGTGATC
2993_G427A_Rev	GATCACTTGTCTCTGGATTTTTTATTTCAACAGAACTTAAAGG
2993_T59C_Fwd	GAGCATATCAGCATCAAGTACCACTGAGGTG
2993_T59C_Rev	CACCTCAGTGGTACTTGATGCTGATATGCTC
29948_C707T_Fwd	CAGCAGCCCTTCTTGCTGTGGGCCCGCAAC
29948_C707T_Rev	GTTGCGGGCCCACAGCAAGAAGGGCTGCTG
29948_G958A_Fwd	CTTCCGCCGGGCCGTGAACGACCCTGGCCTG
29948_G958A_Rev	CAGGCCAGGGTCGTTCACGGCCCGGCGGAAG
29959_C1295T_Fwd	CTCTGTCAAGACTCTGACACCTGAACCAGC
29959_C1295T_Rev	GCTGGTTCAGGTGTCAGAGTCTTGACAGAG
29959_G1093A_Fwd	GGATACTAGTGCCATACTGGCTGAAATCCC
29959_G1093A_Rev	GGGATTTCAGCCAGTATGGCACTAGTATCC
29993_A275G_Fwd	CATAATGACAGAGGCAGGCAAGGTGAGCGAGC
29993_A275G_Rev	GCTCGCTCACCTTGCCTGCCTCTGTCATTATG
29993_A889G_Fwd	GGCCCCGGCATGCCCGTGAACTGGCCCCAG
29993_A889G_Rev	CTGGGGCCAGTTCACGGGCATGCCGGGGCC
29993_C733T_Fwd	GAAAAGCGGCTGGTCTTCTTCAAGGAGGTGCTGC
29993_C733T_Rev	GCAGCACCTCCTTGAAGAAGACCAGCCGCTTTTC
3043_A20T_Fwd	GTGCACCTGACTCCTGTGGAGAAGTCTGCC
3043_A20T_Rev	GGCAGACTTCTCCACAGGAGTCAGGTGCAC
3043_A262C_Fwd	CAAGGGCACCTTTGCCCCACTGAGTGAGCTG
3043_A262C_Rev	CAGCTCACTCAGTGGGGCAAAGGTGCCCTTG
3043_A307T_Fwd	CGTGGATCCTGAGTACTTCAGGCTCCTGGG
3043_A307T_Rev	CCCAGGAGCCTGAAGTACTCAGGATCCACG
3043_A365T_Fwd	CACTTTGGCAAAGTATTCACCCCACCAGTG
3043_A365T_Rev	CACTGGTGGGGTGAATACTTTGCCAAAGTG
3043_C29G_Fwd	CCTGAGGAGAAGTGTGCCGTTACTGCCCTG
3043_C29G_Rev	CAGGGCAGTAACGGCACACTTCTCCTCAGG
3043_C301G_Fwd	CAAGCTGCACGTGGATGCTGAGAACTTCAG
3043_C301G_Rev	CTGAAGTTCTCAGCATCCACGTGCAGCTTG
3043_C352T_Fwd	GTGTGCTGGCCCATTACTTTGGCAAAGAATTC
3043_C352T_Rev	GAATTCTTTGCCAAAGTAATGGGCCAGCACAC
3043_G170C_Fwd	GATGCTGTTATGGCCAACCCTAAGGTGAAG
3043_G170C_Rev	CTTCACCTTAGGGTTGGCCATAACAGCATC
3043_G19A_Fwd	GTGCACCTGACTCCTAAGGAGAAGTCTGCC
3043_G19A_Rev	GGCAGACTTCTCCTTAGGAGTCAGGTGCAC
3043_G298T_Fwd	CAAGCTGCACGTGTATCCTGAGAACTTCAG
3043_G298T_Rev	CTGAAGTTCTCAGGATACACGTGCAGCTTG
3043_G304C_Fwd	CTGCACGTGGATCCTCAGAACTTCAGGCTC
3043_G304C_Rev	GAGCCTGAAGTTCTGAGGATCCACGTGCAG
3043_T310C_Fwd	GTGGATCCTGAGAACCTCAGGCTCCTGGGC
3043_T310C_Rev	GCCCAGGAGCCTGAGGTTCTCAGGATCCAC
3043_T341A_Fwd	CGTGCTGGTCTGTGAGCTGGCCCATCACTTTG
3043_T341A_Rev	CAAAGTGATGGGCCAGCTCACAGACCAGCACG
3043_T344C_Fwd	CTGGTCTGTGTGCCGGCCCATCACTTTGGC
3043_T344C_Rev	GCCAAAGTGATGGGCCGGCACACAGACCAG
3043_T368C_Fwd	CACTTTGGCAAAGAATCCACCCCACCAGTG
3043_T368C_Rev	CACTGGTGGGGTGGATTCTTTGCCAAAGTG
3043_T380G_Fwd	GAATTCACCCCACCAGGGCAGGCTGCCTATC
3043_T380G_Rev	GATAGGCAGCCTGCCCTGGTGGGGTGAATTC
3059_C653T_Fwd	GAAATGGAGGCCCTGACCACAGCTTATAAG
3059_C653T_Rev	CTTATAAGCTGTGGTCAGGGCCTCCATTTC
3059_G1081A_Fwd	GAAGAGCCAGTGTACAAAGCAGAGCCTGAG
3059_G1081A_Rev	CTCAGGCTCTGCTTTGTACACTGGCTCTTC
3059_G63C_Fwd	CAGGGTGATGATTGCGACACAGATCCTGAC
3059_G63C_Rev	GTCAGGATCTGTGTCGCAATCATCACCCTG
30833_C203T_Fwd	GTGTACGAAGCCCTGGGCTTTTTCCTGGAC
30833_C203T_Rev	GTCCAGGAAAAAGCCCAGGGCTTCGTACAC
30833_C535T_Fwd	CCCGACAAGGAGATGGCTGCTCTCCTGGAG
30833_C535T_Rev	CTCCAGGAGAGCAGCCATCTCCTTGTCGGG
30833_G433A_Fwd	GACCTGCTCATTGATAACAAGGACACAGTTCG
30833_G433A_Rev	CGAACTGTGTCCTTGTTATCAATGAGCAGGTC
30833_G536A_Fwd	CCCGACAAGGAGACAGCTGCTCTCCTGGAG
30833_G536A_Rev	CTCCAGGAGAGCAGCTGTCTCCTTGTCGGG
30833_T284C_Fwd	CCGGACACGCAGGCCTTCATCTGCACCAGC
30833_T284C_Rev	GCTGGTGCAGATGAAGGCCTGCGTGTCCGG
30848_G238A_Fwd	GTGCCCCTGCGGGACCAGGAGGCCGGACAG
30848_G238A_Rev	CTGTCCGGCCTCCTGGTCCCGCAGGGGCAC
3091_C1744T_Fwd	CTTCGATCAGTTGTCATCATTAGAAAGCAGTTCCG
3091_C1744T_Rev	CGGAACTGCTTTCTAATGATGACAACTGATCGAAG
3092_A1286G_Fwd	CAGGCGGCCGACGGCTGTGAATTCCTGCGG
3092_A1286G_Rev	CCGCAGGAATTCACAGCCGTCGGCCGCCTG
3092_C1309A_Fwd	CCTGCGGGCAGAAATGGACGAGCTCAGGAG
3092_C1309A_Rev	CTCCTGAGCTCGTCCATTTCTGCCCGCAGG
3092_G1231A_Fwd	GAAGGGCCACGTCAGCAAGCTGGAAGCAGATC
3092_G1231A_Rev	GATCTGCTTCCAGCTTGCTGACGTGGCCCTTC
3092_T1130C_Fwd	GAAGGACCACTTAACTGAGCGACTATACAGAG
3092_T1130C_Rev	CTCTGTATAGTCGCTCAGTTAAGTGGTCCTTC
3092_T788A_Fwd	CGGGACCGCTTCAAGGAGCAGTTTACAAAG
3092_T788A_Rev	CTTTGTAAACTGCTCCTTGAAGCGGTCCCG
311_C688T_Fwd	CTGCCTGGGGAGTTGCTCCAACAAGCAGCG
311_C688T_Rev	CGCTGCTTGTTGGAGCAACTCCCCAGGCAG
3161_A1405G_Fwd	CTATAAAGCGTTAACAGCCGGTGAGATAGAAGATCTTAAG
3161_A1405G_Rev	CTTAAGATCTTCTATCTCACCGGCTGTTAACGCTTTATAG
3161_T1058C_Fwd	CTTTTCAAGAGGAAATGGCTAAAGAGAAGAATCTGTTTG
3161_T1058C_Rev	CAAACAGATTCTTCTCTTTAGCCATTTCCTCTTGAAAAG
317671_A113C_Fwd	GACAGCTGTTGTCCATGCTAGAGAAGTGGTCATTTTC
317671_A113C_Rev	GAAAATGACCACTTCTCTAGCATGGACAACAGCTGTC
3198_C294G_Fwd	CAAGTTGTGGTCCAAGGTATGGCTCACAGAAC
3198_C294G_Rev	GTTCTGTGAGCCATACCTTGGACCACAACTTG
3225_C365T_Fwd	CTCAAGCCGGACGTCTACCCCGGGCGCCGC
3225_C365T_Rev	GCGGCGCCCGGGGTAGACGTCCGGCTTGAG
3251_A314G_Fwd	GATTTTATCAGACTGAAGAGCTGTTGTAATGACCAGTCAACAG
3251_A314G_Rev	CTGTTGACTGGTCATTACAACAGCTCTTCAGTCTGATAAAATC
3251_A35C_Fwd	CGTCGTGATTAGTGCTGATGAACCAGGTTATG
3251_A35C_Rev	CATAACCTGGTTCATCAGCACTAATCACGACG
3251_C112T_Fwd	GATTTGGAAAGGGTGTTTATTTCTCATGGACTAATTATGG
3251_C112T_Rev	CCATAATTAGTCCATGAGAAATAAACACCCTTTCCAAATC
3251_C329T_Fwd	GAGCTATTGTAATGACCAGTTAACAGGGGACATAAAAG
3251_C329T_Rev	CTTTTATGTCCCCTGTTAACTGGTCATTACAATAGCTC
3251_C371G_Fwd	GGTGGAGATGATCTCTCAAGTTTAACTGGAAAGAATG
3251_C371G_Rev	CATTCTTTCCAGTTAAACTTGAGAGATCATCTCCACC
3251_C503T_Fwd	GCTGGTGAAAAGGATCCCACGAAGTGTTGG
3251_C503T_Rev	CCAACACTTCGTGGGATCCTTTTCACCAGC
3251_G40A_Fwd	GTCGTGATTAGTGATGATAAACCAGGTTATGACCTTG
3251_G40A_Rev	CAAGGTCATAACCTGGTTTATCATCACTAATCACGAC
3251_G500T_Fwd	GCTTGCTGGTGAAAATGACCCCACGAAGTG
3251_G500T_Rev	CACTTCGTGGGGTCATTTTCACCAGCAAGC
3251_G617A_Fwd	CAGGGATTTGAATCATGTTTATGTCATTAGTGAAACTGG
3251_G617A_Rev	CCAGTTTCACTAATGACATAAACATGATTCAAATCCCTG
3251_T29G_Fwd	CCCTGGCGTCGTGAGTAGTGATGATGAACC
3251_T29G_Rev	GGTTCATCATCACTACTCACGACGCCAGGG
327_T1133C_Fwd	CAGAGAGTGGTCTCTGACTCGGCTCAGCGC
327_T1133C_Rev	GCGCTGAGCCGAGTCAGAGACCACTCTCTG
3298_A102C_Fwd	GCCAGAATGGCCACAGTTTTCTGGTCTTGG
3298_A102C_Rev	CCAAGACCAGAAAACTGTGGCCATTCTGGC
3298_A665T_Fwd	CATAGTCAAAGAACCAACTGTTAATCATCATCATAAAGTTCC
3298_A665T_Rev	GGAACTTTATGATGATGATTAACAGTTGGTTCTTTGACTATG
3298_G859A_Fwd	GTACCCTGATATTGTCATCATTGAAGATGACAATGAAG
3298_G859A_Rev	CTTCATTGTCATCTTCAATGATGACAATATCAGGGTAC
329_A1546G_Fwd	GATACCATTTTGGTTGAAGGAAATGCTGCGGC
329_A1546G_Rev	GCCGCAGCATTTCCTTCAACCAAAATGGTATC
329_A890G_Fwd	GTGCTGGTTTTTATTGTGTGGGTCGCAATGATG
329_A890G_Rev	CATCATTGCGACCCACACAATAAAAACCAGCAC
329_C1517T_Fwd	CACAGATACCTTTACAAGTGAGAGAACTGATTGATAC
329_C1517T_Rev	GTATCAATCAGTTCTCTCACTTGTAAAGGTATCTGTG
329_G229T_Fwd	CTGGTTTTTATTATACTGGTTTGAATGACAAGGTCAAATGC
329_G229T_Rev	GCATTTGACCTTGTCATTCAAACCAGTATAATAAAAACCAG
329_T26G_Fwd	GCCTCCCAAAGACGTTTCCCAGGTCCCTCG
329_T26G_Rev	CGAGGGACCTGGGAAACGTCTTTGGGAGGC
3306_A1568G_Fwd	GACCGGATGGTGCGGGAGGCGGAGCGGTAC
3306_A1568G_Rev	GTACCGCTCCGCCTCCCGCACCATCCGGTC
3306_A1693G_Fwd	GAAACTGAGGGGCAAGGTTAGCGAGCAGGAC
3306_A1693G_Rev	GTCCTGCTCGCTAACCTTGCCCCTCAGTTTC
3306_A1709G_Fwd	GATTAGCGAGCAGGACAGAAACAAGATCCTCG
3306_A1709G_Rev	CGAGGATCTTGTTTCTGTCCTGCTCGCTAATC
3306_A184G_Fwd	GAACCAGGTGGCCGTGAACCCCACCAACAC
3306_A184G_Rev	GTGTTGGTGGGGTTCACGGCCACCTGGTTC
3306_C1405T_Fwd	CTGACCGGGATTCCCTCTGCGCCTCGCGGG
3306_C1405T_Rev	CCCGCGAGGCGCAGAGGGAATCCCGGTCAG
3306_C1720G_Fwd	GGACAAAAACAAGATCGTCGACAAGTGTCAGG
3306_C1720G_Rev	CCTGACACTTGTCGACGATCTTGTTTTTGTCC
3306_G331C_Fwd	GTAGAGTACAAGGGGCAGACCAAGACCTTC
3306_G331C_Rev	GAAGGTCTTGGTCTGCCCCTTGTACTCTAC
3306_T571A_Fwd	CTGGACAAGAAGGGCAGCGCGGGCGGCGAG
3306_T571A_Rev	CTCGCCGCCCGCGCTGCCCTTCTTGTCCAG
331_G497T_Fwd	CCATGTATAGTGAAGAAGCTATATTAAAGTCCTTTCAGAAC
331_G497T_Rev	GTTCTGAAAGGACTTTAATATAGCTTCTTCACTATACATGG
331_G563A_Fwd	GAGTTAGCAAGTGCTGAACTCTACTACACAGG
331_G563A_Rev	CCTGTGTAGTAGAGTTCAGCACTTGCTAACTC
331_G592A_Fwd	GGTATTGGTGACCAAATGCAGTGCTTTTGTTGTG
331_G592A_Rev	CACAACAAAAGCACTGCATTTGGTCACCAATACC
331_G608A_Fwd	CAAGTGCAGTGCTTTTGTTATGGTGGAAAACTGAAAAATTG
331_G608A_Rev	CAATTTTTCAGTTTTCCACCATAACAAAAGCACTGCACTTG
331_T517G_Fwd	GTCCTTTCAGAACGGGCCAGACTATGCTC
331_T517G_Rev	GAGCATAGTCTGGCCCGTTCTGAAAGGAC
331_T620C_Fwd	GTTGTGGTGGAAAACCGAAAAATTGGGAACCTTG
331_T620C_Rev	CAAGGTTCCCAATTTTTCGGTTTTCCACCACAAC
3329_C25G_Fwd	GTTACCCACAGTCTTTGGGCAGATGAGACC
3329_C25G_Rev	GGTCTCATCTGCCCAAAGACTGTGGGTAAC
3329_G425A_Fwd	CCAGTGGAAATCAGGAAAGGTGTGATGTTAGC
3329_G425A_Rev	GCTAACATCACACCTTTCCTGATTTCCACTGG
338785_A797G_Fwd	CGGATGGATCTGCGTGGCAAAGTGGGCACC
338785_A797G_Rev	GGTGCCCACTTTGCCACGCAGATCCATCCG
338785_C637T_Fwd	GACTTCAGAGCGAGTGGGGGAGGCTGGACTC
338785_C637T_Rev	GAGTCCAGCCTCCCCCACTCGCTCTGAAGTC
338785_C88T_Fwd	GAGTGGGTCCCAGGCCTGCACCAGCTTCAG
338785_C88T_Rev	CTGAAGCTGGTGCAGGCCTGGGACCCACTC
338785_G257A_Fwd	GGGCGGGCTCTGGAGGGCTTTGGCTTTGGC
338785_G257A_Rev	GCCAAAGCCAAAGCCCTCCAGAGCCCGCCC
338785_G482A_Fwd	CATCGACAAGGTGCAGTTCCTGGAGCAACAG
338785_G482A_Rev	CTGTTGCTCCAGGAACTGCACCTTGTCGATG
338785_G649T_Fwd	GAGCGGGGGAGGCTGTACTCAGAGCTCAGG
338785_G649T_Rev	CCTGAGCTCTGAGTACAGCCTCCCCCGCTC
339231_A28C_Fwd	GTGGGCGGGCCTTGCGCCGCGGCGCCGAGC
339231_A28C_Rev	GCTCGGCGCCGCGGCGCAAGGCCCGCCCAC
339231_G197A_Fwd	CGGCCCACGGTGGACACCAATCTTACTGAC
339231_G197A_Rev	GTCAGTAAGATTGGTGTCCACCGTGGGCCG
339345_C204A_Fwd	CAACTTCTGCAAGCAAAACGGGGAGTCCCG
339345_C204A_Rev	CGGGACTCCCCGTTTTGCTTGCAGAAGTTG
339345_C217T_Fwd	CAACGGGGAGTCCTGCCACGTCTACTCCTC
339345_C217T_Rev	GAGGAGTAGACGTGGCAGGACTCCCCGTTG
339345_C39G_Fwd	GGAAGGACTACTTGAACCTGAGCCAGGTGG
339345_C39G_Rev	CCACCTGGCTCAGGTTCAAGTAGTCCTTCC
339345_G77A_Fwd	CTGATCGCAAGTCAGGGTCAAAGGCTGGAG
339345_G77A_Rev	CTCCAGCCTTTGACCCTGACTTGCGATCAG
339448_C391T_Fwd	GTTGTGAGTGACTCTTGCTTAGCAAAGACTAGAG
339448_C391T_Rev	CTCTAGTCTTTGCTAAGCAAGAGTCACTCACAAC
339448_G241A_Fwd	CCCTAAGAATGACAGCACTTCTTTGCCAAAAGTG
339448_G241A_Rev	CACTTTTGGCAAAGAAGTGCTGTCATTCTTAGGG
339448_G583A_Fwd	CAATCAGCCAATGCCCATGAGCCGGTTCTTTG
339448_G583A_Rev	CAAAGAACCGGCTCATGGGCATTGGCTGATTG
339448_T244G_Fwd	GAATGACAGCGCTGCTTTGCCAAAAGTGAC
339448_T244G_Rev	GTCACTTTTGGCAAAGCAGCGCTGTCATTC
340542_G222T_Fwd	CGGTTCATGGAGGATATGAGAGAGCTAAGG
340542_G222T_Rev	CCTTAGCTCTCTCATATCCTCCATGAACCG
342132_A548C_Fwd	CCCTATACGTGCATTGCGTGTGGGAAAGGC
342132_A548C_Rev	GCCTTTCCCACACGCAATGCACGTATAGGG
342132_C1405T_Fwd	GTAAATGTAACAAGAGCTTCTGTCAGAAAGCGCATCTTTTATG
342132_C1405T_Rev	CATAAAAGATGCGCTTTCTGACAGAAGCTCTTGTTACATTTAC
342132_C194T_Fwd	GGCGAGGAAGATCCTGAGGGAAAGCCACAC
342132_C194T_Rev	GTGTGGCTTTCCCTCAGGATCTTCCTCGCC
342132_G439A_Fwd	GCTCCTGGATGGATATATAGGAGAGAAGCC
342132_G439A_Rev	GGCTTCTCTCCTATATATCCATCCAGGAGC
342945_C962T_Fwd	GTTGTCCACACAGGGGTGAAGCCCCATGAG
342945_C962T_Rev	CTCATGGGGCTTCACCCCTGTGTGGACAAC
343035_G500A_Fwd	GCCAGCGACATCAAGACCATCTCCGAGGAC
343035_G500A_Rev	GTCCTCGGAGATGGTCTTGATGTCGCTGGC
3433_A236C_Fwd	CTTACGTAAAGCTGAAGCGTTAATCCAGCAAGAG
3433_A236C_Rev	CTCTTGCTGGATTAACGCTTCAGCTTTACGTAAG
3434_G484A_Fwd	GAATTATGAACGGGCCAAGACCTGCTTTGAAAAGGTG
3434_G484A_Rev	CACCTTTTCAAAGCAGGTCTTGGCCCGTTCATAATTC
3434_T1358C_Fwd	CAAATTGGAAGGAAATACGAATGAAGCCCTGGAG
3434_T1358C_Rev	CTCCAGGGCTTCATTCGTATTTCCTTCCAATTTG
345757_A284G_Fwd	CTTGAGACGGACGGTCACGGAGGGAAGGCC
345757_A284G_Rev	GGCCTTCCCTCCGTGACCGTCCGTCTCAAG
353132_C339G_Fwd	GGGAGTGGCCAGCAGTCTGGAGGCTGCTGC
353132_C339G_Rev	GCAGCAGCCTCCAGACTGCTGGCCACTCCC
353132_G152A_Fwd	CAGCTCCGGAGGCTACTGTGGCTCCAGCTC
353132_G152A_Rev	GAGCTGGAGCCACAGTAGCCTCCGGAGCTG
353132_G248A_Fwd	CACCACAGGCGCCATAGGTCCCACTGCCAC
353132_G248A_Rev	GTGGCAGTGGGACCTATGGCGCCTGTGGTG
353132_G323A_Fwd	CCAGCTGCTGTGGAGAAGGGAGTGGCCAGC
353132_G323A_Rev	GCTGGCCACTCCCTTCTCCACAGCAGCTGG
353323_G46A_Fwd	CAGCCAGCCTGCTGCACGCCCAGCCCCTGC
353323_G46A_Rev	GCAGGGGCTGGGCGTGCAGCAGGCTGGCTG
353323_T427C_Fwd	CATCTCCTACAGTATCCCTTCCTGCTGCTG
353323_T427C_Rev	CAGCAGCAGGAAGGGATACTGTAGGAGATG
353332_G46A_Fwd	CAGCCAGCCTGCTGCACGCCCAGCCCCTGC
353332_G46A_Rev	GCAGGGGCTGGGCGTGCAGCAGGCTGGCTG
3611_C785T_Fwd	CAGTCTCCACCTGTTCCTCATCCTACTCTC
3611_C785T_Rev	GAGAGTAGGATGAGGAACAGGTGGAGACTG
3611_C931A_Fwd	CTTCCTACACACAATAGAGCCCCTCATCCC
3611_C931A_Rev	GGGATGAGGGGCTCTATTGTGTGTAGGAAG
3611_G1046A_Fwd	CAATGTCCTGGTCACATGTATGCACCTGCC
3611_G1046A_Rev	GGCAGGTGCATACATGTGACCAGGACATTG
3611_G1086C_Fwd	CCCGAAGCTCTGCACAAGAAGCCTGAAGAC
3611_G1086C_Rev	GTCTTCAGGCTTCTTGTGCAGAGCTTCGGG
3611_G1275A_Fwd	CATGTGTGTAAGCTCATAAAGATCTGCATGAATGAAG
3611_G1275A_Rev	CTTCATTCATGCAGATCTTTATGAGCTTACACACATG
3611_G130C_Fwd	GCACTGGGCCTGCCGACAGGGCCGCTCTGC
3611_G130C_Rev	GCAGAGCGGCCCTGTCGGCAGGCCCAGTGC
3611_G137A_Fwd	CCTGCCGAGAGGGCCACTCTGCTGTGGTTG
3611_G137A_Rev	CAACCACAGCAGAGTGGCCCTCTCGGCAGG
3611_G669T_Fwd	CGTGAAGGTGCTGAATGTTCGAGACTGGAG
3611_G669T_Rev	CTCCAGTCTCGAACATTCAGCACCTTCACG
3611_T1019G_Fwd	GAATTAGCATGGCTGATGGCAAGTTCTCTTTCCAATG
3611_T1019G_Rev	CATTGGAAAGAGAACTTGCCATCAGCCATGCTAATTC
3611_T832C_Fwd	GCCATATGGATCCCTCCACAATGTACTACATG
3611_T832C_Rev	CATGTAGTACATTGTGGAGGGATCCATATGGC
3611_T941A_Fwd	CACACTAGAGCCCCACATCCCACGACATGC
3611_T941A_Rev	GCATGTCGTGGGATGTGGGGCTCTAGTGTG
3612_G490A_Fwd	GGTGACTGAGTTGAGCTCTTCCAGAACACC
3612_G490A_Rev	GGTGTTCTGGAAGAGCTCAACTCAGTCACC
374355_A28G_Fwd	CCCTGTTTCAGCACGTCATCTTCACCGAGC
374355_A28G_Rev	GCTCGGTGAAGATGACGTGCTGAAACAGGG
374355_C435G_Fwd	GACTTAGAAAACCAAGCAAAGATGTTGAAAAGTGAAATGAAG
374355_C435G_Rev	CTTCATTTCACTTTTCAACATCTTTGCTTGGTTTTCTAAGTC
374355_T178C_Fwd	GAATCTAAGGTTCAACAGTTTCTTGAAAAATCCTTCTTCTTAC
374355_T178C_Rev	GTAAGAAGAAGGATTTTTCAAGAAACTGTTGAACCTTAGATTC
375035_C410T_Fwd	GTCTTTGGCATTGATGTGGTACAGCCTTTCC
375035_C410T_Rev	GGAAAGGCTGTACCACATCAATGCCAAAGAC
375341_A196G_Fwd	CAGGCTCCTCTGCGGAAGACATCCTCTGGC
375341_A196G_Rev	GCCAGAGGATGTCTTCCGCAGAGGAGCCTG
375341_A424G_Fwd	GCAGGAGAGGGGGAAGACTGGAGAAAAG
375341_A424G_Rev	CTTTTCTCCAGTCTTCCCCCTCTCCTGC
375341_G178A_Fwd	CTTCTCGCTGCCCATGCACAGGCTCCTCTG
375341_G178A_Rev	CAGAGGAGCCTGTGCATGGGCAGCGAGAAG
375341_G328A_Fwd	CATGCTCTGTGCCCCAAGAGAAAACCTCTAAC
375341_G328A_Rev	GTTAGAGGTTTTCTCTTGGGGCACAGAGCATG
375341_G609A_Fwd	GAAAACGAATTGAACCACATATGTGGTCATTGCCAAGATTC
375341_G609A_Rev	GAATCTTGGCAATGACCACATATGTGGTTCAATTCGTTTTC
3775_G512A_Fwd	CTCTACTTCCACATCCACTGGGGCTTCTCC
3775_G512A_Rev	GGAGAAGCCCCAGTGGATGTGGAAGTAGAG
3836_A604G_Fwd	CTGGAGATAGTACCGTGTGCAGGGACTATG
3836_A604G_Rev	CATAGTCCCTGCACACGGTACTATCTCCAG
3836_C1298T_Fwd	CTGTGATCTCCTCATGGTCATGGACTCTAAG
3836_C1298T_Rev	CTTAGAGTCCATGACCATGAGGAGATCACAG
3838_A257G_Fwd	CATTGTCAAAGGCATAAGTAGCAGCAATGTGGAAAATC
3838_A257G_Rev	GATTTTCCACATTGCTGCTACTTATGCCTTTGACAATG
3838_C349T_Fwd	CATAGACAACATAATCTGGGCTGGTTTGATTCCG
3838_C349T_Rev	CGGAATCAAACCAGCCCAGATTATGTTGTCTATG
3838_C646T_Fwd	GGCTCTCCTTGCAGTTTCTGATATGTCATCTTTAG
3838_C646T_Rev	CTAAAGATGACATATCAGAAACTGCAAGGAGAGCC
3838_G1516A_Fwd	GGAAGAGGAAGATCAAAACATTGTACCAGAAACTACC
3838_G1516A_Rev	GGTAGTTTCTGGTACAATGTTTTGATCTTCCTCTTCC
3838_G350A_Fwd	CATAGACAACATAATCCAGGCTGGTTTGATTCCG
3838_G350A_Rev	CGGAATCAAACCAGCCTGGATTATGTTGTCTATG
3838_T1517A_Fwd	GAGGAAGATCAAAACGATGTACCAGAAACTACCTC
3838_T1517A_Rev	GAGGTAGTTTCTGGTACATCGTTTTGATCTTCCTC
3841_C144G_Fwd	CAAAAAAGAGAAGAACAGTTGTTGAAACGCAGAAATGTCTATTTG
3841_C144G_Rev	CAAATAGACATTTCTGCGTTTCAACAACTGTTCTTCTCTTTTTTG
3846_A119G_Fwd	GCTGTGCACCCGTCTGCTGCTGCAAGCCCG
3846_A119G_Rev	CGGGCTTGCAGCAGCAGACGGGTGCACAGC
3849_C1550G_Fwd	GGCATCCAAGGCTGGCTTTGGAGGTTCTGG
3849_C1550G_Rev	CCAGAACCTCCAAAGCCAGCCTTGGATGCC
3853_A1675G_Fwd	CCTCCTCCTCCAGCGGGAAGAGCTATAAGC
3853_A1675G_Rev	GCTTATAGCTCTTCCCGCTGGAGGAGGAGG
3853_C1655G_Fwd	CACCATCAAGTACAGCACCACCTCCTCCTC
3853_C1655G_Rev	GAGGAGGAGGTGGTGCTGTACTTGATGGTG
3853_C460T_Fwd	CAACCTGCAAATCGATTCCACCATCCAGCG
3853_C460T_Rev	CGCTGGATGGTGGAATCGATTTGCAGGTTG
3853_C628A_Fwd	CTGTGAGGCAGAACATGGAGCCGTTGTTCG
3853_C628A_Rev	CGAACAACGGCTCCATGTTCTGCCTCACAG
3853_G1003A_Fwd	CTGGACAGCATCATCACTGAGGTCAAGGCC
3853_G1003A_Rev	GGCCTTGACCTCAGTGATGATGCTGTCCAG
3853_G1244A_Fwd	GATGCTGAGCAGCATGGGGAGATGGCCCTC
3853_G1244A_Rev	GAGGGCCATCTCCCCATGCTGCTCAGCATC
3853_G1567T_Fwd	CAGTGGTCTTGGCTTTGGAGGTGGCTTCAG
3853_G1567T_Rev	CTGAAGCCACCTCCAAAGCCAAGACCACTG
3860_G1064A_Fwd	GAGACGGAGTGCCACTATGCCCTGCAGCTG
3860_G1064A_Rev	CAGCTGCAGGGCATAGTGGCACTCCGTCTC
387032_C64T_Fwd	GAAGACCAGACGGGGTTCCTGACCGTGAAG
387032_C64T_Rev	CTTCACGGTCAGGAACCCCGTCTGGTCTTC
387032_C98T_Fwd	GAGAAGGAGGAAGCCTTCGCCTTGACGGCG
387032_C98T_Rev	CGCCGTCAAGGCGAAGGCTTCCTCCTTCTC
387032_G235C_Fwd	CCGAGAACTCTGCCGACAATGGCTGCAGCC
387032_G235C_Rev	GGCTGCAGCCATTGTCGGCAGAGTTCTCGG
3875_A448G_Fwd	GTGGACAATGCCCGCGTCGTTCTGCAGATTG
3875_A448G_Rev	CAATCTGCAGAACGACGCGGGCATTGTCCAC
3875_G473A_Fwd	GATTGACAATGCCCATCTTGCTGCTGATGAC
3875_G473A_Rev	GTCATCAGCAGCAAGATGGGCATTGTCAATC
3875_G689C_Fwd	GCCCAGATTGCCACCTCTGGGTTGACCGTG
3875_G689C_Rev	CACGGTCAACCCAGAGGTGGCAATCTGGGC
388324_G459C_Fwd	GTGCTTGGCGAAGACGGCTGTGGATTCCCC
388324_G459C_Rev	GGGGAATCCACAGCCGTCTTCGCCAAGCAC
388389_A461C_Fwd	GCACTGGCTGATCCCGTGGGGCCGGCTGAC
388389_A461C_Rev	GTCAGCCGGCCCCACGGGATCAGCCAGTGC
388389_A80G_Fwd	GATGAGAAGTACAGACGGGAGAATGCTGCC
388389_A80G_Rev	GGCAGCATTCTCCCGTCTGTACTTCTCATC
388389_C334A_Fwd	GTGATTGGCGACGAAACTTGCCAAGTGGGC
388389_C334A_Rev	GCCCACTTGGCAAGTTTCGTCGCCAATCAC
3884_A668G_Fwd	GTGGACCTGAACCGGGTCCTGAACGAGACC
3884_A668G_Rev	GGTCTCGTTCAGGACCCGGTTCAGGTCCAC
3884_A952G_Fwd	GGTGCAGAGCCTGGTCACCAACGTGGAGTC
3884_A952G_Rev	GACTCCACGTTGGTGACCAGGCTCTGCACC
3884_G197A_Fwd	CAGTTCCTGAACGACCACCTGGCCAGCTAC
3884_G197A_Rev	GTAGCTGGCCAGGTGGTCGTTCAGGAACTG
3884_G253A_Fwd	GACAACGCGGAGCTGAAGAACCTCATCCGG
3884_G253A_Rev	CCGGATGAGGTTCTTCAGCTCCGCGTTGTC
3884_T880G_Fwd	GCACAACCTGCGAGACTCTCTGGAAAACAC
3884_T880G_Rev	GTGTTTTCCAGAGAGTCTCGCAGGTTGTGC
388633_C125T_Fwd	CCTGCCTCTCTGCCTTTCTGCTGCTCCTCC
388633_C125T_Rev	GGAGGAGCAGCAGAAAGGCAGAGAGGCAGG
388633_G313A_Fwd	GCACCTGTACCCACAGCGAGGACGAGGATG
388633_G313A_Rev	CATCCTCGTCCTCGCTGTGGGTACAGGTGC
388633_G322A_Fwd	CCACGGCGAGGACAAGGATGAGAGCTTGTG
388633_G322A_Rev	CACAAGCTCTCATCCTTGTCCTCGCCGTGG
388677_G221A_Fwd	CATGCTTTGTGTCTCAACCTTGCCTGAATGG
388677_G221A_Rev	CCATTCAGGCAAGGTTGAGACACAAAGCATG
388677_G343A_Fwd	CCTGTCTCATCCCTGTACAAATGGAAGTACC
388677_G343A_Rev	GGTACTTCCATTTGTACAGGGATGAGACAGG
388818_C77A_Fwd	CATATTCCTCTCACCTACATCGACCTCTGC
388818_C77A_Rev	GCAGAGGTCGATGTAGGTGAGAGGAATATG
3892_C979T_Fwd	GATCAACGAGCTGAACTGCATGATCCAGAG
3892_C979T_Rev	CTCTGGATCATGCAGTTCAGCTCGTTGATC
3892_G1223A_Fwd	GCCACCTACAGGCACCTGCTGGAGGGCGAG
3892_G1223A_Rev	CTCGCCCTCCAGCAGGTGCCTGTAGGTGGC
3939_A664G_Fwd	CAGATTTAGGGACTGATGAAGATAAGGAACAGTGG
3939_A664G_Rev	CCACTGTTCCTTATCTTCATCAGTCCCTAAATCTG
3939_G163A_Fwd	GCTCTTGTTGATGTCATCAAAGACAAATTGAAGGGAG
3939_G163A_Rev	CTCCCTTCAATTTGTCTTTGATGACATCAACAAGAGC
3939_G439T_Fwd	GATATCTTGACCTACGTGTCTTGGAAGATAAGTGG
3939_G439T_Rev	CCACTTATCTTCCAAGACACGTAGGTCAAGATATC
3945_A19G_Fwd	GGCAACTCTTAAGGAAGAACTCATTGCACCAG
3945_A19G_Rev	CTGGTGCAATGAGTTCTTCCTTAAGAGTTGCC
3945_G515C_Fwd	GGATTCTGCTAGATTTCCCTACCTTATGGCTG
3945_G515C_Rev	CAGCCATAAGGTAGGGAAATCTAGCAGAATCC
3958_A603T_Fwd	GAAACCATTCAAAATACATGTACTGGTTGAACCTGAC
3958_A603T_Rev	GTCAGGTTCAACCAGTACATGTATTTTGAATGGTTTC
3958_G548A_Fwd	GATAATAACTGGGGAAAGGAAGAAAGACAGTCGG
3958_G548A_Rev	CCGACTGTCTTTCTTCCTTTCCCCAGTTATTATC
3958_T719C_Fwd	GAATTTCTGGTGACACAGACCTCACCAGTG
3958_T719C_Rev	CACTGGTGAGGTCTGTGTCACCAGAAATTC
39_G481A_Fwd	GCATTTCACAACTGTCATATGAGTATTACAGCTGAAAATG
39_G481A_Rev	CATTTTCAGCTGTAATACTCATATGACAGTTGTGAAATGC
4000_A895G_Fwd	GTCGCGCATCCGCGTCGACAGCCTCTCTGC
4000_A895G_Rev	GCAGAGAGGCTGTCGACGCGGATGCGCGAC
402_C415T_Fwd	CCTCTAACGCCATCTGCGAGGTCCTGGAGC
402_C415T_Rev	GCTCCAGGACCTCGCAGATGGCGTTAGAGG
4049_C179A_Fwd	CATCTTGCCCACAGCAACCTCAAACCTGCTG
4049_C179A_Rev	CAGCAGGTTTGAGGTTGCTGTGGGCAAGATG
4085_A568G_Fwd	CGTTCATTTACTACTACAGTCCACAAAGTAAATAGCATG
4085_A568G_Rev	CATGCTATTTACTTTGTGGACTGTAGTAGTAAATGAACG
4085_C250A_Fwd	CAAGTGTTCAGTTCAGAAAATGGTTGTAGTTATCTC
4085_C250A_Rev	GAGATAACTACAACCATTTTCTGAACTGAACACTTG
4088_A508G_Fwd	CTAACTTCCCCGCAGGCGTCGAGCCCCAGAGC
4088_A508G_Rev	GCTCTGGGGCTCGACGCCTGCGGGGAAGTTAG
4088_A590T_Fwd	GTGACCACCAGATGATCCACAGCATGGACG
4088_A590T_Rev	CGTCCATGCTGTGGATCATCTGGTGGTCAC
4088_A988G_Fwd	CTGGCACCCGGCCGCCGTCTGCAAGATCCC
4088_A988G_Rev	GGGATCTTGCAGACGGCGGCCGGGTGCCAG
4088_C1178T_Fwd	GTGACCAGTACCCTCTGCTGGATTGAGCTG
4088_C1178T_Rev	CAGCTCAATCCAGCAGAGGGTACTGGTCAC
4088_C335T_Fwd	GAGCTGTGTGAGTTCGTCTTCAATATGAAGAAGG
4088_C335T_Rev	CCTTCTTCATATTGAAGACGAACTCACACAGCTC
4088_C782T_Fwd	GTGGATGGCTTCATCGACCCCTCCAATTCG
4088_C782T_Rev	CGAATTGGAGGGGTCGATGAAGCCATCCAC
4088_C788T_Fwd	GGCTTCACCGACCTCTCCAATTCGGAGCGC
4088_C788T_Rev	GCGCTCCGAATTGGAGAGGTCGGTGAAGCC
4088_C859T_Fwd	CAGTGGAGCTGACATGGAGACACATCGGAAG
4088_C859T_Rev	CTTCCGATGTGTCTCCATGTCAGCTCCACTG
4088_G715A_Fwd	CCATCTCCTACTACAAGCTGAACCAGCGCG
4088_G715A_Rev	CGCGCTGGTTCAGCTTGTAGTAGGAGATGG
4088_G836A_Fwd	CTCCAATGTCAACAAGAATGCAGCAGTGGAG
4088_G836A_Rev	CTCCACTGCTGCATTCTTGTTGACATTGGAG
4089_A1058C_Fwd	GTTACTGTTGATGGATCCGTGGACCCTTCTG
4089_A1058C_Rev	CAGAAGGGTCCACGGATCCATCAACAGTAAC
4089_A38G_Fwd	GAATACACCAACAAGTAGTGATGCCTGTCTGAG
4089_A38G_Rev	CTCAGACAGGCATCACTACTTGTTGGTGTATTC
4089_A880G_Fwd	GCACCACCCGCCTGTGCCGCCCCATCCCGG
4089_A880G_Rev	CCGGGATGGGGCGGCACAGGCGGGTGGTGC
4089_C1081T_Fwd	CCCTTCTGGAGGAGATTGCTTTTGTTTGGG
4089_C1081T_Rev	CCCAAACAAAAGCAATCTCCTCCAGAAGGG
4089_C1591T_Fwd	GAAATTCACTTACACTGGGCCCTCCAGCTC
4089_C1591T_Rev	GAGCTGGAGGGCCCAGTGTAAGTGAATTTC
4089_C1597T_Fwd	CACTTACACCGGGCCTTCCAGCTCCTAGAC
4089_C1597T_Rev	GTCTAGGAGCTGGAAGGCCCGGTGTAAGTG
4089_C521A_Fwd	CAGCCATCGTTGTCCAATGAAGGACATTCAATTC
4089_C521A_Rev	GAATTGAATGTCCTTCATTGGACAACGATGGCTG
4089_C565T_Fwd	GCATCCACCAAGTAATTGTGCATCGACAGAG
4089_C565T_Rev	CTCTGTCGATGCACAATTACTTGGTGGATGC
4089_G1054A_Fwd	CCTATTGTTACTGTTGATAGATACGTGGACCCTTC
4089_G1054A_Rev	GAAGGGTCCACGTATCTATCAACAGTAACAATAGG
4089_G1063A_Fwd	GTTGATGGATACGTGAACCCTTCTGGAGGAG
4089_G1063A_Rev	CTCCTCCAGAAGGGTTCACGTATCCATCAAC
4089_G1219C_Fwd	CCTTAGTGACCACGCGCTCTTTGTACAGAG
4089_G1219C_Rev	CTCTGTACAAAGAGCGCGTGGTCACTAAGG
4089_G227T_Fwd	GTGTTACCATACAGATAACATTGGATGGGAGGC
4089_G227T_Rev	GCCTCCCATCCAATGTTATCTGTATGGTAACAC
4089_G988A_Fwd	GTTCCATTGCTTACTTTAAAATGGATGTTCAGGTAGG
4089_G988A_Rev	CCTACCTGAACATCCATTTTAAAGTAAGCAATGGAAC
4089_T1049A_Fwd	CCCTATTGTTACTGATGATGGATACGTGGACC
4089_T1049A_Rev	GGTCCACGTATCCATCATCAGTAACAATAGGG
4089_T1598G_Fwd	CACTTACACCGGGCCCGCCAGCTCCTAGAC
4089_T1598G_Rev	GTCTAGGAGCTGGCGGGCCCGGTGTAAGTG
4089_T1616G_Fwd	CTCCTAGACGAAGGACTTCATACCATGCCG
4089_T1616G_Rev	CGGCATGGTATGAAGTCCTTCGTCTAGGAG
4089_T970C_Fwd	GCTCCTGAGTATTGGCGTTCCATTGCTTAC
4089_T970C_Rev	GTAAGCAATGGAACGCCAATACTCAGGAGC
4103_C122T_Fwd	GAGGCTGCTGTCTTCTCCTCCTCTCCTCTG
4103_C122T_Rev	CAGAGGAGAGGAGGAGAAGACAGCAGCCTC
4107_C25T_Fwd	GGCAGAAGAGTCAGTGCTACAAGGCTGAGG
4107_C25T_Rev	CCTCAGCCTTGTAGCACTGACTCTTCTGCC
4107_G362A_Fwd	GTGGCTGAGTTAGTTCATTTCCTGCTCCGC
4107_G362A_Rev	GCGGAGCAGGAAATGAACTAACTCAGCCAC
414301_A683C_Fwd	CATTGAAGAAAACATGACTATAGCGATAGAAGAGGCC
414301_A683C_Rev	GGCCTCTTCTATCGCTATAGTCATGTTTTCTTCAATG
414301_C259T_Fwd	CTCGGGCTCCAGGGTGTGCCCCGAACCAGC
414301_C259T_Rev	GCTGGTTCGGGGCACACCCTGGAGCCCGAG
414301_C622G_Fwd	GCCGACCCACTGGATGGGGAAGCTCAGGCC
414301_C622G_Rev	GGCCTGAGCTTCCCCATCCAGTGGGTCGGC
414301_G406A_Fwd	GAGAGAAGGTGGCCAGCCTGCAAGGTCTGG
414301_G406A_Rev	CCAGACCTTGCAGGCTGGCCACCTTCTCTC
414301_G967A_Fwd	CTTTCTCCATACTTGAGAATCAACCCATGGATATGC
414301_G967A_Rev	GCATATCCATGGGTTGATTCTCAAGTATGGAGAAAG
414301_T187G_Fwd	CACTGTTCCCTGGGCGCCTACGGCCTCAAAG
414301_T187G_Rev	CTTTGAGGCCGTAGGCGCCCAGGGAACAGTG
4281_G250A_Fwd	CCTACAGAACATCATCAACAGGTTCCAGAAAGC
4281_G250A_Rev	GCTTTCTGGAACCTGTTGATGATGTTCTGTAGG
4282_A122C_Fwd	CAGTACATCGCGGTGCCCGTGGTCCCGGAC
4282_A122C_Rev	GTCCGGGACCACGGGCACCGCGATGTACTG
4291_C676A_Fwd	GTTGGCCATGAGAATACTGGCTCCCGAGAAC
4291_C676A_Rev	GTTCTCGGGAGCCAGTATTCTCATGGCCAAC
4292_A1759G_Fwd	CTTTGACCTTGCCGTGCTTGCCTTAGATAG
4292_A1759G_Rev	CTATCTAAGGCAAGCACGGCAAGGTCAAAG
4292_A1852G_Fwd	GTTTCTGAAGAAGGAGGCTGAGATGCTTGC
4292_A1852G_Rev	GCAAGCATCTCAGCCTCCTTCTTCAGAAAC
4292_A1853C_Fwd	GTTTCTGAAGAAGACGGCTGAGATGCTTGC
4292_A1853C_Rev	GCAAGCATCTCAGCCGTCTTCTTCAGAAAC
4292_A1963G_Fwd	CTTTGGAGGGACTGCCTGTCTTCATTCTTCGAC
4292_A1963G_Rev	GTCGAAGAATGAAGACAGGCAGTCCCTCCAAAG
4292_A2066G_Fwd	CTATTCCATCCGGAAGCGGTACATATCTGAGG
4292_A2066G_Rev	CCTCAGATATGTACCGCTTCCGGATGGAATAG
4292_C1564T_Fwd	GACATGAGGTTCTCTGGGAGATGTTGCATAAC
4292_C1564T_Rev	GTTATGCAACATCTCCCAGAGAACCTCATGTC
4292_C2042T_Fwd	CTCAGTAAAGAATGCGTTATGTTCTATTCCATCCGG
4292_C2042T_Rev	CCGGATGGAATAGAACATAACGCATTCTTTACTGAG
4292_C2152T_Fwd	GGAAGTGGACTGTGGAATACATTGTCTATAAAGCC
4292_C2152T_Rev	GGCTTTATAGACAATGTATTCCACAGTCCACTTCC
4292_G1217A_Fwd	CAAACCCCTGTCCAATCAGCCCCAGGCCATTG
4292_G1217A_Rev	CAATGGCCTGGGGCTGATTGGACAGGGGTTTG
4292_G1321A_Fwd	CCCTGCTGAAGTGACTGCCAAAAATCAGAG
4292_G1321A_Rev	CTCTGATTTTTGGCAGTCACTTCAGCAGGG
4292_G1569T_Fwd	GAGGTTCTCCGGGATATGTTGCATAACCAC
4292_G1569T_Rev	GTGGTTATGCAACATATCCCGGAGAACCTC
4292_G206A_Fwd	CAATGGCACCGGGATCAAGAAAGAAGATCTGG
4292_G206A_Rev	CCAGATCTTCTTTCTTGATCCCGGTGCCATTG
4292_G2146A_Fwd	CTCCTGGAAGTGGACTATGGAACACATTGTC
4292_G2146A_Rev	GACAATGTGTTCCATAGTCCACTTCCAGGAG
4292_G2242C_Fwd	GCTTGCTAACCTGCCTCATCTATACAAAGTCTTTG
4292_G2242C_Rev	CAAAGACTTTGTATAGATGAGGCAGGTTAGCAAGC
4292_G317A_Fwd	GTGAGGCTTTGGCCAACATAAGCCATGTGG
4292_G317A_Rev	CCACATGGCTTATGTTGGCCAAAGCCTCAC
4292_G637A_Fwd	CCCAATGCCTCAACCATGGACAATATTCGC
4292_G637A_Rev	GCGAATATTGTCCATGGTTGAGGCATTGGG
4292_T1151A_Fwd	GCCCACCAGATGGATCGTACAGATTCCCGG
4292_T1151A_Rev	CCGGGAATCTGTACGATCCATCTGGTGGGC
4292_T977C_Fwd	GCATCCTGGAGCGGGCGCAGCAGCACATCG
4292_T977C_Rev	CGATGTGCTGCTGCGCCCGCTCCAGGATGC
4342_A163G_Fwd	CTGGCCTGGTGCTCCGTTGACTGGGAGCAG
4342_A163G_Rev	CTGCTCCCAGTCAACGGAGCACCAGGCCAG
4342_G313T_Fwd	GCGGAGTTTCTGGTCTGAGCTCAACGTAGC
4342_G313T_Rev	GCTACGTTGAGCTCAGACCAGAAACTCCGC
4342_G367A_Fwd	GCGCGTGGTGGCTACCAGCACGCGCACGCC
4342_G367A_Rev	GGCGTGCGCGTGCTGGTAGCCACCACGCGC
4350_C163T_Fwd	CTTGCCCCAGGGAGTGCTGCTTGGGACCGC
4350_C163T_Rev	GCGGTCCCAAGCAGCACTCCCTGGGGCAAG
4355_C1498T_Fwd	GGCGGACCTGAGATGGACAGTGGAGGAGAG
4355_C1498T_Rev	CTCTCCTCCACTGTCCATCTCAGGTCCGCC
435_G35A_Fwd	CTTTGGGGTGGCCAGTTTGTGGGTGCAGTG
435_G35A_Rev	CACTGCACCCACAAACTGGCCACCCCAAAG
440093_C157T_Fwd	CGCTTCGAGAGATTCGTTGTTATCAGAAGTCG
440093_C157T_Rev	CGACTTCTGATAACAACGAATCTCTCGAAGCG
440_G829A_Fwd	GAAGCAGCTGAAAGAAACCCAAGTACAGTATCC
440_G829A_Rev	GGATACTGTACTTGGGTTTCTTTCAGCTGCTTC
4481_C1037T_Fwd	GTGGAAACACATTAACTCTATTTACGAAAGTTCGACTG
4481_C1037T_Rev	CAGTCGAACTTTCGTAAATAGAGTTAATGTGTTTCCAC
4481_C823G_Fwd	CTTTAATTCAAGGTCCTGCTGGACCCCCGGGTG
4481_C823G_Rev	CACCCGGGGGTCCAGCAGGACCTTGAATTAAAG
4481_C856A_Fwd	GAAAAAGGAGATCGAGGTACCACTGGAGAAAGTG
4481_C856A_Rev	CACTTTCTCCAGTGGTACCTCGATCTCCTTTTTC
4481_T338C_Fwd	GAAATGAGATTTCAAGAAGCCTTTATGGAACACATGAG
4481_T338C_Rev	CTCATGTGTTCCATAAAGGCTTCTTGAAATCTCATTTC
4598_A902C_Fwd	GAGCTCATTGACATGACCCAGCACCATCTG
4598_A902C_Rev	CAGATGGTGCTGGGTCATGTCAATGAGCTC
4598_G974A_Fwd	GTGACCAGGGCCCACGGACTTCACAGCAAG
4598_G974A_Rev	CTTGCTGTGAAGTCCGTGGGCCCTGGTCAC
4598_T60A_Fwd	CTTCATGGAGAACAAGCCGTGGTACATGGC
4598_T60A_Rev	GCCATGTACCACGGCTTGTTCTCCATGAAG
4615_C625T_Fwd	GTGTGTGTCTGACTGCGATGTCCTGCCTGG
4615_C625T_Rev	CCAGGCAGGACATCGCAGTCAGACACACAC
4615_T317C_Fwd	CTGCTCGAGCTGCCTACCAAGCTGGGCCGC
4615_T317C_Rev	GCGGCCCAGCTTGGTAGGCAGCTCGAGCAG
4637_G413C_Fwd	GAGGACAGCAATGGTTCTATCAACTATGAAGCG
4637_G413C_Rev	CGCTTCATAGTTGATAGAACCATTGCTGTCCTC
4656_C146A_Fwd	GAGGCCCCAGGGCACCTTGAGGACAAGGGG
4656_C146A_Rev	CCCCTTGTCCTCAAGGTGCCCTGGGGCCTC
4656_C439T_Fwd	GGAGCGTGACCTCTGCTACCGGGGCGGGGG
4656_C439T_Rev	CCCCCGCCCCGGTAGCAGAGGTCACGCTCC
4656_G541A_Fwd	CACTGGAGTTCAGCACCAACCCAGGGGATC
4656_G541A_Rev	GATCCCCTGGGTTGGTGCTGAACTCCAGTG
4688_T890C_Fwd	CTACCTTGAACCAGCTGAGCTGCGGATCCAC
4688_T890C_Rev	GTGGATCCGCAGCTCAGCTGGTTCAAGGTAG
468_A409T_Fwd	GCAGCCCCCCCAGTCGGTGAACCCAATTGG
468_A409T_Rev	CCAATTGGGTTCACCGACTGGGGGGGCTGC
468_C772G_Fwd	GTGGGTCTGCCCGTGCCAAACCTTACGATC
468_C772G_Rev	GATCGTAAGGTTTGGCACGGGCAGACCCAC
468_C971T_Fwd	CTAAAAGAGAGGGTGGATTCCCTGGCCAAG
468_C971T_Rev	CTTGGCCAGGGAATCCACCCTCTCTTTTAG
468_G966C_Fwd	GAGGCTCTAAAAGACAGGGCGGATTCCCTG
468_G966C_Rev	CAGGGAATCCGCCCTGTCTTTTAGAGCCTC
4735_C808G_Fwd	GTGGAGAACCCAGAGGACAATGACTTTCTG
4735_C808G_Rev	CAGAAAGTCATTGTCCTCTGGGTTCTCCAC
4793_A206T_Fwd	GCTGTGATTCATCTGCATGAACCCTTCCTG
4793_A206T_Rev	CAGGAAGGGTTCATGCAGATGAATCACAGC
4830_A358G_Fwd	GGAACATTATACATGGCGGTGATTCTGTGGAG
4830_A358G_Rev	CTCCACAGAATCACCGCCATGTATAATGTTCC
4830_C257T_Fwd	CTGAATGTGGTGAAGATGGGCCGAGTCATG
4830_C257T_Rev	CATGACTCGGCCCATCTTCACCACATTCAG
4830_C301T_Fwd	CTGCAGACTCCAAGTCTGGGACCATCCGTG
4830_C301T_Rev	CACGGATGGTCCCAGACTTGGAGTCTGCAG
4830_C52T_Fwd	CAGATGGGGTCCAGTGGGGTCTTGTGGGAG
4830_C52T_Rev	CTCCCACAAGACCCCACTGGACCCCATCTG
4830_G80A_Fwd	GGGAGAGATTATCAAGCATTTTGAGCAGAAAGGATTC
4830_G80A_Rev	GAATCCTTTCTGCTCAAAATGCTTGATAATCTCTCCC
4849_T1471G_Fwd	GCTCAGGGAACAACGCAGGGGGACCCAGCC
4849_T1471G_Rev	GGCTGGGTCCCCCTGCGTTGTTCCCTGAGC
4860_A383G_Fwd	GTTTGAGGTTGGAGGTATCATGCTGATCCG
4860_A383G_Rev	CGGATCAGCATGATACCTCCAACCTCAAAC
4860_C437T_Fwd	CAGTGGTCAGAACCTTCTCAGAGGGCCCAATG
4860_C437T_Rev	CATTGGGCCCTCTGAGAAGGTTCTGACCACTG
4860_C482T_Fwd	GATCGTTTCCCTGTCATGTCTGATGCCTAC
4860_C482T_Rev	GTAGGCATCAGACATGACAGGGAAACGATC
4860_C553T_Fwd	CAAATGGGGGAGCAATGTGAGCTACAGGAAG
4860_C553T_Rev	CTTCCTGTAGCTCACATTGCTCCCCCATTTG
4860_C641A_Fwd	CAGAAGCTGGGAGAAGACGCTGTTGGCATG
4860_C641A_Rev	CATGCCAACAGCGTCTTCTCCCAGCTTCTG
4860_G151A_Fwd	CCCAGATCTTTGACTACAGTGAAATCCCCAAC
4860_G151A_Rev	GTTGGGGATTTCACTGTAGTCAAAGATCTGGG
4860_G212A_Fwd	CGACTGGTGTTTGAGTTCCTGAATGGCAGG
4860_G212A_Rev	CCTGCCATTCAGGAACTCAAACACCAGTCG
4860_G349A_Fwd	GTAGTCACCAATGCAACAGGAGGGCTGAAC
4860_G349A_Rev	GTTCAGCCCTCCTGTTGCATTGGTGACTAC
4860_G467C_Fwd	GATGAAAGGTTTGCAGATCGTTTCCCTGCC
4860_G467C_Rev	GGCAGGGAAACGATCTGCAAACCTTTCATC
4860_G469A_Fwd	GATGAAAGGTTTGGAAATCGTTTCCCTGCCATG
4860_G469A_Rev	CATGGCAGGGAAACGATTTCCAAACCTTTCATC
4860_G503A_Fwd	GATGCCTACGACCAGACTATGAGGCAGAGG
4860_G503A_Rev	CCTCTGCCTCATAGTCTGGTCGTAGGCATC
4860_G543C_Fwd	CCTGGAAACAAATCGGGGAGCAACGTGAGC
4860_G543C_Rev	GCTCACGTTGCTCCCCGATTTGTTTCCAGG
4860_G679A_Fwd	GTACCAGAAGTTATCATTGCACGGCACTGTG
4860_G679A_Rev	CACAGTGCCGTGCAATGATAACTTCTGGTAC
4860_T475G_Fwd	GGTTTGGAGATCGTGTCCCTGCCATGTCTG
4860_T475G_Rev	CAGACATGGCAGGGACACGATCTCCAAACC
4860_T737C_Fwd	CATCACTAACAAGGTCACCATGGATTATGAAAGCC
4860_T737C_Rev	GGCTTTCATAATCCATGGTGACCTTGTTAGTGATG
4869_T640C_Fwd	CAAATCAGAATGGAAAAGACCCAAAACCATCATCAACAC
4869_T640C_Rev	GTGTTGATGATGGTTTTGGGTCTTTTCCATTCTGATTTG
4869_T868G_Fwd	CAAGATCTCTGGCAGGGGAGGAAGTCTC
4869_T868G_Rev	GAGACTTCCTCCCCTGCCAGAGATCTTG
4938_T980C_Fwd	GAGGCTGAGGCCTGGCCGAATTACCCATGC
4938_T980C_Rev	GCATGGGTAATTCGGCCAGGCCTCAGCCTC
4939_G1604A_Fwd	CTTCATTCGCTCCCAGCCCACCAAACTAAAG
[truncated: 2,019 more rows]
