# Supplementary material for: Extensive disruption of protein interactions by genetic variants across the allele frequency spectrum in human populations
Source: Nat Commun. 2019 Sep 12;10:4141. doi: 10.1038/s41467-019-11959-3 (PMC6742646; doi:10.1038/s41467-019-11959-3)
Supplement: Supplementary file 6 — Supplementary Data 2 [file 41467_2019_11959_MOESM6_ESM.xlsx]

## Sheet: SD2 - ExAC Variants
Chrom	Pos	dbSNP_id	Mutation	AF_all	Target Entrez GeneID	HGVS_cDNA	UniProt	Interactor Entrez GeneID	Disruption
1	909238	rs3829740	G>C	0.66855	84069	NM_001160184.1:c.1355G>C	Q494U1,R539P	5966	0
1	909238	rs3829740	G>C	0.66855	84069	NM_001160184.1:c.1355G>C	Q494U1,R539P	6925	0
1	909238	rs3829740	G>C	0.66855	84069	NM_001160184.1:c.1355G>C	Q494U1,R539P	7185	0
1	909238	rs3829740	G>C	0.66855	84069	NM_001160184.1:c.1355G>C	Q494U1,R539P	8887	0
1	1686081	rs75816936	G>A	0.0254165	65220	NM_023018.4:c.745C>T	O95544,R249W	6386	0
1	1686081	rs75816936	G>A	0.0254165	65220	NM_023018.4:c.745C>T	O95544,R249W	79873	0
1	3807168	rs147890429	C>T	2.47117e-05	339448	NM_207356.2:c.583G>A	Q8IYL3,V195M	10320	0
1	3807360	rs76727703	G>A	0.00191972	339448	NM_207356.2:c.391C>T	Q8IYL3,R131C	10320	0
1	3807507	rs140955464	A>C	0.000510919	339448	NM_207356.2:c.244T>G	Q8IYL3,S82A	10320	0
1	3807510	rs149232221	C>T	7.41766e-05	339448	NM_207356.2:c.241G>A	Q8IYL3,A81T	10320	0
1	10032168	rs138613460	G>A	0.000205988	64802	NM_022787.3:c.37G>A	Q9HAN9,A13T	64802	0
1	10035730	rs763325435	C>T	0.000131815	64802	NM_022787.3:c.196C>T	Q9HAN9,R66W	892	1
1	10035730	rs763325435	C>T	0.000131815	64802	NM_022787.3:c.196C>T	Q9HAN9,R66W	3838	1
1	10035730	rs763325435	C>T	0.000131815	64802	NM_022787.3:c.196C>T	Q9HAN9,R66W	64802	1
1	11115915	rs369985656	C>T	1.82825e-05	6723	NM_003132.2:c.688G>A	P19623,V230M	6723	0
1	11115941	rs377146770	C>T	8.94919e-06	6723	NM_003132.2:c.662G>A	P19623,R221Q	6723	0
1	11115948	rs374351720	C>T	2.68029e-05	6723	NM_003132.2:c.655G>A	P19623,E219K	6723	0
1	11119353	rs376975485	C>G	8.27856e-06	6723	NM_003132.2:c.217G>C	P19623,E73Q	6723	1
1	12082938	rs148158634	C>T	0.000265139	60672	NM_021933.3:c.511C>T	Q5JXC2,R171C	8576	0
1	12082938	rs148158634	C>T	0.000265139	60672	NM_021933.3:c.511C>T	Q5JXC2,R171C	54507	0
1	15545913	rs142072387	A>T	4.95262e-05	55092	NM_001136216.1:c.436A>T	Q9NW97,R146W	10488	0
1	15545952	rs139217244	C>T	7.42023e-05	55092	NM_001136216.1:c.475C>T	Q9NW97,P159S	10488	0
1	15546040	rs146113278	A>G	5.76967e-05	55092	NM_001136216.1:c.563A>G	Q9NW97,D188G	10488	0
1	15546187	rs149796066	C>T	8.37816e-06	55092	NM_001136216.1:c.710C>T	Q9NW97,P237L	10488	0
1	15820448	rs61738967	G>T	0.00472518	842	NM_001229.3:c.1097C>A	P55211,T366N	329	1
1	15821810	rs143500717	G>A	1.93817e-05	842	NM_001229.3:c.1006C>T	P55211,P336S	329	0
1	15821810	rs143500717	G>A	1.93817e-05	842	NM_001229.3:c.1006C>T	P55211,P336S	331	0
1	15832495	rs146054764	T>G	0.00151823	842	NM_001229.3:c.710A>C	P55211,H237P	329	1
1	15832543	rs1052576	T>C	0.536937	842	NM_001229.3:c.662A>G	P55211,Q221R	329	0
1	15832543	rs1052576	T>C	0.536937	842	NM_001229.3:c.662A>G	P55211,Q221R	331	0
1	15833492	rs145588217	G>A	0.000602549	842	NM_001229.3:c.532C>T	P55211,R178C	329	1
1	15833506	rs2308950	C>T	0.0105061	842	NM_001229.3:c.518G>A	P55211,R173H	329	0
1	16095104	rs75390903	G>A	0.00287336	54751	NM_017556.2:c.520G>A	Q8WUP2,V174I	55885	0
1	16096973	rs146155640	A>G	8.26515e-06	54751	NM_017556.2:c.611A>G	Q8WUP2,Y204C	8350	1
1	16096973	rs146155640	A>G	8.26515e-06	54751	NM_017556.2:c.611A>G	Q8WUP2,Y204C	51596	1
1	16097059	rs145473194	G>A	2.50242e-05	54751	NM_017556.2:c.697G>A	Q8WUP2,E233K	55885	0
1	19609295	rs145104812	G>A	0.00414365	22977	NM_012067.2:c.926C>T	O95154,P309L	22977	0
1	19635011	rs1043657	C>T	0.0639	8574	NM_003689.3:c.424G>C	O43488,A142T	22890	1
1	19635011	rs1043657	C>T	0.0639	8574	NM_003689.3:c.424G>C	O43488,A142T	22977	1
1	19635011	rs1043657	C>T	0.0639	8574	NM_003689.3:c.424G>C	O43488,A142T	80321	1
1	20915731	rs139852517	C>A	1.65571e-05	978	NM_001785.2:c.109C>A	P32320,P37T	978	0
1	20915740	rs149993022	G>A	1.65848e-05	978	NM_001785.2:c.118G>A	P32320,A40T	978	0
1	20931448	rs377459586	C>T	0.00037245	978	NM_001785.2:c.182C>T	P32320,P61L	978	1
1	20931468	rs201761717	C>T	6.94469e-05	978	NM_001785.2:c.202C>T	P32320,R68W	978	1
1	20931528	rs150100090	G>A	1.81693e-05	978	NM_001785.2:c.262G>A	P32320,A88T	978	0
1	20931529	rs370506842	C>T	9.11344e-06	978	NM_001785.2:c.263C>T	P32320,A88V	978	0
1	20944963	rs147533006	G>A	0.000233008	978	NM_001785.2:c.343G>A	P32320,V115M	978	1
1	23637261	rs149942635	A>T	4.94837e-05	10236	NM_001102398.1:c.1597T>A	O43390,S530T	3276	0
1	24122482	rs368637540	C>T	2.53387e-05	2582	NM_000403.3:c.1004G>A	Q14376,R335H	2582	0
1	24122673	rs28940885	C>T	0.000430029	2582	NM_000403.3:c.956G>A	Q14376,G319E	2582	0
1	24123212	rs28940884	T>C	0.00187722	2582	NM_000403.3:c.770A>G	Q14376,K257R	2582	0
1	24123419	rs201455293	C>T	6.38558e-05	2582	NM_000403.3:c.656G>A	Q14376,R219Q	2582	0
1	24124187	rs377498771	T>C	8.25668e-06	2582	NM_000403.3:c.526A>G	Q14376,K176E	2582	0
1	24124195	rs149888063	T>G	8.2511e-06	2582	NM_000403.3:c.518A>C	Q14376,Q173P	2582	1
1	24124207	rs140878602	C>T	2.47398e-05	2582	NM_000403.3:c.506G>A	Q14376,R169Q	2582	0
1	24125119	rs368188550	G>A	8.28555e-06	2582	NM_000403.3:c.223C>T	Q14376,R75C	2582	0
1	24125170	rs142821993	G>A	0.000108382	2582	NM_000403.3:c.172C>T	Q14376,R58C	2582	0
1	25571666	rs114307014	A>G	0.000255358	57035	NM_020317.3:c.647T>C	Q9BUV0,V216A	1196	0
1	25571666	rs114307014	A>G	0.000255358	57035	NM_020317.3:c.647T>C	Q9BUV0,V216A	1198	0
1	25573016	rs34619962	A>G	0.0061705	57035	NM_020317.3:c.439T>C	Q9BUV0,Y147H	1196	0
1	25573016	rs34619962	A>G	0.0061705	57035	NM_020317.3:c.439T>C	Q9BUV0,Y147H	1198	0
1	25573396	rs147781110	G>A	0.00018279	57035	NM_020317.3:c.59C>T	Q9BUV0,S20L	1196	0
1	25573396	rs147781110	G>A	0.00018279	57035	NM_020317.3:c.59C>T	Q9BUV0,S20L	1198	0
1	26369919	rs148861822	G>A	8.27815e-06	7780	NM_032513.3:c.395C>T	Q9BRI3,T132M	5817	0
1	26369919	rs148861822	G>A	8.27815e-06	7780	NM_032513.3:c.395C>T	Q9BRI3,T132M	6351	0
1	26369919	rs148861822	G>A	8.27815e-06	7780	NM_032513.3:c.395C>T	Q9BRI3,T132M	51330	0
1	26369919	rs148861822	G>A	8.27815e-06	7780	NM_032513.3:c.395C>T	Q9BRI3,T132M	80332	0
1	28657228	rs367589689	A>G	8.41283e-05	54797	NM_017638.2:c.55A>G	Q9BUE0,M19V	9477	0
1	28657228	rs367589689	A>G	8.41283e-05	54797	NM_017638.2:c.55A>G	Q9BUE0,M19V	57594	0
1	29475394	rs2230677	C>G	0.658643	6429	NM_005626.4:c.1013G>C	Q08170,G338A	6431	0
1	32647133	rs56283088	C>G	0.00411184	200081	NM_175852.3:c.460C>G	P40222,R154G	1039	1
1	32647133	rs56283088	C>G	0.00411184	200081	NM_175852.3:c.460C>G	P40222,R154G	1838	1
1	32647133	rs56283088	C>G	0.00411184	200081	NM_175852.3:c.460C>G	P40222,R154G	8500	0
1	32647133	rs56283088	C>G	0.00411184	200081	NM_175852.3:c.460C>G	P40222,R154G	8687	1
1	32647133	rs56283088	C>G	0.00411184	200081	NM_175852.3:c.460C>G	P40222,R154G	10403	1
1	32647133	rs56283088	C>G	0.00411184	200081	NM_175852.3:c.460C>G	P40222,R154G	24144	1
1	32660697	rs75073861	C>G	0.00354391	200081	NM_175852.3:c.1542C>G	P40222,S514R	8687	0
1	32660697	rs75073861	C>G	0.00354391	200081	NM_175852.3:c.1542C>G	P40222,S514R	10403	0
1	32660697	rs75073861	C>G	0.00354391	200081	NM_175852.3:c.1542C>G	P40222,S514R	11075	0
1	32660697	rs75073861	C>G	0.00354391	200081	NM_175852.3:c.1542C>G	P40222,S514R	24144	0
1	32660697	rs75073861	C>G	0.00354391	200081	NM_175852.3:c.1542C>G	P40222,S514R	51019	0
1	32660697	rs75073861	C>G	0.00354391	200081	NM_175852.3:c.1542C>G	P40222,S514R	64753	0
1	32660776	rs77692511	C>T	0.000510652	200081	NM_175852.3:c.1621C>T	P40222,P541S	8687	0
1	32660776	rs77692511	C>T	0.000510652	200081	NM_175852.3:c.1621C>T	P40222,P541S	10403	0
1	32660776	rs77692511	C>T	0.000510652	200081	NM_175852.3:c.1621C>T	P40222,P541S	11075	0
1	32660776	rs77692511	C>T	0.000510652	200081	NM_175852.3:c.1621C>T	P40222,P541S	24144	0
1	32660776	rs77692511	C>T	0.000510652	200081	NM_175852.3:c.1621C>T	P40222,P541S	51019	0
1	32660776	rs77692511	C>T	0.000510652	200081	NM_175852.3:c.1621C>T	P40222,P541S	64753	0
1	36605716	rs145641137	T>G	8.91965e-06	27095	NM_014408.3:c.94A>C	O43617,K32Q	79090	0
1	38463367	rs141853329	C>T	0.000206182	2275	NM_004468.4:c.677G>A	Q13643,R226H	2355	0
1	38463367	rs141853329	C>T	0.000206182	2275	NM_004468.4:c.677G>A	Q13643,R226H	2624	0
1	38463367	rs141853329	C>T	0.000206182	2275	NM_004468.4:c.677G>A	Q13643,R226H	5991	0
1	38464670	rs61732084	C>T	0.0052391	2275	NM_004468.4:c.307G>A	Q13643,A103T	55138	0
1	40137610	rs140498973	T>C	3.32198e-05	84618	NM_032526.1:c.101A>G	Q9BXI3,Y34C	55093	0
1	46521559	rs785467	A>T	0.694008	8503	NM_003629.3:c.849T>A	Q92569,N283K	10589	0
1	46521559	rs785467	A>T	0.694008	8503	NM_003629.3:c.849T>A	Q92569,N283K	51562	0
1	46521559	rs785467	A>T	0.694008	8503	NM_003629.3:c.849T>A	Q92569,N283K	57159	0
1	46521559	rs785467	A>T	0.694008	8503	NM_003629.3:c.849T>A	Q92569,N283K	84456	0
1	46669276	rs62620991	A>C	0.0295459	541468	NM_001013615.2:c.178A>C	Q96LR2,M60L	7170	0
1	46669276	rs62620991	A>C	0.0295459	541468	NM_001013615.2:c.178A>C	Q96LR2,M60L	26258	0
1	46669276	rs62620991	A>C	0.0295459	541468	NM_001013615.2:c.178A>C	Q96LR2,M60L	80764	0
1	46669276	rs62620991	A>C	0.0295459	541468	NM_001013615.2:c.178A>C	Q96LR2,M60L	115106	0
1	46685792	rs62620990	A>G	0.0265414	541468	NM_001013615.2:c.620A>G	Q96LR2,Q207R	7170	0
1	46685792	rs62620990	A>G	0.0265414	541468	NM_001013615.2:c.620A>G	Q96LR2,Q207R	26258	1
1	46685792	rs62620990	A>G	0.0265414	541468	NM_001013615.2:c.620A>G	Q96LR2,Q207R	80764	1
1	46685792	rs62620990	A>G	0.0265414	541468	NM_001013615.2:c.620A>G	Q96LR2,Q207R	115106	0
1	51439640	rs139629762	A>G	9.06e-05	1031	NM_078626.2:c.205A>G	P42773,T69A	1019	0
1	51439640	rs139629762	A>G	9.06e-05	1031	NM_078626.2:c.205A>G	P42773,T69A	1021	0
1	51439640	rs139629762	A>G	9.06e-05	1031	NM_078626.2:c.205A>G	P42773,T69A	5966	0
1	51439640	rs139629762	A>G	9.06e-05	1031	NM_078626.2:c.205A>G	P42773,T69A	6925	0
1	51439785	rs76146486	G>A	0.00061821	1031	NM_078626.2:c.350G>A	P42773,R117Q	1021	0
1	51439833	rs199504263	G>A	6.61398e-05	1031	NM_078626.2:c.398G>A	P42773,R133Q	1021	0
1	51735793	rs141444156	C>T	8.38631e-06	26994	NM_014372.4:c.289C>T	Q9Y3C5,R97W	51619	0
1	52492993	rs75251405	G>A	0.0036772	51060	NM_015913.3:c.239C>T	O95881,T80M	29979	0
1	52732437	rs375161299	G>C	4.12861e-05	9372	NM_004799.2:c.2389G>C	O95405,A797P	4088	0
1	54477834	rs142900519	C>T	0.000471074	388633	NM_001010978.2:c.322G>A	Q5T700,E108K	665	0
1	54477834	rs142900519	C>T	0.000471074	388633	NM_001010978.2:c.322G>A	Q5T700,E108K	4118	0
1	54477834	rs142900519	C>T	0.000471074	388633	NM_001010978.2:c.322G>A	Q5T700,E108K	6505	0
1	54477834	rs142900519	C>T	0.000471074	388633	NM_001010978.2:c.322G>A	Q5T700,E108K	10430	0
1	54477834	rs142900519	C>T	0.000471074	388633	NM_001010978.2:c.322G>A	Q5T700,E108K	10490	0
1	54477834	rs142900519	C>T	0.000471074	388633	NM_001010978.2:c.322G>A	Q5T700,E108K	51257	0
1	54477834	rs142900519	C>T	0.000471074	388633	NM_001010978.2:c.322G>A	Q5T700,E108K	84873	0
1	54477834	rs142900519	C>T	0.000471074	388633	NM_001010978.2:c.322G>A	Q5T700,E108K	147744	0
1	54477834	rs142900519	C>T	0.000471074	388633	NM_001010978.2:c.322G>A	Q5T700,E108K	219854	0
1	54477843	rs376581292	C>T	2.47611e-05	388633	NM_001010978.2:c.313G>A	Q5T700,G105S	665	0
1	54477843	rs376581292	C>T	2.47611e-05	388633	NM_001010978.2:c.313G>A	Q5T700,G105S	4118	0
1	54477843	rs376581292	C>T	2.47611e-05	388633	NM_001010978.2:c.313G>A	Q5T700,G105S	6505	0
1	54477843	rs376581292	C>T	2.47611e-05	388633	NM_001010978.2:c.313G>A	Q5T700,G105S	10430	0
1	54479986	rs76122098	G>A	0.00827573	388633	NM_001010978.2:c.125C>T	Q5T700,S42F	7851	0
1	54479986	rs76122098	G>A	0.00827573	388633	NM_001010978.2:c.125C>T	Q5T700,S42F	10562	0
1	60287549	rs148437166	C>T	0.0015164	51361	NM_015888.4:c.83C>T	Q9UJC3,A28V	24144	0
1	60309107	rs138477185	A>G	5.91e-05	51361	NM_015888.4:c.625A>G	Q9UJC3,T209A	24144	0
1	60314790	rs377590186	G>T	2.49e-05	51361	NM_015888.4:c.1177G>T	Q9UJC3,D393Y	24144	0
1	60331623	rs138906504	G>A	0.000182324	51361	NM_015888.4:c.1824G>A	Q9UJC3,M608I	24144	0
1	60338498	rs144104242	C>T	0.00130221	51361	NM_015888.4:c.2048C>T	Q9UJC3,S683F	24144	0
1	60338579	rs34360310	A>G	0.00019333	51361	NM_015888.4:c.2129A>G	Q9UJC3,H710R	24144	0
1	60338597	rs545100232	G>A	0.00189155	51361	NM_015888.4:c.2147G>A	Q9UJC3,R716K	24144	0
1	91973914	rs13447492	A>T	0.000132796	8317	NM_001134420.1:c.295A>T	O00311,I99L	10926	0
1	91973915	rs144536947	T>C	4.97975e-05	8317	NM_001134420.1:c.296T>C	O00311,I99T	10926	0
1	91973936	rs146823431	A>G	4.17035e-05	8317	NM_001134420.1:c.317A>G	O00311,Q106R	10926	0
1	91985753	rs368754822	A>C	8.25859e-06	8317	NM_001134420.1:c.1247A>C	O00311,K416T	10926	0
1	91989635	rs139079015	A>T	1.65631e-05	8317	NM_001134420.1:c.1368A>T	O00311,Q456H	10926	0
1	93826178	rs3088371	A>T	0.091757	1810	NM_001938.2:c.513A>T	Q01658,E171D	6908	0
1	93826178	rs3088371	A>T	0.091757	1810	NM_001938.2:c.513A>T	Q01658,E171D	10589	0
1	93826178	rs3088371	A>T	0.091757	1810	NM_001938.2:c.513A>T	Q01658,E171D	54107	0
1	94032937	rs78349214	T>C	0.00352548	8412	NM_003567.3:c.2198A>G	O75815,N733S	8412	0
1	94037330	rs147633962	G>A	0.000651385	8412	NM_003567.3:c.1871C>T	O75815,A624V	8412	0
1	94140470	rs151322895	A>T	0.00788545	8412	NM_003567.3:c.17T>A	O75815,F6Y	8412	0
1	110257831	rs2227963	T>C	0.0947826	2949	NM_000851.3:c.536T>C	P46439,L179P	2947	0
1	110257831	rs2227963	T>C	0.0947826	2949	NM_000851.3:c.536T>C	P46439,L179P	51421	0
1	110280921	rs146952826	C>T	0.000222475	2947	NM_000849.4:c.257G>A	P21266,R86H	2947	1
1	110280921	rs146952826	C>T	0.000222475	2947	NM_000849.4:c.257G>A	P21266,R86H	2948	1
1	110282511	rs140815169	A>G	0.00191939	2947	NM_000849.4:c.68T>C	P21266,L23P	2947	1
1	110282511	rs140815169	A>G	0.00191939	2947	NM_000849.4:c.68T>C	P21266,L23P	2948	1
1	110655518	rs139578731	G>A	0.000206104	164153	NM_203412.1:c.362G>A	Q8N7F7,R121H	9618	1
1	110888948	rs61787373	G>A	0.0973683	64783	NM_001201545.1:c.2882G>A	Q96T37-3,R961Q	89797	1
1	114438951	rs1217401	A>G	0.318637	10717	NM_006594.3:c.1439T>C	Q9Y6B7,L480S	79177	0
1	115601595	rs9659602	C>A	0.00464549	10100	NM_005725.4:c.353G>T	O60636,R118L	10488	0
1	116675909	rs74884121	A>G	0.0226434	126868	NM_152367.2:c.1012A>G	Q8N8X9,T338A	55109	0
1	116675909	rs74884121	A>G	0.0226434	126868	NM_152367.2:c.1012A>G	Q8N8X9,T338A	246329	0
1	144906508	rs34169189	C>T	0.143359	9659	NM_001002811.1:c.2838G>A	Q5VU43,M946I	6386	0
1	144906508	rs34169189	C>T	0.143359	9659	NM_001002811.1:c.2838G>A	Q5VU43,M946I	8543	0
1	144906508	rs34169189	C>T	0.143359	9659	NM_001002811.1:c.2838G>A	Q5VU43,M946I	9724	0
1	144906508	rs34169189	C>T	0.143359	9659	NM_001002811.1:c.2838G>A	Q5VU43,M946I	22919	0
1	144906508	rs34169189	C>T	0.143359	9659	NM_001002811.1:c.2838G>A	Q5VU43,M946I	26121	0
1	144915590	rs140770712	A>G	0.00026357	9659	NM_001002811.1:c.2324T>C	Q5VU43,I775T	6386	0
1	144915590	rs140770712	A>G	0.00026357	9659	NM_001002811.1:c.2324T>C	Q5VU43,I775T	8543	0
1	144915590	rs140770712	A>G	0.00026357	9659	NM_001002811.1:c.2324T>C	Q5VU43,I775T	9724	0
1	144915590	rs140770712	A>G	0.00026357	9659	NM_001002811.1:c.2324T>C	Q5VU43,I775T	22919	0
1	144915590	rs140770712	A>G	0.00026357	9659	NM_001002811.1:c.2324T>C	Q5VU43,I775T	26121	0
1	144921857	rs1324366	T>G	0.00613613	9659	NM_001002811.1:c.1661A>C	Q5VU43,E554A	6386	0
1	144921857	rs1324366	T>G	0.00613613	9659	NM_001002811.1:c.1661A>C	Q5VU43,E554A	8543	0
1	144921857	rs1324366	T>G	0.00613613	9659	NM_001002811.1:c.1661A>C	Q5VU43,E554A	9724	0
1	144921857	rs1324366	T>G	0.00613613	9659	NM_001002811.1:c.1661A>C	Q5VU43,E554A	22919	0
1	144921857	rs1324366	T>G	0.00613613	9659	NM_001002811.1:c.1661A>C	Q5VU43,E554A	26121	0
1	144931626	rs79158320	T>C	0.00357903	9659	NM_001002811.1:c.83A>G	Q5VU43,N28S	6386	0
1	144931626	rs79158320	T>C	0.00357903	9659	NM_001002811.1:c.83A>G	Q5VU43,N28S	8543	0
1	144931626	rs79158320	T>C	0.00357903	9659	NM_001002811.1:c.83A>G	Q5VU43,N28S	9724	0
1	144931626	rs79158320	T>C	0.00357903	9659	NM_001002811.1:c.83A>G	Q5VU43,N28S	22919	0
1	144931626	rs79158320	T>C	0.00357903	9659	NM_001002811.1:c.83A>G	Q5VU43,N28S	26121	0
1	145273367	rs138853111	G>A	0.000609515	388677	NM_203458.3:c.221G>A	Q7Z3S9,R74Q	248	0
1	145273367	rs138853111	G>A	0.000609515	388677	NM_203458.3:c.221G>A	Q7Z3S9,R74Q	655	0
1	145273367	rs138853111	G>A	0.000609515	388677	NM_203458.3:c.221G>A	Q7Z3S9,R74Q	1146	0
1	145273367	rs138853111	G>A	0.000609515	388677	NM_203458.3:c.221G>A	Q7Z3S9,R74Q	1468	0
1	145273367	rs138853111	G>A	0.000609515	388677	NM_203458.3:c.221G>A	Q7Z3S9,R74Q	1522	0
1	145273367	rs138853111	G>A	0.000609515	388677	NM_203458.3:c.221G>A	Q7Z3S9,R74Q	2624	0
1	145273367	rs138853111	G>A	0.000609515	388677	NM_203458.3:c.221G>A	Q7Z3S9,R74Q	3050	0
1	145273367	rs138853111	G>A	0.000609515	388677	NM_203458.3:c.221G>A	Q7Z3S9,R74Q	3281	0
1	145273367	rs138853111	G>A	0.000609515	388677	NM_203458.3:c.221G>A	Q7Z3S9,R74Q	3561	0
1	145273367	rs138853111	G>A	0.000609515	388677	NM_203458.3:c.221G>A	Q7Z3S9,R74Q	4184	0
1	145273367	rs138853111	G>A	0.000609515	388677	NM_203458.3:c.221G>A	Q7Z3S9,R74Q	4241	0
1	145273367	rs138853111	G>A	0.000609515	388677	NM_203458.3:c.221G>A	Q7Z3S9,R74Q	4879	0
1	145273367	rs138853111	G>A	0.000609515	388677	NM_203458.3:c.221G>A	Q7Z3S9,R74Q	5152	0
1	145273367	rs138853111	G>A	0.000609515	388677	NM_203458.3:c.221G>A	Q7Z3S9,R74Q	5733	0
1	145273367	rs138853111	G>A	0.000609515	388677	NM_203458.3:c.221G>A	Q7Z3S9,R74Q	5817	0
1	145273367	rs138853111	G>A	0.000609515	388677	NM_203458.3:c.221G>A	Q7Z3S9,R74Q	5866	0
1	145273367	rs138853111	G>A	0.000609515	388677	NM_203458.3:c.221G>A	Q7Z3S9,R74Q	6374	0
1	145273367	rs138853111	G>A	0.000609515	388677	NM_203458.3:c.221G>A	Q7Z3S9,R74Q	6615	0
1	145273367	rs138853111	G>A	0.000609515	388677	NM_203458.3:c.221G>A	Q7Z3S9,R74Q	7106	0
1	145273367	rs138853111	G>A	0.000609515	388677	NM_203458.3:c.221G>A	Q7Z3S9,R74Q	8409	0
1	145273367	rs138853111	G>A	0.000609515	388677	NM_203458.3:c.221G>A	Q7Z3S9,R74Q	8851	0
1	145273367	rs138853111	G>A	0.000609515	388677	NM_203458.3:c.221G>A	Q7Z3S9,R74Q	9473	0
1	145273367	rs138853111	G>A	0.000609515	388677	NM_203458.3:c.221G>A	Q7Z3S9,R74Q	9975	0
1	145273367	rs138853111	G>A	0.000609515	388677	NM_203458.3:c.221G>A	Q7Z3S9,R74Q	10020	0
1	145273367	rs138853111	G>A	0.000609515	388677	NM_203458.3:c.221G>A	Q7Z3S9,R74Q	10252	0
1	145273367	rs138853111	G>A	0.000609515	388677	NM_203458.3:c.221G>A	Q7Z3S9,R74Q	10904	0
1	145273367	rs138853111	G>A	0.000609515	388677	NM_203458.3:c.221G>A	Q7Z3S9,R74Q	23640	0
1	145273367	rs138853111	G>A	0.000609515	388677	NM_203458.3:c.221G>A	Q7Z3S9,R74Q	25844	0
1	145273367	rs138853111	G>A	0.000609515	388677	NM_203458.3:c.221G>A	Q7Z3S9,R74Q	25898	0
1	145273367	rs138853111	G>A	0.000609515	388677	NM_203458.3:c.221G>A	Q7Z3S9,R74Q	25930	0
1	145273367	rs138853111	G>A	0.000609515	388677	NM_203458.3:c.221G>A	Q7Z3S9,R74Q	25945	0
1	145273367	rs138853111	G>A	0.000609515	388677	NM_203458.3:c.221G>A	Q7Z3S9,R74Q	54544	0
1	145273367	rs138853111	G>A	0.000609515	388677	NM_203458.3:c.221G>A	Q7Z3S9,R74Q	55503	0
1	145273367	rs138853111	G>A	0.000609515	388677	NM_203458.3:c.221G>A	Q7Z3S9,R74Q	57088	0
1	145273367	rs138853111	G>A	0.000609515	388677	NM_203458.3:c.221G>A	Q7Z3S9,R74Q	63027	0
1	145273367	rs138853111	G>A	0.000609515	388677	NM_203458.3:c.221G>A	Q7Z3S9,R74Q	64093	0
1	145273367	rs138853111	G>A	0.000609515	388677	NM_203458.3:c.221G>A	Q7Z3S9,R74Q	80764	0
1	145273367	rs138853111	G>A	0.000609515	388677	NM_203458.3:c.221G>A	Q7Z3S9,R74Q	81567	0
1	145273367	rs138853111	G>A	0.000609515	388677	NM_203458.3:c.221G>A	Q7Z3S9,R74Q	83463	0
1	145273367	rs138853111	G>A	0.000609515	388677	NM_203458.3:c.221G>A	Q7Z3S9,R74Q	117144	0
1	145273367	rs138853111	G>A	0.000609515	388677	NM_203458.3:c.221G>A	Q7Z3S9,R74Q	125058	0
1	145273367	rs138853111	G>A	0.000609515	388677	NM_203458.3:c.221G>A	Q7Z3S9,R74Q	145946	0
1	145273367	rs138853111	G>A	0.000609515	388677	NM_203458.3:c.221G>A	Q7Z3S9,R74Q	203054	0
1	145273367	rs138853111	G>A	0.000609515	388677	NM_203458.3:c.221G>A	Q7Z3S9,R74Q	255877	0
1	145273367	rs138853111	G>A	0.000609515	388677	NM_203458.3:c.221G>A	Q7Z3S9,R74Q	353132	0
1	145273367	rs138853111	G>A	0.000609515	388677	NM_203458.3:c.221G>A	Q7Z3S9,R74Q	353145	0
1	145273367	rs138853111	G>A	0.000609515	388677	NM_203458.3:c.221G>A	Q7Z3S9,R74Q	440023	0
1	145281413	rs76765512	G>A	0.0118443	388677	NM_203458.3:c.343G>A	Q7Z3S9,A115T	248	0
1	145281413	rs76765512	G>A	0.0118443	388677	NM_203458.3:c.343G>A	Q7Z3S9,A115T	655	0
1	145281413	rs76765512	G>A	0.0118443	388677	NM_203458.3:c.343G>A	Q7Z3S9,A115T	1146	0
1	145281413	rs76765512	G>A	0.0118443	388677	NM_203458.3:c.343G>A	Q7Z3S9,A115T	1468	0
1	145281413	rs76765512	G>A	0.0118443	388677	NM_203458.3:c.343G>A	Q7Z3S9,A115T	1522	0
1	145281413	rs76765512	G>A	0.0118443	388677	NM_203458.3:c.343G>A	Q7Z3S9,A115T	2624	0
1	145281413	rs76765512	G>A	0.0118443	388677	NM_203458.3:c.343G>A	Q7Z3S9,A115T	3050	0
1	145281413	rs76765512	G>A	0.0118443	388677	NM_203458.3:c.343G>A	Q7Z3S9,A115T	3281	0
1	145281413	rs76765512	G>A	0.0118443	388677	NM_203458.3:c.343G>A	Q7Z3S9,A115T	3561	0
1	145281413	rs76765512	G>A	0.0118443	388677	NM_203458.3:c.343G>A	Q7Z3S9,A115T	3689	0
1	145281413	rs76765512	G>A	0.0118443	388677	NM_203458.3:c.343G>A	Q7Z3S9,A115T	4184	0
1	145281413	rs76765512	G>A	0.0118443	388677	NM_203458.3:c.343G>A	Q7Z3S9,A115T	4241	0
1	145281413	rs76765512	G>A	0.0118443	388677	NM_203458.3:c.343G>A	Q7Z3S9,A115T	4879	0
1	145281413	rs76765512	G>A	0.0118443	388677	NM_203458.3:c.343G>A	Q7Z3S9,A115T	5152	0
1	145281413	rs76765512	G>A	0.0118443	388677	NM_203458.3:c.343G>A	Q7Z3S9,A115T	5733	0
1	145281413	rs76765512	G>A	0.0118443	388677	NM_203458.3:c.343G>A	Q7Z3S9,A115T	5817	0
1	145281413	rs76765512	G>A	0.0118443	388677	NM_203458.3:c.343G>A	Q7Z3S9,A115T	5866	0
1	145281413	rs76765512	G>A	0.0118443	388677	NM_203458.3:c.343G>A	Q7Z3S9,A115T	6374	0
1	145281413	rs76765512	G>A	0.0118443	388677	NM_203458.3:c.343G>A	Q7Z3S9,A115T	6615	0
1	145281413	rs76765512	G>A	0.0118443	388677	NM_203458.3:c.343G>A	Q7Z3S9,A115T	7106	0
1	145281413	rs76765512	G>A	0.0118443	388677	NM_203458.3:c.343G>A	Q7Z3S9,A115T	8409	0
1	145281413	rs76765512	G>A	0.0118443	388677	NM_203458.3:c.343G>A	Q7Z3S9,A115T	8851	0
1	145281413	rs76765512	G>A	0.0118443	388677	NM_203458.3:c.343G>A	Q7Z3S9,A115T	9473	0
1	145281413	rs76765512	G>A	0.0118443	388677	NM_203458.3:c.343G>A	Q7Z3S9,A115T	9975	0
1	145281413	rs76765512	G>A	0.0118443	388677	NM_203458.3:c.343G>A	Q7Z3S9,A115T	10020	0
1	145281413	rs76765512	G>A	0.0118443	388677	NM_203458.3:c.343G>A	Q7Z3S9,A115T	10252	0
1	145281413	rs76765512	G>A	0.0118443	388677	NM_203458.3:c.343G>A	Q7Z3S9,A115T	10904	0
1	145281413	rs76765512	G>A	0.0118443	388677	NM_203458.3:c.343G>A	Q7Z3S9,A115T	23640	0
1	145281413	rs76765512	G>A	0.0118443	388677	NM_203458.3:c.343G>A	Q7Z3S9,A115T	25844	0
1	145281413	rs76765512	G>A	0.0118443	388677	NM_203458.3:c.343G>A	Q7Z3S9,A115T	25898	0
1	145281413	rs76765512	G>A	0.0118443	388677	NM_203458.3:c.343G>A	Q7Z3S9,A115T	25930	0
1	145281413	rs76765512	G>A	0.0118443	388677	NM_203458.3:c.343G>A	Q7Z3S9,A115T	25945	0
1	145281413	rs76765512	G>A	0.0118443	388677	NM_203458.3:c.343G>A	Q7Z3S9,A115T	54544	0
1	145281413	rs76765512	G>A	0.0118443	388677	NM_203458.3:c.343G>A	Q7Z3S9,A115T	55503	0
1	145281413	rs76765512	G>A	0.0118443	388677	NM_203458.3:c.343G>A	Q7Z3S9,A115T	57088	0
1	145281413	rs76765512	G>A	0.0118443	388677	NM_203458.3:c.343G>A	Q7Z3S9,A115T	63027	0
1	145281413	rs76765512	G>A	0.0118443	388677	NM_203458.3:c.343G>A	Q7Z3S9,A115T	64093	0
1	145281413	rs76765512	G>A	0.0118443	388677	NM_203458.3:c.343G>A	Q7Z3S9,A115T	80764	0
1	145281413	rs76765512	G>A	0.0118443	388677	NM_203458.3:c.343G>A	Q7Z3S9,A115T	81567	0
1	145281413	rs76765512	G>A	0.0118443	388677	NM_203458.3:c.343G>A	Q7Z3S9,A115T	83463	0
1	145281413	rs76765512	G>A	0.0118443	388677	NM_203458.3:c.343G>A	Q7Z3S9,A115T	117144	0
1	145281413	rs76765512	G>A	0.0118443	388677	NM_203458.3:c.343G>A	Q7Z3S9,A115T	125058	0
1	145281413	rs76765512	G>A	0.0118443	388677	NM_203458.3:c.343G>A	Q7Z3S9,A115T	145946	0
1	145281413	rs76765512	G>A	0.0118443	388677	NM_203458.3:c.343G>A	Q7Z3S9,A115T	203054	0
1	145281413	rs76765512	G>A	0.0118443	388677	NM_203458.3:c.343G>A	Q7Z3S9,A115T	255877	0
1	145281413	rs76765512	G>A	0.0118443	388677	NM_203458.3:c.343G>A	Q7Z3S9,A115T	353132	0
1	145281413	rs76765512	G>A	0.0118443	388677	NM_203458.3:c.343G>A	Q7Z3S9,A115T	353145	0
1	145281413	rs76765512	G>A	0.0118443	388677	NM_203458.3:c.343G>A	Q7Z3S9,A115T	440023	0
1	145688131	rs143101667	G>A	4.94275e-05	27246	NM_014455.2:c.826G>A	Q9Y4L5,D276N	7321	1
1	145688131	rs143101667	G>A	4.94275e-05	27246	NM_014455.2:c.826G>A	Q9Y4L5,D276N	9802	0
1	146639505	rs79025532	C>T	0.000839546	5565	NM_005399.3:c.164G>A	O43741,G55E	1046	0
1	146639505	rs79025532	C>T	0.000839546	5565	NM_005399.3:c.164G>A	O43741,G55E	1406	0
1	146639505	rs79025532	C>T	0.000839546	5565	NM_005399.3:c.164G>A	O43741,G55E	1610	0
1	146639505	rs79025532	C>T	0.000839546	5565	NM_005399.3:c.164G>A	O43741,G55E	2801	0
1	146639505	rs79025532	C>T	0.000839546	5565	NM_005399.3:c.164G>A	O43741,G55E	4188	0
1	151140742	rs138637165	C>T	0.00421006	79005	NM_024041.3:c.521C>T	Q9BWG6,A174V	8687	0
1	151140742	rs138637165	C>T	0.00421006	79005	NM_024041.3:c.521C>T	Q9BWG6,A174V	91544	0
1	151141485	rs114031237	G>C	0.00507405	79005	NM_024041.3:c.617G>C	Q9BWG6,R206P	5359	0
1	151141485	rs114031237	G>C	0.00507405	79005	NM_024041.3:c.617G>C	Q9BWG6,R206P	10363	0
1	151141485	rs114031237	G>C	0.00507405	79005	NM_024041.3:c.617G>C	Q9BWG6,R206P	11043	0
1	151141485	rs114031237	G>C	0.00507405	79005	NM_024041.3:c.617G>C	Q9BWG6,R206P	388324	0
1	151339230	rs148694055	C>T	0.00112074	8991	NM_003944.3:c.632G>A	Q13228,R211Q	9319	0
1	151742689	rs115069090	T>C	0.00173223	51686	NM_001134939.1:c.386T>C	Q9UMX2,V174A	4953	1
1	151742689	rs115069090	T>C	0.00173223	51686	NM_001134939.1:c.386T>C	Q9UMX2,V174A	8548	1
1	151742689	rs115069090	T>C	0.00173223	51686	NM_001134939.1:c.386T>C	Q9UMX2,V174A	51582	0
1	151742689	rs115069090	T>C	0.00173223	51686	NM_001134939.1:c.386T>C	Q9UMX2,V174A	84970	1
1	151743565	rs370594755	G>A	0.000226327	51686	NM_001134939.1:c.443G>A	Q9UMX2,R193Q	4953	1
1	151743565	rs370594755	G>A	0.000226327	51686	NM_001134939.1:c.443G>A	Q9UMX2,R193Q	8548	0
1	151743565	rs370594755	G>A	0.000226327	51686	NM_001134939.1:c.443G>A	Q9UMX2,R193Q	51582	0
1	151743565	rs370594755	G>A	0.000226327	51686	NM_001134939.1:c.443G>A	Q9UMX2,R193Q	84970	0
1	152487917	rs73004856	G>A	0.0162639	54544	NM_019060.2:c.58G>A	Q9UGL9,G20S	83755	0
1	152487917	rs73004856	G>A	0.0162639	54544	NM_019060.2:c.58G>A	Q9UGL9,G20S	85291	0
1	152487917	rs73004856	G>A	0.0162639	54544	NM_019060.2:c.58G>A	Q9UGL9,G20S	388677	0
1	152785074	rs79241619	G>A	0.00188274	353132	NM_178349.1:c.152G>A	Q5T7P3,C51Y	3198	0
1	152785074	rs79241619	G>A	0.00188274	353132	NM_178349.1:c.152G>A	Q5T7P3,C51Y	5013	0
1	152785074	rs79241619	G>A	0.00188274	353132	NM_178349.1:c.152G>A	Q5T7P3,C51Y	10253	0
1	152785074	rs79241619	G>A	0.00188274	353132	NM_178349.1:c.152G>A	Q5T7P3,C51Y	386677	0
1	152785074	rs79241619	G>A	0.00188274	353132	NM_178349.1:c.152G>A	Q5T7P3,C51Y	388677	0
1	152785170	rs56056379	G>A	0.0250329	353132	NM_178349.1:c.248G>A	Q5T7P3,R83H	8601	0
1	152785170	rs56056379	G>A	0.0250329	353132	NM_178349.1:c.248G>A	Q5T7P3,R83H	83897	0
1	152785245	rs145979350	G>A	8.5205e-06	353132	NM_178349.1:c.323G>A	Q5T7P3,G108E	3198	0
1	152785245	rs145979350	G>A	8.5205e-06	353132	NM_178349.1:c.323G>A	Q5T7P3,G108E	5013	0
1	152785245	rs145979350	G>A	8.5205e-06	353132	NM_178349.1:c.323G>A	Q5T7P3,G108E	10253	0
1	152785245	rs145979350	G>A	8.5205e-06	353132	NM_178349.1:c.323G>A	Q5T7P3,G108E	386677	0
1	152785245	rs145979350	G>A	8.5205e-06	353132	NM_178349.1:c.323G>A	Q5T7P3,G108E	388677	0
1	152785261	rs76754774	C>G	0.00867909	353132	NM_178349.1:c.339C>G	Q5T7P3,H113Q	3198	0
1	152785261	rs76754774	C>G	0.00867909	353132	NM_178349.1:c.339C>G	Q5T7P3,H113Q	5013	0
1	152785261	rs76754774	C>G	0.00867909	353132	NM_178349.1:c.339C>G	Q5T7P3,H113Q	10253	0
1	152785261	rs76754774	C>G	0.00867909	353132	NM_178349.1:c.339C>G	Q5T7P3,H113Q	386677	0
1	152785261	rs76754774	C>G	0.00867909	353132	NM_178349.1:c.339C>G	Q5T7P3,H113Q	388677	0
1	153534027	rs1047325	C>T	0.0796102	6273	NM_005978.3:c.182G>A	P29034,S61N	6271	0
1	153784559	rs145131801	G>A	0.00520979	57459	NM_020699.2:c.1469C>T	Q8WXI9,A490V	7185	0
1	154918654	rs150642338	C>T	0.00273684	57326	NM_020524.2:c.1496G>A	Q96AQ6,R499Q	6449	0
1	154919080	rs2061690	C>T	0.497742	57326	NM_020524.2:c.1070G>A	Q96AQ6,G357D	4188	0
1	154938662	rs8191979	T>C	0.0454778	6464	NM_003029.4:c.898A>G	P29353,M410V	10241	0
1	154938871	rs149067447	C>T	0.00133008	6464	NM_003029.4:c.776G>A	P29353,R369Q	10241	0
1	154960891	rs144986636	G>A	0.000362588	80308	NM_201398.2:c.392G>A	Q8NFF5,R228H	373	0
1	154960891	rs144986636	G>A	0.000362588	80308	NM_201398.2:c.392G>A	Q8NFF5,R228H	6386	0
1	154960891	rs144986636	G>A	0.000362588	80308	NM_201398.2:c.392G>A	Q8NFF5,R228H	56952	0
1	154960891	rs144986636	G>A	0.000362588	80308	NM_201398.2:c.392G>A	Q8NFF5,R228H	80308	0
1	154962679	rs144820916	G>A	0.000807222	80308	NM_201398.2:c.1019G>A	Q8NFF5,R437H	373	0
1	154962679	rs144820916	G>A	0.000807222	80308	NM_201398.2:c.1019G>A	Q8NFF5,R437H	80308	0
1	155282155	rs373639609	G>A	1.65601e-05	2224	NM_001135821.1:c.449G>A	P14324,R150Q	10488	0
1	155294914	rs35826120	T>C	0.00537501	23623	NM_014328.3:c.71T>C	Q9BVN2,V493A	9240	0
1	155294914	rs35826120	T>C	0.00537501	23623	NM_014328.3:c.71T>C	Q9BVN2,V493A	171483	0
1	155295681	rs148123009	C>T	0.00187793	23623	NM_014328.3:c.434C>T	Q9BVN2,S614F	9240	0
1	155295681	rs148123009	C>T	0.00187793	23623	NM_014328.3:c.434C>T	Q9BVN2,S614F	11030	0
1	155295681	rs148123009	C>T	0.00187793	23623	NM_014328.3:c.434C>T	Q9BVN2,S614F	171483	1
1	155296421	rs140690414	G>A	0.000412821	23623	NM_014328.3:c.505G>A	Q9BVN2,G638S	9240	0
1	155296421	rs140690414	G>A	0.000412821	23623	NM_014328.3:c.505G>A	Q9BVN2,G638S	11030	0
1	155296421	rs140690414	G>A	0.000412821	23623	NM_014328.3:c.505G>A	Q9BVN2,G638S	171483	0
1	155296503	rs147547552	T>C	8.25982e-06	23623	NM_014328.3:c.587T>C	Q9BVN2,F665S	9240	0
1	155296503	rs147547552	T>C	8.25982e-06	23623	NM_014328.3:c.587T>C	Q9BVN2,F665S	171483	0
1	155296892	rs374797834	G>A	9.57804e-05	23623	NM_014328.3:c.976G>A	Q9BVN2,A795T	11030	0
1	155300291	rs145480281	G>T	0.000523534	23623	NM_014328.3:c.1231G>T	Q9BVN2,D880Y	9240	0
1	155300291	rs145480281	G>T	0.000523534	23623	NM_014328.3:c.1231G>T	Q9BVN2,D880Y	171483	0
1	156105062	rs150924946	A>G	0.000402425	4000	NM_001282625.1:c.895A>G	P02545,I299V	51207	0
1	156255327	rs75902624	T>A	0.00313027	84283	NM_032323.2:c.310T>A	Q9BSE2,S104T	5355	0
1	156255327	rs75902624	T>A	0.00313027	84283	NM_032323.2:c.310T>A	Q9BSE2,S104T	6440	0
1	156255327	rs75902624	T>A	0.00313027	84283	NM_032323.2:c.310T>A	Q9BSE2,S104T	6588	0
1	156255327	rs75902624	T>A	0.00313027	84283	NM_032323.2:c.310T>A	Q9BSE2,S104T	9025	0
1	156255327	rs75902624	T>A	0.00313027	84283	NM_032323.2:c.310T>A	Q9BSE2,S104T	26984	0
1	156255327	rs75902624	T>A	0.00313027	84283	NM_032323.2:c.310T>A	Q9BSE2,S104T	51368	0
1	156255448	rs116664767	A>G	0.00860215	84283	NM_032323.2:c.431A>G	Q9BSE2,D144G	5355	0
1	156255448	rs116664767	A>G	0.00860215	84283	NM_032323.2:c.431A>G	Q9BSE2,D144G	6440	0
1	156255448	rs116664767	A>G	0.00860215	84283	NM_032323.2:c.431A>G	Q9BSE2,D144G	6588	0
1	156255448	rs116664767	A>G	0.00860215	84283	NM_032323.2:c.431A>G	Q9BSE2,D144G	9025	0
1	156255448	rs116664767	A>G	0.00860215	84283	NM_032323.2:c.431A>G	Q9BSE2,D144G	26984	0
1	156255448	rs116664767	A>G	0.00860215	84283	NM_032323.2:c.431A>G	Q9BSE2,D144G	51368	0
1	156255456	rs6684514	G>A	0.268169	84283	NM_032323.2:c.439G>A	Q9BSE2,V147M	5355	0
1	156255456	rs6684514	G>A	0.268169	84283	NM_032323.2:c.439G>A	Q9BSE2,V147M	6440	0
1	156255456	rs6684514	G>A	0.268169	84283	NM_032323.2:c.439G>A	Q9BSE2,V147M	6588	0
1	156255456	rs6684514	G>A	0.268169	84283	NM_032323.2:c.439G>A	Q9BSE2,V147M	9025	0
1	156255456	rs6684514	G>A	0.268169	84283	NM_032323.2:c.439G>A	Q9BSE2,V147M	26984	0
1	156255456	rs6684514	G>A	0.268169	84283	NM_032323.2:c.439G>A	Q9BSE2,V147M	51368	0
1	156256257	rs139893518	G>A	0.00556289	84283	NM_032323.2:c.964G>A	Q9BSE2,V322I	64102	0
1	156256257	rs139893518	G>A	0.00556289	84283	NM_032323.2:c.964G>A	Q9BSE2,V322I	64581	0
1	156567847	rs141345590	G>C	0.00367496	54865	NM_182679.2:c.313C>G	A8KAG1,L105V	80321	1
1	160250012	rs367813991	G>C	3.30071e-05	5824	NM_002857.3:c.619C>G	P40855,R207G	8504	0
1	160252826	rs11550119	G>A	0.000527183	5824	NM_002857.3:c.254C>T	P40855,A85V	8504	0
1	160253424	rs146340199	G>T	8.27349e-06	5824	NM_002857.3:c.76C>A	P40855,L26I	8504	0
1	160254854	rs374112351	G>C	2.47101e-05	5824	NM_002857.3:c.61C>G	P40855,L21V	8504	0
1	160254899	rs145845197	C>T	0.00102993	5824	NM_002857.3:c.16G>A	P40855,E6K	8504	0
1	165397996	rs142730991	G>A	8.42474e-06	6258	NM_006917.4:c.257C>T	P48443,A86V	5914	0
1	165397996	rs142730991	G>A	8.42474e-06	6258	NM_006917.4:c.257C>T	P48443,A86V	5915	0
1	165397996	rs142730991	G>A	8.42474e-06	6258	NM_006917.4:c.257C>T	P48443,A86V	7376	0
1	165397996	rs142730991	G>A	8.42474e-06	6258	NM_006917.4:c.257C>T	P48443,A86V	10062	0
1	168206005	rs377708868	C>T	7.41326e-05	375035	NM_199344.2:c.410C>T	O95562,T137M	10488	0
1	169345868	rs1028180	A>G	0.103314	8548	NM_003666.2:c.119A>G	Q9H2G9,Q40R	4004	0
1	169345868	rs1028180	A>G	0.103314	8548	NM_003666.2:c.119A>G	Q9H2G9,Q40R	5565	0
1	169345868	rs1028180	A>G	0.103314	8548	NM_003666.2:c.119A>G	Q9H2G9,Q40R	5862	0
1	169345868	rs1028180	A>G	0.103314	8548	NM_003666.2:c.119A>G	Q9H2G9,Q40R	8498	0
1	169345868	rs1028180	A>G	0.103314	8548	NM_003666.2:c.119A>G	Q9H2G9,Q40R	9841	0
1	169345883	rs112226207	A>G	0.000644468	8548	NM_003666.2:c.134A>G	Q9H2G9,H45R	4004	0
1	169345883	rs112226207	A>G	0.000644468	8548	NM_003666.2:c.134A>G	Q9H2G9,H45R	5565	0
1	169345883	rs112226207	A>G	0.000644468	8548	NM_003666.2:c.134A>G	Q9H2G9,H45R	5862	0
1	169345883	rs112226207	A>G	0.000644468	8548	NM_003666.2:c.134A>G	Q9H2G9,H45R	8498	0
1	169345883	rs112226207	A>G	0.000644468	8548	NM_003666.2:c.134A>G	Q9H2G9,H45R	9841	0
1	169823707	rs376335762	G>A	8.24171e-06	57147	NM_020423.6:c.1711C>T	Q8IZE3,L625F	25828	0
1	169823718	rs4656197	T>C	0.643317	57147	NM_020423.6:c.1700A>G	Q8IZE3,Q621R	25828	0
1	169953815	rs116755924	A>C	0.00148427	22920	NM_014970.3:c.1301T>G	Q92845,F434C	8260	0
1	170007449	rs372715955	C>T	8.30261e-06	22920	NM_014970.3:c.499G>A	Q92845,E167K	8260	0
1	171076966	rs2266782	G>A	0.382967	2328	NM_001002294.2:c.472G>A	P31513,E158K	10488	0
1	171077274	rs75904274	G>T	0.0129152	2328	NM_001002294.2:c.539G>T	P31513,G180V	10488	0
1	180243524	rs7536561	A>G	0.485019	89884	NM_033343.3:c.983A>G	Q969G2,N328S	3670	0
1	180243524	rs7536561	A>G	0.485019	89884	NM_033343.3:c.983A>G	Q969G2,N328S	9099	0
1	180243524	rs7536561	A>G	0.485019	89884	NM_033343.3:c.983A>G	Q969G2,N328S	23594	0
1	180243524	rs7536561	A>G	0.485019	89884	NM_033343.3:c.983A>G	Q969G2,N328S	51142	0
1	182353805	rs181868091	C>T	4.94201e-05	2752	NM_001033056.2:c.857G>A	P15104,R286H	2752	0
1	182354972	rs377520978	C>A	8.26938e-06	2752	NM_001033056.2:c.526G>T	P15104,V176L	2752	0
1	182356326	rs199746338	G>A	8.23669e-06	2752	NM_001033056.2:c.268C>T	P15104,R90C	2752	0
1	182356356	rs151138433	C>T	3.29457e-05	2752	NM_001033056.2:c.238G>A	P15104,V80M	2752	0
1	182356372	rs370606415	G>C	8.23655e-06	2752	NM_001033056.2:c.222C>G	P15104,N74K	2752	0
1	182357821	rs148117772	T>G	8.23655e-06	2752	NM_001033056.2:c.52A>C	P15104,M18L	2752	0
1	183536089	rs35937854	A>G	0.00372421	4688	NM_000433.3:c.890T>C	P19878,V297A	22920	0
1	203053787	rs138360992	C>T	0.0103301	4656	NM_002479.4:c.541G>A	P15173,A181T	4292	1
1	203053787	rs138360992	C>T	0.0103301	4656	NM_002479.4:c.541G>A	P15173,A181T	9470	1
1	203053787	rs138360992	C>T	0.0103301	4656	NM_002479.4:c.541G>A	P15173,A181T	10190	1
1	203053787	rs138360992	C>T	0.0103301	4656	NM_002479.4:c.541G>A	P15173,A181T	25901	1
1	203053787	rs138360992	C>T	0.0103301	4656	NM_002479.4:c.541G>A	P15173,A181T	121457	1
1	203054651	rs61745017	G>A	0.0232299	4656	NM_002479.4:c.439C>T	P15173,R147C	2512	0
1	203054651	rs61745017	G>A	0.0232299	4656	NM_002479.4:c.439C>T	P15173,R147C	23059	0
1	203054944	rs147849744	G>T	8.29931e-06	4656	NM_002479.4:c.146C>A	P15173,P49H	2512	0
1	203054944	rs147849744	G>T	8.29931e-06	4656	NM_002479.4:c.146C>A	P15173,P49H	4292	0
1	203054944	rs147849744	G>T	8.29931e-06	4656	NM_002479.4:c.146C>A	P15173,P49H	9470	0
1	203054944	rs147849744	G>T	8.29931e-06	4656	NM_002479.4:c.146C>A	P15173,P49H	10190	0
1	203054944	rs147849744	G>T	8.29931e-06	4656	NM_002479.4:c.146C>A	P15173,P49H	23059	0
1	210004199	rs585627	C>G	0.67302	27042	NM_014388.6:c.199C>G	Q68CQ4,Q67E	11043	0
1	210004199	rs585627	C>G	0.67302	27042	NM_014388.6:c.199C>G	Q68CQ4,Q67E	80230	0
1	210004199	rs585627	C>G	0.67302	27042	NM_014388.6:c.199C>G	Q68CQ4,Q67E	80321	0
1	210004332	rs61747285	G>A	0.136382	27042	NM_014388.6:c.332G>A	Q68CQ4,G111D	11043	0
1	210004332	rs61747285	G>A	0.136382	27042	NM_014388.6:c.332G>A	Q68CQ4,G111D	80230	0
1	210004332	rs61747285	G>A	0.136382	27042	NM_014388.6:c.332G>A	Q68CQ4,G111D	80321	0
1	211652466	rs74782684	C>T	0.00614793	343035	NM_183059.2:c.500G>A	Q7Z3Z2,R167K	1967	0
1	223116472	rs2609383	G>A	0.178518	84976	NM_032890.3:c.307G>A	Q96F81,E103K	54507	0
1	223116474	rs2789975	G>T	0.17853	84976	NM_032890.3:c.309G>T	Q96F81,E103D	54507	0
1	223568624	rs113174873	A>G	0.000359628	164127	NM_152610.2:c.1807A>G	Q8N715,S603G	3866	0
1	223568624	rs113174873	A>G	0.000359628	164127	NM_152610.2:c.1807A>G	Q8N715,S603G	79036	0
1	227152821	rs150696959	G>T	0.000730012	56997	NM_020247.4:c.298G>T	Q8NI60,D100Y	24144	0
1	227152821	rs150696959	G>T	0.000730012	56997	NM_020247.4:c.298G>T	Q8NI60,D100Y	57085	0
1	227152821	rs150696959	G>T	0.000730012	56997	NM_020247.4:c.298G>T	Q8NI60,D100Y	92840	0
1	228601506	rs116188608	C>T	0.00405006	51127	NM_016102.3:c.517G>A	Q9Y577,E173K	56658	0
1	228602686	rs144484046	T>C	0.00160432	51127	NM_016102.3:c.88A>G	Q9Y577,T30A	56658	1
1	229438687	rs368207169	G>A	0.000115392	5867	NM_004578.2:c.620G>A	P20338,R207H	6293	0
1	230824279	rs34109129	G>A	0.0070614	22796	NM_007357.2:c.1765G>A	Q14746,V589I	23281	0
1	233802497	rs143945189	G>A	0.00827937	3775	NM_002245.3:c.512G>A	O00180,R171H	10488	0
1	235505621	rs147202180	C>A	0.000338178	9453	NM_001037277.1:c.437C>A	O95749,A146D	9453	0
1	235505726	rs367703615	G>T	8.24701e-06	9453	NM_001037277.1:c.542G>T	O95749,G181V	9453	0
1	235505849	rs146421372	G>C	0.000371802	9453	NM_001037277.1:c.665G>C	O95749,W222S	9453	0
1	236849999	rs121434525	A>G	0.000704417	88	NM_001103.2:c.26A>G	P35609,Q9R	88	0
1	236902771	rs376335356	A>T	8.23954e-06	88	NM_001103.2:c.1046A>T	P35609,Q349L	88	0
1	236911044	rs200248944	C>T	0.000219843	88	NM_001103.2:c.1484C>T	P35609,T495M	88	0
1	236914923	rs35997569	A>G	0.00584863	88	NM_001103.2:c.1810A>G	P35609,M604V	88	0
1	236914923	rs35997569	A>G	0.00584863	88	NM_001103.2:c.1810A>G	P35609,M604V	6615	0
1	236914923	rs35997569	A>G	0.00584863	88	NM_001103.2:c.1810A>G	P35609,M604V	51778	1
1	236914923	rs35997569	A>G	0.00584863	88	NM_001103.2:c.1810A>G	P35609,M604V	79778	0
1	236923045	rs370677725	C>T	2.47101e-05	88	NM_001103.2:c.2323C>T	P35609,H775Y	88	0
1	246784899	rs12091148	A>G	0.00466189	163882	NM_001139459.1:c.548A>G	Q6PJW8,Q183R	54763	0
1	246810698	rs12075111	C>T	0.0046423	163882	NM_001139459.1:c.1195C>T	Q6PJW8,R399C	54763	0
2	3625325	rs61730447	G>A	8.26884e-06	6201	NM_001011.3:c.317G>A	P62081,R106Q	7541	0
2	9728422	rs371354151	C>A	8.28885e-06	10971	NM_006826.2:c.454G>T	P27348,A152S	287015	0
2	25457176	rs149095705	G>A	9.07e-05	1788	NM_022552.4:c.2711C>T	Q9Y6K1,P904L	8115	1
2	25468174	rs149738328	T>C	0.000293688	1788	NM_022552.4:c.1502A>G	Q9Y6K1,N501S	8115	0
2	25469928	rs371677904	C>T	8.35e-06	1788	NM_022552.4:c.1114G>A	Q9Y6K1,V372I	8115	0
2	25523096	rs143730975	T>G	0.00295923	1788	NM_022552.4:c.89A>C	Q9Y6K1,E30A	8115	0
2	25674488	rs375089977	T>C	1.63052e-05	1838	NM_183361.2:c.1096A>G	O60941,S396G	1756	0
2	25674488	rs375089977	T>C	1.63052e-05	1838	NM_183361.2:c.1096A>G	O60941,S396G	7186	0
2	25674488	rs375089977	T>C	1.63052e-05	1838	NM_183361.2:c.1096A>G	O60941,S396G	7415	0
2	25674488	rs375089977	T>C	1.63052e-05	1838	NM_183361.2:c.1096A>G	O60941,S396G	8500	0
2	25851163	rs201490058	C>T	0.000100052	1838	NM_183361.2:c.239G>A	O60941,R80H	7186	0
2	25851163	rs201490058	C>T	0.000100052	1838	NM_183361.2:c.239G>A	O60941,R80H	7415	0
2	25851163	rs201490058	C>T	0.000100052	1838	NM_183361.2:c.239G>A	O60941,R80H	10152	0
2	25851163	rs201490058	C>T	0.000100052	1838	NM_183361.2:c.239G>A	O60941,R80H	80254	0
2	25851163	rs201490058	C>T	0.000100052	1838	NM_183361.2:c.239G>A	O60941,R80H	221504	0
2	27663326	rs56004639	G>A	0.0043989	29959	NM_013392.2:c.1093G>A	Q9UHY1,V365I	81628	0
2	28004542	rs374312868	C>G	2.47219e-05	64080	NM_022128.1:c.909G>C	Q9H477,Q303H	64080	0
2	28004583	rs150425990	T>C	0.000140084	64080	NM_022128.1:c.868A>G	Q9H477,M290V	64080	0
2	28050468	rs138952225	A>G	0.00260158	64080	NM_022128.1:c.761T>C	Q9H477,I254T	64080	1
2	28055626	rs143883022	G>A	0.000469902	64080	NM_022128.1:c.533C>T	Q9H477,P178L	64080	1
2	28081344	rs147662293	C>T	0.000115508	64080	NM_022128.1:c.184G>A	Q9H477,A62T	64080	0
2	28081430	rs147627651	G>A	2.48649e-05	64080	NM_022128.1:c.98C>T	Q9H477,S33F	64080	1
2	28460136	rs146767400	G>A	0.000345987	9577	NM_199191.2:c.748G>A	Q9NXR7,V250I	29086	0
2	33810638	rs74911659	T>C	0.0116613	25940	NM_015475.3:c.847A>G	Q8NCA5,S284G	51637	0
2	39006154	rs368627031	G>A	1.65967e-05	79833	NM_024775.9:c.22G>A	Q8WXD5,G8S	79760	0
2	39006206	rs142049461	G>A	1.64872e-05	79833	NM_024775.9:c.74G>A	Q8WXD5,S25N	79760	0
2	39008699	rs371408559	G>T	4.96385e-05	79833	NM_024775.9:c.169G>T	Q8WXD5,V57L	79760	0
2	39008801	rs373350777	T>G	8.23927e-06	79833	NM_024775.9:c.271T>G	Q8WXD5,C91G	79760	0
2	43015704	rs3816182	T>A	0.284497	23498	NM_012205.2:c.124A>T	P46952,T42S	2571	0
2	43015719	rs3816183	T>C	0.806106	23498	NM_012205.2:c.109A>G	P46952,I37V	2571	0
2	48061736	rs375970407	T>C	5.91336e-05	80204	NM_025133.4:c.664A>G	Q86XK2,I306V	6500	0
2	48063051	rs142422435	T>C	1.66306e-05	80204	NM_025133.4:c.425A>G	Q86XK2,Y226C	6500	0
2	56145171	rs55849640	T>G	0.00091622	2202	NM_001039349.2:c.146A>C	Q12805,D49A	6449	0
2	56145171	rs55849640	T>G	0.00091622	2202	NM_001039349.2:c.146A>C	Q12805,D49A	60626	0
2	70057206	rs144868421	A>C	0.000236537	64395	XM_011533033.1:c.182A>C	Q96IK5,Y61S	4281	0
2	70057206	rs144868421	A>C	0.000236537	64395	XM_011533033.1:c.182A>C	Q96IK5,Y61S	8452	0
2	70057206	rs144868421	A>C	0.000236537	64395	XM_011533033.1:c.182A>C	Q96IK5,Y61S	83648	0
2	70057206	rs144868421	A>C	0.000236537	64395	XM_011533033.1:c.182A>C	Q96IK5,Y61S	170626	0
2	70057253	rs148875956	G>A	0.000979394	64395	XM_011533033.1:c.229G>A	Q96IK5,E77K	4281	0
2	70057253	rs148875956	G>A	0.000979394	64395	XM_011533033.1:c.229G>A	Q96IK5,E77K	8452	0
2	70057253	rs148875956	G>A	0.000979394	64395	XM_011533033.1:c.229G>A	Q96IK5,E77K	83648	0
2	70057253	rs148875956	G>A	0.000979394	64395	XM_011533033.1:c.229G>A	Q96IK5,E77K	170626	0
2	70064786	rs150320251	A>G	0.000816871	64395	XM_011533033.1:c.368A>G	Q96IK5,K123R	4281	0
2	70064786	rs150320251	A>G	0.000816871	64395	XM_011533033.1:c.368A>G	Q96IK5,K123R	8452	0
2	70064786	rs150320251	A>G	0.000816871	64395	XM_011533033.1:c.368A>G	Q96IK5,K123R	83648	0
2	70064786	rs150320251	A>G	0.000816871	64395	XM_011533033.1:c.368A>G	Q96IK5,K123R	170626	0
2	70066643	rs147534979	A>G	0.00019035	64395	NM_178439.3:c.439A>G	Q96IK5,I147V	4281	0
2	70066643	rs147534979	A>G	0.00019035	64395	NM_178439.3:c.439A>G	Q96IK5,I147V	8452	0
2	70066643	rs147534979	A>G	0.00019035	64395	NM_178439.3:c.439A>G	Q96IK5,I147V	83648	0
2	70066643	rs147534979	A>G	0.00019035	64395	NM_178439.3:c.439A>G	Q96IK5,I147V	170626	0
2	70074757	rs138771201	A>C	0.000749934	64395	NM_178439.3:c.841A>C	Q96IK5,K281Q	4281	0
2	70074757	rs138771201	A>C	0.000749934	64395	NM_178439.3:c.841A>C	Q96IK5,K281Q	8452	0
2	70074757	rs138771201	A>C	0.000749934	64395	NM_178439.3:c.841A>C	Q96IK5,K281Q	83648	1
2	70074757	rs138771201	A>C	0.000749934	64395	NM_178439.3:c.841A>C	Q96IK5,K281Q	170626	0
2	70082038	rs143215007	A>G	0.000338295	64395	XM_011533033.1:c.1018A>G	Q96IK5,I340V	4281	0
2	70082038	rs143215007	A>G	0.000338295	64395	XM_011533033.1:c.1018A>G	Q96IK5,I340V	8452	0
2	70082038	rs143215007	A>G	0.000338295	64395	XM_011533033.1:c.1018A>G	Q96IK5,I340V	83648	0
2	70082038	rs143215007	A>G	0.000338295	64395	XM_011533033.1:c.1018A>G	Q96IK5,I340V	170626	0
2	70096978	rs61756683	G>A	0.00137678	64395	XM_011533033.1:c.1346G>A	Q96IK5,R449Q	4281	0
2	70096978	rs61756683	G>A	0.00137678	64395	XM_011533033.1:c.1346G>A	Q96IK5,R449Q	8452	0
2	70096978	rs61756683	G>A	0.00137678	64395	XM_011533033.1:c.1346G>A	Q96IK5,R449Q	83648	0
2	70096978	rs61756683	G>A	0.00137678	64395	XM_011533033.1:c.1346G>A	Q96IK5,R449Q	170626	0
2	70098882	rs142658350	G>A	0.000169067	64395	NM_178439.3:c.1370G>A	Q96IK5,R457H	4281	0
2	70098882	rs142658350	G>A	0.000169067	64395	NM_178439.3:c.1370G>A	Q96IK5,R457H	8452	0
2	70098882	rs142658350	G>A	0.000169067	64395	NM_178439.3:c.1370G>A	Q96IK5,R457H	83648	1
2	70098882	rs142658350	G>A	0.000169067	64395	NM_178439.3:c.1370G>A	Q96IK5,R457H	170626	0
2	71337203	rs115175255	C>T	0.0178302	84693	NM_032601.3:c.428G>A	Q96PE7,R143H	57085	0
2	71337203	rs115175255	C>T	0.0178302	84693	NM_032601.3:c.428G>A	Q96PE7,R143H	116173	0
2	71351487	rs11541017	G>A	0.305644	84693	NM_032601.3:c.227C>T	Q96PE7,A76V	57085	0
2	71351487	rs11541017	G>A	0.305644	84693	NM_032601.3:c.227C>T	Q96PE7,A76V	116173	0
2	73868328	rs13538	A>G	0.218589	9027	NM_003960.3:c.428T>C	Q9UHE5,F143S	10488	0
2	74074603	rs116012954	G>T	0.000430834	10617	NM_213622.2:c.465G>T	O95630,Q155H	2885	1
2	74074603	rs116012954	G>T	0.000430834	10617	NM_213622.2:c.465G>T	O95630,Q155H	9319	1
2	74074603	rs116012954	G>T	0.000430834	10617	NM_213622.2:c.465G>T	O95630,Q155H	9402	1
2	74074603	rs116012954	G>T	0.000430834	10617	NM_213622.2:c.465G>T	O95630,Q155H	10254	1
2	74074603	rs116012954	G>T	0.000430834	10617	NM_213622.2:c.465G>T	O95630,Q155H	51652	1
2	74074603	rs116012954	G>T	0.000430834	10617	NM_213622.2:c.465G>T	O95630,Q155H	57132	0
2	74074637	rs140651555	G>A	0.00036474	10617	NM_213622.2:c.499G>A	O95630,E167K	2885	1
2	74074637	rs140651555	G>A	0.00036474	10617	NM_213622.2:c.499G>A	O95630,E167K	51652	1
2	74076511	rs146601260	G>A	0.00116145	10617	NM_213622.2:c.764G>A	O95630,R255H	2885	0
2	74076511	rs146601260	G>A	0.00116145	10617	NM_213622.2:c.764G>A	O95630,R255H	9319	0
2	74076511	rs146601260	G>A	0.00116145	10617	NM_213622.2:c.764G>A	O95630,R255H	9402	0
2	74076511	rs146601260	G>A	0.00116145	10617	NM_213622.2:c.764G>A	O95630,R255H	10254	0
2	74076511	rs146601260	G>A	0.00116145	10617	NM_213622.2:c.764G>A	O95630,R255H	51652	0
2	74076511	rs146601260	G>A	0.00116145	10617	NM_213622.2:c.764G>A	O95630,R255H	57132	0
2	88387557	rs1542087	A>C	0.110463	150572	NM_198274.3:c.491A>C	Q8NB12,Q164P	29068	0
2	88405860	rs114851602	G>A	0.000923909	150572	NM_198274.3:c.998G>A	Q8NB12,R333Q	29068	0
2	88408024	rs369443307	A>T	8.45351e-06	150572	NM_198274.3:c.1280A>T	Q8NB12,H427L	29068	0
2	88409879	rs142936938	C>T	0.00739003	150572	NM_198274.3:c.1321C>T	Q8NB12,R441W	8553	0
2	88409879	rs142936938	C>T	0.00739003	150572	NM_198274.3:c.1321C>T	Q8NB12,R441W	57594	0
2	88825941	rs145677083	A>G	0.00107148	200523	NM_152670.2:c.46A>G	Q96LM6,I16V	9802	0
2	88828651	rs58534105	T>C	0.00373946	200523	NM_152670.2:c.202T>C	Q96LM6,Y68H	9802	0
2	88828978	rs140462695	C>T	9.40927e-05	200523	NM_152670.2:c.529C>T	Q96LM6,P177S	9802	0
2	95537514	rs142538721	C>T	0.000556842	150483	NM_144705.2:c.190C>T	Q8WW24,R64W	4103	0
2	95537514	rs142538721	C>T	0.000556842	150483	NM_144705.2:c.190C>T	Q8WW24,R64W	5914	0
2	95537514	rs142538721	C>T	0.000556842	150483	NM_144705.2:c.190C>T	Q8WW24,R64W	7205	0
2	95537514	rs142538721	C>T	0.000556842	150483	NM_144705.2:c.190C>T	Q8WW24,R64W	8434	0
2	95537563	rs537008603	C>T	0.000252766	150483	NM_144705.3:c.239C>T	Q8WW24,A80V	5914	1
2	95537563	rs537008603	C>T	0.000252766	150483	NM_144705.3:c.239C>T	Q8WW24,A80V	8434	0
2	95537563	rs537008603	C>T	0.000252766	150483	NM_144705.3:c.239C>T	Q8WW24,A80V	9474	0
2	95537568	rs80243548	C>T	0.0203063	150483	NM_144705.2:c.244C>T	Q8WW24,R82C	4103	0
2	95537568	rs80243548	C>T	0.0203063	150483	NM_144705.2:c.244C>T	Q8WW24,R82C	7205	0
2	95537568	rs80243548	C>T	0.0203063	150483	NM_144705.2:c.244C>T	Q8WW24,R82C	8434	0
2	95537568	rs80243548	C>T	0.0203063	150483	NM_144705.2:c.244C>T	Q8WW24,R82C	9474	0
2	95537572	rs4854235	C>T	0.347558	150483	NM_144705.2:c.248C>T	Q8WW24,T83M	4103	0
2	95537572	rs4854235	C>T	0.347558	150483	NM_144705.2:c.248C>T	Q8WW24,T83M	7205	0
2	95537622	rs11164112	A>G	0.421413	150483	NM_144705.2:c.298A>G	Q8WW24,S100G	4103	0
2	95537622	rs11164112	A>G	0.421413	150483	NM_144705.2:c.298A>G	Q8WW24,S100G	7205	0
2	95537622	rs11164112	A>G	0.421413	150483	NM_144705.2:c.298A>G	Q8WW24,S100G	8434	0
2	95537622	rs11164112	A>G	0.421413	150483	NM_144705.2:c.298A>G	Q8WW24,S100G	9474	0
2	95540570	rs146835759	C>T	0.00162627	150483	NM_144705.2:c.763C>T	Q8WW24,R255C	4103	0
2	95540570	rs146835759	C>T	0.00162627	150483	NM_144705.2:c.763C>T	Q8WW24,R255C	7205	0
2	95540570	rs146835759	C>T	0.00162627	150483	NM_144705.2:c.763C>T	Q8WW24,R255C	8434	0
2	95540570	rs146835759	C>T	0.00162627	150483	NM_144705.2:c.763C>T	Q8WW24,R255C	9474	0
2	95542326	rs144442395	A>G	5.61823e-05	150483	NM_144705.2:c.1120A>G	Q8WW24,M374V	4103	0
2	95542326	rs144442395	A>G	5.61823e-05	150483	NM_144705.2:c.1120A>G	Q8WW24,M374V	7205	0
2	95542326	rs144442395	A>G	5.61823e-05	150483	NM_144705.2:c.1120A>G	Q8WW24,M374V	8434	0
2	95542326	rs144442395	A>G	5.61823e-05	150483	NM_144705.2:c.1120A>G	Q8WW24,M374V	9474	0
2	95542327	rs150656282	T>C	0.00220677	150483	NM_144705.3:c.1121T>C	Q8WW24,M374T	5914	0
2	95542327	rs150656282	T>C	0.00220677	150483	NM_144705.3:c.1121T>C	Q8WW24,M374T	8434	0
2	95542327	rs150656282	T>C	0.00220677	150483	NM_144705.3:c.1121T>C	Q8WW24,M374T	9474	0
2	95542413	rs141578303	G>A	0.000219361	150483	NM_144705.3:c.1207G>A	Q8WW24,D403N	5914	0
2	95542413	rs141578303	G>A	0.000219361	150483	NM_144705.3:c.1207G>A	Q8WW24,D403N	8434	0
2	95542413	rs141578303	G>A	0.000219361	150483	NM_144705.3:c.1207G>A	Q8WW24,D403N	9474	0
2	95542417	rs141697549	T>C	0.000202173	150483	NM_144705.3:c.1211T>C	Q8WW24,I404T	5914	1
2	95542417	rs141697549	T>C	0.000202173	150483	NM_144705.3:c.1211T>C	Q8WW24,I404T	8434	1
2	95542417	rs141697549	T>C	0.000202173	150483	NM_144705.3:c.1211T>C	Q8WW24,I404T	9474	1
2	95542433	rs17120062	C>G	0.0282129	150483	NM_144705.2:c.1227C>G	Q8WW24,N409K	5914	0
2	98264524	rs144164793	C>T	0.000124794	1329	NM_001862.2:c.343C>T	P10606,R115C	1039	0
2	98264524	rs144164793	C>T	0.000124794	1329	NM_001862.2:c.343C>T	P10606,R115C	8553	1
2	98264524	rs144164793	C>T	0.000124794	1329	NM_001862.2:c.343C>T	P10606,R115C	24144	1
2	98264555	rs71429371	A>G	0.000254825	1329	NM_001862.2:c.374A>G	P10606,Q125R	373	0
2	99232993	rs114644306	A>G	0.0026009	25972	NM_014044.5:c.640A>G	Q53HI1,S214G	10488	0
2	105979900	rs113188481	C>T	0.00538927	2274	NM_001450.3:c.530G>A	Q14192,R177Q	54971	0
2	105979900	rs113188481	C>T	0.00538927	2274	NM_001450.3:c.530G>A	Q14192,R177Q	55970	0
2	105990062	rs374383740	G>C	3.29712e-05	2274	NM_001450.3:c.285C>G	Q14192,N95K	1447	0
2	105990062	rs374383740	G>C	3.29712e-05	2274	NM_001450.3:c.285C>G	Q14192,N95K	3728	1
2	105990062	rs374383740	G>C	3.29712e-05	2274	NM_001450.3:c.285C>G	Q14192,N95K	5991	0
2	105990062	rs374383740	G>C	3.29712e-05	2274	NM_001450.3:c.285C>G	Q14192,N95K	7690	0
2	105990062	rs374383740	G>C	3.29712e-05	2274	NM_001450.3:c.285C>G	Q14192,N95K	10742	0
2	105990062	rs374383740	G>C	3.29712e-05	2274	NM_001450.3:c.285C>G	Q14192,N95K	55734	0
2	105990062	rs374383740	G>C	3.29712e-05	2274	NM_001450.3:c.285C>G	Q14192,N95K	55802	0
2	105990062	rs374383740	G>C	3.29712e-05	2274	NM_001450.3:c.285C>G	Q14192,N95K	80212	0
2	105990062	rs374383740	G>C	3.29712e-05	2274	NM_001450.3:c.285C>G	Q14192,N95K	84656	0
2	105990062	rs374383740	G>C	3.29712e-05	2274	NM_001450.3:c.285C>G	Q14192,N95K	388324	0
2	106002865	rs74575749	C>A	0.000585509	2274	NM_001450.3:c.109G>T	Q14192,A37S	1447	0
2	106002865	rs74575749	C>A	0.000585509	2274	NM_001450.3:c.109G>T	Q14192,A37S	3728	0
2	106002865	rs74575749	C>A	0.000585509	2274	NM_001450.3:c.109G>T	Q14192,A37S	5991	0
2	106002865	rs74575749	C>A	0.000585509	2274	NM_001450.3:c.109G>T	Q14192,A37S	7690	0
2	106002865	rs74575749	C>A	0.000585509	2274	NM_001450.3:c.109G>T	Q14192,A37S	10742	0
2	106002865	rs74575749	C>A	0.000585509	2274	NM_001450.3:c.109G>T	Q14192,A37S	55734	0
2	106002865	rs74575749	C>A	0.000585509	2274	NM_001450.3:c.109G>T	Q14192,A37S	55802	0
2	106002865	rs74575749	C>A	0.000585509	2274	NM_001450.3:c.109G>T	Q14192,A37S	80212	0
2	106002865	rs74575749	C>A	0.000585509	2274	NM_001450.3:c.109G>T	Q14192,A37S	84656	0
2	106002865	rs74575749	C>A	0.000585509	2274	NM_001450.3:c.109G>T	Q14192,A37S	388324	0
2	106497930	rs147879012	G>A	3.32392e-05	8440	NM_001004720.2:c.373G>A	O43639,E125K	5058	0
2	106497930	rs147879012	G>A	3.32392e-05	8440	NM_001004720.2:c.373G>A	O43639,E125K	7205	0
2	106497930	rs147879012	G>A	3.32392e-05	8440	NM_001004720.2:c.373G>A	O43639,E125K	8045	0
2	114391750	rs143748881	C>T	0.000225761	11159	XM_005263579.1:c.158C>T	Q9UBK7,T53M	84984	0
2	114392655	rs145167719	G>A	0.00423512	11159	NM_013412.3:c.245G>A	Q9UBK7,R82Q	84984	0
2	114392690	rs145909437	G>A	0.00142511	11159	NM_013412.3:c.280G>A	Q9UBK7,A94T	84984	0
2	114398528	rs147189052	C>T	0.00758166	11159	NM_013412.3:c.355C>T	Q9UBK7,L119F	84984	0
2	132290464	rs13660	G>A	0.0916467	90557	NM_138770.2:c.904G>A	Q96AQ1,G302R	23281	0
2	158974403	rs148283386	G>A	0.000164899	151531	NM_173355.3:c.407G>A	O95045,R136Q	151531	0
2	158978085	rs147775009	C>T	0.000873708	151531	NM_173355.3:c.619C>T	O95045,P207S	151531	0
2	158978094	rs140823834	G>A	0.0002391	151531	NM_173355.3:c.628G>A	O95045,V210I	151531	0
2	158980384	rs148126775	T>C	8.27102e-06	151531	NM_173355.3:c.788T>C	O95045,M263T	151531	0
2	158991295	rs371644480	G>A	2.47582e-05	151531	NM_173355.3:c.847G>A	O95045,D283N	151531	0
2	163208893	rs17783344	T>G	0.106767	25801	NM_012198.3:c.238T>G	P28676,S80A	4107	1
2	163213305	rs376239356	A>G	1.66323e-05	25801	NM_012198.3:c.344A>G	P28676,K115R	4107	1
2	171822525	rs116256976	C>T	0.00284325	26003	NM_015530.4:c.1244C>T	Q9H8Y8,T415M	1409	0
2	171822525	rs116256976	C>T	0.00284325	26003	NM_015530.4:c.1244C>T	Q9H8Y8,T415M	1808	0
2	171822525	rs116256976	C>T	0.00284325	26003	NM_015530.4:c.1244C>T	Q9H8Y8,T415M	1967	0
2	171822525	rs116256976	C>T	0.00284325	26003	NM_015530.4:c.1244C>T	Q9H8Y8,T415M	5092	0
2	171822525	rs116256976	C>T	0.00284325	26003	NM_015530.4:c.1244C>T	Q9H8Y8,T415M	11144	0
2	171822525	rs116256976	C>T	0.00284325	26003	NM_015530.4:c.1244C>T	Q9H8Y8,T415M	84460	0
2	171822525	rs116256976	C>T	0.00284325	26003	NM_015530.4:c.1244C>T	Q9H8Y8,T415M	91703	0
2	171822576	rs3770436	C>T	0.0690284	26003	NM_015530.4:c.1295C>T	Q9H8Y8,S432F	4835	0
2	171822576	rs3770436	C>T	0.0690284	26003	NM_015530.4:c.1295C>T	Q9H8Y8,S432F	5998	0
2	171822576	rs3770436	C>T	0.0690284	26003	NM_015530.4:c.1295C>T	Q9H8Y8,S432F	219736	0
2	171822603	rs371303130	C>G	2.4766e-05	26003	NM_015530.4:c.1322C>G	Q9H8Y8,S441C	1409	0
2	171822603	rs371303130	C>G	2.4766e-05	26003	NM_015530.4:c.1322C>G	Q9H8Y8,S441C	1808	0
2	171822603	rs371303130	C>G	2.4766e-05	26003	NM_015530.4:c.1322C>G	Q9H8Y8,S441C	1967	0
2	171822603	rs371303130	C>G	2.4766e-05	26003	NM_015530.4:c.1322C>G	Q9H8Y8,S441C	5092	0
2	171822603	rs371303130	C>G	2.4766e-05	26003	NM_015530.4:c.1322C>G	Q9H8Y8,S441C	10935	1
2	171822603	rs371303130	C>G	2.4766e-05	26003	NM_015530.4:c.1322C>G	Q9H8Y8,S441C	11144	0
2	171822603	rs371303130	C>G	2.4766e-05	26003	NM_015530.4:c.1322C>G	Q9H8Y8,S441C	84460	0
2	171822603	rs371303130	C>G	2.4766e-05	26003	NM_015530.4:c.1322C>G	Q9H8Y8,S441C	91703	0
2	174074512	rs6758025	C>T	0.00868748	51776	NM_133646.2:c.800C>T	Q9NYL2,T267M	80108	0
2	174074512	rs6758025	C>T	0.00868748	51776	NM_133646.2:c.800C>T	Q9NYL2,T267M	163081	0
2	174074521	rs140217511	C>T	8.24049e-06	51776	NM_133646.2:c.809C>T	Q9NYL2,P270L	80108	0
2	174074521	rs140217511	C>T	8.24049e-06	51776	NM_133646.2:c.809C>T	Q9NYL2,P270L	163081	0
2	175742774	rs376827050	C>T	1.6575e-05	1123	NM_001822.5:c.343G>A	P15882,D115N	8440	0
2	175742774	rs376827050	C>T	1.6575e-05	1123	NM_001822.5:c.343G>A	P15882,D115N	51409	1
2	175939488	rs147478928	G>A	3.30737e-05	1386	NM_001880.3:c.1367C>T	P15336,S456L	3725	0
2	181922523	rs371539531	T>A	8.28404e-06	10477	NM_006357.2:c.349T>A	Q969T4,S117T	4281	0
2	181922523	rs371539531	T>A	8.28404e-06	10477	NM_006357.2:c.349T>A	Q969T4,S117T	6048	0
2	181922523	rs371539531	T>A	8.28404e-06	10477	NM_006357.2:c.349T>A	Q969T4,S117T	56658	0
2	198001339	rs368673568	G>A	8.23927e-06	91526	NM_153697.2:c.238C>T	Q8N8A2,R80W	11060	1
2	198361866	rs61755731	C>T	0.000461604	3329	NM_002156.4:c.425G>A	P10809,R142K	154075	1
2	198363548	rs370664935	G>C	8.28803e-06	3329	NM_002156.4:c.25C>G	P10809,R9G	154075	0
2	198607803	rs368659245	C>T	0.00358264	66037	NM_033030.5:c.810G>A	Q8N9W6,M270I	10169	0
2	198607803	rs368659245	C>T	0.00358264	66037	NM_033030.5:c.810G>A	Q8N9W6,M270I	23543	0
2	198607803	rs368659245	C>T	0.00358264	66037	NM_033030.5:c.810G>A	Q8N9W6,M270I	92906	0
2	198641827	rs577424738	C>T	0.000411586	66037	NM_033030.5:c.232G>A	Q8N9W6,V78I	10169	0
2	198641827	rs577424738	C>T	0.000411586	66037	NM_033030.5:c.232G>A	Q8N9W6,V78I	23543	0
2	198641827	rs577424738	C>T	0.000411586	66037	NM_033030.5:c.232G>A	Q8N9W6,V78I	92906	0
2	198646549	rs141986181	G>T	0.00101345	66037	NM_033030.5:c.26C>A	Q8N9W6,S9Y	10169	1
2	198646549	rs141986181	G>T	0.00101345	66037	NM_033030.5:c.26C>A	Q8N9W6,S9Y	23543	0
2	198646549	rs141986181	G>T	0.00101345	66037	NM_033030.5:c.26C>A	Q8N9W6,S9Y	92906	0
2	201768238	rs7917	C>T	0.221828	60491	NM_001136039.2:c.971C>T	Q9GZT8,T324I	5987	1
2	201768238	rs7917	C>T	0.221828	60491	NM_001136039.2:c.971C>T	Q9GZT8,T324I	8601	0
2	201768238	rs7917	C>T	0.221828	60491	NM_001136039.2:c.971C>T	Q9GZT8,T324I	55663	0
2	201768238	rs7917	C>T	0.221828	60491	NM_001136039.2:c.971C>T	Q9GZT8,T324I	60491	1
2	208477802	rs35026137	C>G	0.00226465	151194	NM_001127395.1:c.625G>C	Q8WXB1,A209P	63920	1
2	219209676	rs148141539	G>A	1.69391e-05	25953	NM_015488.4:c.1130G>A	Q8N490,R377Q	4110	0
2	219266385	rs2227249	G>A	0.00927364	58190	NM_021198.2:c.166G>A	Q9GZU7,A56T	4155	0
2	219266385	rs2227249	G>A	0.00927364	58190	NM_021198.2:c.166G>A	Q9GZU7,A56T	83461	0
2	219266388	rs141917217	C>G	0.00230905	58190	NM_021198.2:c.169C>G	Q9GZU7,H57D	83461	0
2	219497011	rs189779659	C>A	0.00105749	84812	NM_032726.3:c.1425C>A	Q9BRC7,N475K	56658	0
2	220072431	rs61750009	C>A	0.0252419	130617	NM_138802.1:c.212C>A	Q8WV99,P71H	9802	0
2	220367140	rs138077680	G>A	0.000542498	29926	NM_205847.2:c.466G>A	Q96IJ6,V156I	29925	0
2	225378348	rs369362585	T>C	2.52343e-05	8452	NM_003590.4:c.547A>G	Q13618,I183V	26249	0
2	231333763	rs12724	A>G	0.2623	6672	NM_001206702.1:c.1297A>G	P23497,M433V	54810	0
2	231333763	rs12724	A>G	0.2623	6672	NM_001206702.1:c.1297A>G	P23497,M433V	80342	0
2	242283278	rs375981625	C>G	1.64742e-05	4735	NM_001008491.1:c.808C>G	Q15019,H270D	23157	0
3	10183605	rs35460768	C>T	0.00517434	7428	NM_198156.2:c.74C>T	P40337,P25L	4188	0
3	10183772	rs5030806	C>T	0.000206492	7428	NM_198156.2:c.241C>T	P40337,P81S	4188	0
3	10191563	rs367545984	G>A	1.65297e-05	7428	NM_198156.2:c.433G>A	P40337,E186K	4188	1
3	17349498	rs79960281	T>C	0.0160191	9779	NM_014744.2:c.1124A>G	Q92609,Y375C	1173	0
3	25502773	rs372338731	G>A	2.47308e-05	5915	NM_000965.3:c.247G>A	P10826-2,V83I	6258	0
3	25611288	rs372148180	C>T	2.47631e-05	5915	NM_000965.3:c.488C>T	Q86UC5,S163L	6258	0
3	25781075	rs375575749	A>G	8.24769e-06	55768	NM_018297.3:c.874T>C	Q96IV0,F292L	5886	0
3	25781075	rs375575749	A>G	8.24769e-06	55768	NM_018297.3:c.874T>C	Q96IV0,F292L	10906	0
3	25781075	rs375575749	A>G	8.24769e-06	55768	NM_018297.3:c.874T>C	Q96IV0,F292L	29979	0
3	25781075	rs375575749	A>G	8.24769e-06	55768	NM_018297.3:c.874T>C	Q96IV0,F292L	57159	0
3	25792697	rs139636452	C>A	0.000606285	55768	NM_018297.3:c.550G>T	Q96IV0,V184F	5886	0
3	25792697	rs139636452	C>A	0.000606285	55768	NM_018297.3:c.550G>T	Q96IV0,V184F	10906	0
3	25792697	rs139636452	C>A	0.000606285	55768	NM_018297.3:c.550G>T	Q96IV0,V184F	29979	0
3	25792697	rs139636452	C>A	0.000606285	55768	NM_018297.3:c.550G>T	Q96IV0,V184F	57159	0
3	25792697	rs139636452	C>A	0.000606285	55768	NM_018297.3:c.550G>T	Q96IV0,V184F	83606	0
3	32578505	rs2303857	T>C	0.057599	51143	NM_016141.3:c.830A>G	Q9Y6G9,Q277R	5966	1
3	32586499	rs116075738	A>G	0.00110479	51143	NM_016141.3:c.437T>C	Q9Y6G9,V146A	5966	0
3	33877626	rs3792594	G>A	0.30737	10015	NM_001162429.2:c.940G>A	Q8WUM4,A309T	10016	0
3	33877626	rs3792594	G>A	0.30737	10015	NM_001162429.2:c.940G>A	Q8WUM4,A309T	55165	0
3	33883492	rs148256302	G>A	0.00763478	10015	NM_001162429.2:c.1300G>A	Q8WUM4,G429S	10016	0
3	33883492	rs148256302	G>A	0.00763478	10015	NM_001162429.2:c.1300G>A	Q8WUM4,G429S	55165	0
3	33893987	rs9813017	A>G	0.0997353	10015	NM_001162429.2:c.1664A>G	Q8WUM4,N550S	10016	0
3	33893987	rs9813017	A>G	0.0997353	10015	NM_001162429.2:c.1664A>G	Q8WUM4,N550S	55165	0
3	33905566	rs1127732	C>T	0.220353	10015	NM_001162429.2:c.2204C>T	Q8WUM4,S730L	10016	0
3	33905566	rs1127732	C>T	0.220353	10015	NM_001162429.2:c.2204C>T	Q8WUM4,S730L	55165	0
3	33906823	rs115916654	G>C	0.00317368	10015	NM_001162429.2:c.2348G>C	Q8WUM4,G778A	10016	0
3	33906823	rs115916654	G>C	0.00317368	10015	NM_001162429.2:c.2348G>C	Q8WUM4,G778A	55165	0
3	37045902	rs368208495	G>A	8.2375e-06	4292	NM_000249.3:c.317G>A	P40692,S106N	3838	0
3	37045902	rs368208495	G>A	8.2375e-06	4292	NM_000249.3:c.317G>A	P40692,S106N	4437	0
3	37045902	rs368208495	G>A	8.2375e-06	4292	NM_000249.3:c.317G>A	P40692,S106N	4656	0
3	37045902	rs368208495	G>A	8.2375e-06	4292	NM_000249.3:c.317G>A	P40692,S106N	5682	0
3	37053550	rs2308317	G>A	0.00274399	4292	NM_000249.3:c.637G>A	P40692,V213M	3838	0
3	37053550	rs2308317	G>A	0.00274399	4292	NM_000249.3:c.637G>A	P40692,V213M	4437	0
3	37053550	rs2308317	G>A	0.00274399	4292	NM_000249.3:c.637G>A	P40692,V213M	4656	0
3	37053550	rs2308317	G>A	0.00274399	4292	NM_000249.3:c.637G>A	P40692,V213M	5682	0
3	37061893	rs63751049	T>C	0.000527313	4292	NM_000249.3:c.977T>C	P40692,V326A	3838	1
3	37061893	rs63751049	T>C	0.000527313	4292	NM_000249.3:c.977T>C	P40692,V326A	4437	1
3	37061893	rs63751049	T>C	0.000527313	4292	NM_000249.3:c.977T>C	P40692,V326A	4656	0
3	37061893	rs63751049	T>C	0.000527313	4292	NM_000249.3:c.977T>C	P40692,V326A	5682	1
3	37067240	rs63750447	T>A	0.00277851	4292	NM_000249.3:c.1151T>A	P40692,V384D	3838	0
3	37067240	rs63750447	T>A	0.00277851	4292	NM_000249.3:c.1151T>A	P40692,V384D	4437	0
3	37067240	rs63750447	T>A	0.00277851	4292	NM_000249.3:c.1151T>A	P40692,V384D	4656	0
3	37067240	rs63750447	T>A	0.00277851	4292	NM_000249.3:c.1151T>A	P40692,V384D	5682	0
3	37067306	rs41294980	G>A	0.000930761	4292	NM_000249.3:c.1217G>A	P40692,S406N	3838	0
3	37067306	rs41294980	G>A	0.000930761	4292	NM_000249.3:c.1217G>A	P40692,S406N	4437	0
3	37067306	rs41294980	G>A	0.000930761	4292	NM_000249.3:c.1217G>A	P40692,S406N	4656	0
3	37067306	rs41294980	G>A	0.000930761	4292	NM_000249.3:c.1217G>A	P40692,S406N	5682	0
3	37067410	rs63750365	G>A	0.000387757	4292	NM_000249.3:c.1321G>A	P40692,A441T	3838	0
3	37067410	rs63750365	G>A	0.000387757	4292	NM_000249.3:c.1321G>A	P40692,A441T	4437	0
3	37067410	rs63750365	G>A	0.000387757	4292	NM_000249.3:c.1321G>A	P40692,A441T	4656	0
3	37067410	rs63750365	G>A	0.000387757	4292	NM_000249.3:c.1321G>A	P40692,A441T	5682	0
3	37089130	rs35001569	A>G	0.00341834	4292	NM_000249.3:c.1852A>G	P40692,K618E	3838	1
3	37089130	rs35001569	A>G	0.00341834	4292	NM_000249.3:c.1852A>G	P40692,K618E	4437	1
3	37089130	rs35001569	A>G	0.00341834	4292	NM_000249.3:c.1852A>G	P40692,K618E	4656	1
3	37089130	rs35001569	A>G	0.00341834	4292	NM_000249.3:c.1852A>G	P40692,K618E	5682	1
3	37089131	rs63750449	A>C	0.00341005	4292	NM_000249.3:c.1853A>C	P40692,K618T	3838	1
3	37089131	rs63750449	A>C	0.00341005	4292	NM_000249.3:c.1853A>C	P40692,K618T	4437	1
3	37089131	rs63750449	A>C	0.00341005	4292	NM_000249.3:c.1853A>C	P40692,K618T	4656	1
3	37089131	rs63750449	A>C	0.00341005	4292	NM_000249.3:c.1853A>C	P40692,K618T	5395	1
3	37089131	rs63750449	A>C	0.00341005	4292	NM_000249.3:c.1853A>C	P40692,K618T	5682	1
3	37089131	rs63750449	A>C	0.00341005	4292	NM_000249.3:c.1853A>C	P40692,K618T	9877	1
3	37089131	rs63750449	A>C	0.00341005	4292	NM_000249.3:c.1853A>C	P40692,K618T	22888	1
3	37089131	rs63750449	A>C	0.00341005	4292	NM_000249.3:c.1853A>C	P40692,K618T	122786	1
3	37089131	rs63750449	A>C	0.00341005	4292	NM_000249.3:c.1853A>C	P40692,K618T	220082	1
3	37090074	rs55907433	A>G	0.00104613	4292	NM_000249.3:c.1963A>G	P40692,I655V	3838	0
3	37090074	rs55907433	A>G	0.00104613	4292	NM_000249.3:c.1963A>G	P40692,I655V	4437	0
3	37090074	rs55907433	A>G	0.00104613	4292	NM_000249.3:c.1963A>G	P40692,I655V	4656	0
3	37090074	rs55907433	A>G	0.00104613	4292	NM_000249.3:c.1963A>G	P40692,I655V	5682	0
3	37090471	rs63750702	A>G	0.000280996	4292	NM_000249.3:c.2066A>G	P40692,Q689R	4656	0
3	37090471	rs63750702	A>G	0.000280996	4292	NM_000249.3:c.2066A>G	P40692,Q689R	22888	1
3	37092019	rs35831931	G>A	0.00122078	4292	NM_000249.3:c.2146G>A	P40692,V716M	3838	1
3	37092019	rs35831931	G>A	0.00122078	4292	NM_000249.3:c.2146G>A	P40692,V716M	4437	1
3	37092019	rs35831931	G>A	0.00122078	4292	NM_000249.3:c.2146G>A	P40692,V716M	4656	0
3	37092019	rs35831931	G>A	0.00122078	4292	NM_000249.3:c.2146G>A	P40692,V716M	5682	1
3	37092025	rs2020873	C>T	0.0069937	4292	NM_000249.3:c.2152C>T	P40692,H718Y	3838	0
3	37092025	rs2020873	C>T	0.0069937	4292	NM_000249.3:c.2152C>T	P40692,H718Y	4437	0
3	37092025	rs2020873	C>T	0.0069937	4292	NM_000249.3:c.2152C>T	P40692,H718Y	4656	0
3	37092025	rs2020873	C>T	0.0069937	4292	NM_000249.3:c.2152C>T	P40692,H718Y	5682	0
3	37092115	rs374380262	G>C	8.23995e-06	4292	NM_000249.3:c.2242G>C	P40692,D748H	3838	1
3	37092115	rs374380262	G>C	8.23995e-06	4292	NM_000249.3:c.2242G>C	P40692,D748H	4437	1
3	37092115	rs374380262	G>C	8.23995e-06	4292	NM_000249.3:c.2242G>C	P40692,D748H	4656	0
3	37092115	rs374380262	G>C	8.23995e-06	4292	NM_000249.3:c.2242G>C	P40692,D748H	5682	1
3	39139776	rs1109643	G>A	0.0359922	64689	NM_031899.2:c.1274C>T	Q9BQQ3,T425M	8540	0
3	42730389	rs372246096	G>A	4.1246e-05	131377	NM_152393.2:c.1450G>A	Q2TBA0,D484N	136895	0
3	44762830	rs56084453	A>G	0.176386	91392	NM_001134441.1:c.521A>G	Q8TBZ5,Q174R	7185	0
3	44762859	rs80107322	A>G	0.0133839	91392	NM_001134441.1:c.550A>G	Q8TBZ5,T184A	7185	0
3	44763037	rs7640654	A>C	0.531178	91392	NM_001134441.1:c.728A>C	Q8TBZ5,E243A	7185	0
3	48965078	rs34221642	A>C	0.0301811	10425	NM_006321.2:c.87A>C	O95376,E29D	699	0
3	48965078	rs34221642	A>C	0.0301811	10425	NM_006321.2:c.87A>C	O95376,E29D	9246	0
3	49308808	rs376629875	C>T	6.59478e-05	375341	NM_198562.2:c.609G>A	Q6ZUJ4,M203I	114932	0
3	49313882	rs149243117	T>C	0.00171725	375341	NM_198562.2:c.424A>G	Q6ZUJ4,N142D	114932	0
3	49313978	rs13077498	C>T	0.0882053	375341	NM_198562.2:c.328G>A	Q6ZUJ4,E110K	114932	0
3	49314110	rs61749309	T>C	0.0159563	375341	NM_198562.2:c.196A>G	Q6ZUJ4,R66G	115106	0
3	49314128	rs61749312	C>T	0.00763805	375341	NM_198562.2:c.178G>A	Q6ZUJ4,V60M	114932	0
3	49716357	rs140712255	T>C	8.2511e-06	327	NM_001640.3:c.1133T>C	P13798,F378S	327	1
3	49716357	rs140712255	T>C	8.2511e-06	327	NM_001640.3:c.1133T>C	P13798,F378S	3964	1
3	49760117	rs374497499	C>T	4.19308e-05	29925	NM_021971.1:c.473G>A	Q9Y5P6,R158Q	81567	0
3	49760431	rs34345884	G>C	0.0154887	29925	NM_021971.1:c.376C>G	Q9Y5P6,H126D	81567	0
3	49866894	rs146306196	C>A	0.000923163	10293	NM_005879.2:c.1284G>T	Q9BWF2,Q428H	10982	0
3	50614990	rs2232251	T>G	0.0116026	51409	NM_016173.3:c.600T>G	Q9Y5R4,H200Q	1123	1
3	52019935	rs149475049	C>T	0.000315868	95	NM_001198895.1:c.332C>T	Q03154,A111V	95	0
3	52020630	rs887540	A>G	0.00289927	95	NM_001198895.1:c.536A>G	Q03154,N179S	95	0
3	52021009	rs121912700	C>T	8.37451e-06	95	NM_001198895.1:c.589C>T	Q03154,R197W	95	1
3	52021010	rs143611624	G>A	0.000167193	95	NM_001198895.1:c.590G>A	Q03154,R197Q	95	0
3	52021205	rs146664871	T>C	8.24416e-06	95	NM_001198895.1:c.700T>C	Q03154,W234R	95	0
3	52022837	rs121912698	C>T	0.00261094	95	NM_001198895.1:c.1057C>T	Q03154,R353C	95	1
3	52022996	rs148346337	C>T	8.24103e-06	95	NM_001198895.1:c.1132C>T	Q03154,R378W	95	0
3	52022997	rs150480963	G>A	0.000346152	95	NM_001198895.1:c.1133G>A	Q03154,R378Q	95	0
3	52023020	rs2229152	C>T	0.00175714	95	NM_001198895.1:c.1156C>T	Q03154,R386C	95	1
3	52023042	rs121912701	G>A	0.00398809	95	NM_001198895.1:c.1178G>A	Q03154,R393H	95	0
3	53324848	rs116594772	C>G	0.00157053	55802	NM_018403.5:c.1422G>C	Q9NPI6,Q474H	2274	0
3	53324848	rs116594772	C>G	0.00157053	55802	NM_018403.5:c.1422G>C	Q9NPI6,Q474H	55629	0
3	53324848	rs116594772	C>G	0.00157053	55802	NM_018403.5:c.1422G>C	Q9NPI6,Q474H	84934	0
3	53326488	rs34229192	G>T	0.00500414	55802	NM_018403.5:c.994C>A	Q9NPI6,P332T	2274	0
3	53326488	rs34229192	G>T	0.00500414	55802	NM_018403.5:c.994C>A	Q9NPI6,P332T	55629	0
3	53326488	rs34229192	G>T	0.00500414	55802	NM_018403.5:c.994C>A	Q9NPI6,P332T	84934	0
3	53326592	rs35988197	G>C	0.00500872	55802	NM_018403.5:c.890C>G	Q9NPI6,A297G	2274	0
3	53326592	rs35988197	G>C	0.00500872	55802	NM_018403.5:c.890C>G	Q9NPI6,A297G	55629	0
3	53326592	rs35988197	G>C	0.00500872	55802	NM_018403.5:c.890C>G	Q9NPI6,A297G	84934	0
3	56763584	rs45465492	T>C	0.00311557	50650	NM_019555.2:c.1295A>G	Q9NR81,N432S	373	0
3	56763584	rs45465492	T>C	0.00311557	50650	NM_019555.2:c.1295A>G	Q9NR81,N432S	5987	0
3	57271566	rs141978531	A>G	0.00107386	26060	NM_012096.2:c.200A>G	Q9UKG1,E67G	4108	0
3	57271566	rs141978531	A>G	0.00107386	26060	NM_012096.2:c.200A>G	Q9UKG1,E67G	7186	0
3	57271566	rs141978531	A>G	0.00107386	26060	NM_012096.2:c.200A>G	Q9UKG1,E67G	10667	0
3	57271566	rs141978531	A>G	0.00107386	26060	NM_012096.2:c.200A>G	Q9UKG1,E67G	26060	0
3	57271566	rs141978531	A>G	0.00107386	26060	NM_012096.2:c.200A>G	Q9UKG1,E67G	55198	0
3	57294729	rs369533275	C>T	2.47207e-05	26060	NM_012096.2:c.1769C>T	Q9UKG1,T590I	26060	0
3	58487265	rs369681507	A>G	1.81261e-05	200845	NM_001128214.1:c.620A>G	Q8NC69,N207S	1962	0
3	58487265	rs369681507	A>G	1.81261e-05	200845	NM_001128214.1:c.620A>G	Q8NC69,N207S	26121	0
3	58552329	rs11539086	C>G	0.0858254	11170	NM_001076778.1:c.421G>C	O95990,E141Q	7186	1
3	58552329	rs11539086	C>G	0.0858254	11170	NM_001076778.1:c.421G>C	O95990,E141Q	64753	1
3	58552329	rs11539086	C>G	0.0858254	11170	NM_001076778.1:c.421G>C	O95990,E141Q	123722	1
3	58553075	rs138111466	T>G	1.01943e-05	11170	NM_001076778.1:c.187A>C	O95990,S63R	7186	0
3	58553075	rs138111466	T>G	1.01943e-05	11170	NM_001076778.1:c.187A>C	O95990,S63R	64753	0
3	59999794	rs142297072	T>C	0.000165082	2272	NM_001166243.1:c.188A>G	P49789,Q63R	2272	1
3	105421032	rs41302192	C>G	0.0059969	868	NM_170662.3:c.1865G>C	Q13191,S622T	26003	0
3	108380982	rs80072641	C>A	0.0042863	9666	NM_014648.3:c.2301C>A	Q86Y13,F767L	7325	0
3	108380982	rs80072641	C>A	0.0042863	9666	NM_014648.3:c.2301C>A	Q86Y13,F767L	54819	0
3	119219573	rs11539377	A>G	0.0736292	51300	NM_016589.3:c.226A>G	Q9NPL8,N76D	89885	0
3	119222842	rs376259008	C>G	8.2511e-06	51300	NM_016589.3:c.491C>G	Q9NPL8,A164G	89885	0
3	119242484	rs200958513	C>T	9.20857e-05	51300	NM_016589.3:c.739C>T	Q9NPL8,P247S	89885	0
3	121351338	rs2070180	C>T	0.216282	3059	NM_005335.4:c.1081G>A	P14317,E361K	63898	0
3	121354620	rs61749596	G>A	0.000700188	3059	NM_005335.4:c.653C>T	P14317,P218L	63898	0
3	121377132	rs148254045	C>G	8.23764e-06	3059	NM_005335.4:c.63G>C	P14317,W21C	63898	0
3	122146516	rs369415466	G>A	1.64902e-05	3836	NM_002264.3:c.1298C>T	P52294,T433M	10762	0
3	122170872	rs142101334	T>C	9.88973e-05	3836	NM_002264.3:c.604A>G	P52294,M202V	10762	0
3	123695759	rs116674643	A>C	0.0037905	54763	NM_017578.2:c.186T>G	Q9HAT0,C62W	5562	0
3	123695759	rs116674643	A>C	0.0037905	54763	NM_017578.2:c.186T>G	Q9HAT0,C62W	11100	0
3	123695759	rs116674643	A>C	0.0037905	54763	NM_017578.2:c.186T>G	Q9HAT0,C62W	54552	0
3	123695759	rs116674643	A>C	0.0037905	54763	NM_017578.2:c.186T>G	Q9HAT0,C62W	79165	0
3	123695759	rs116674643	A>C	0.0037905	54763	NM_017578.2:c.186T>G	Q9HAT0,C62W	84708	0
3	126071170	rs144335800	G>A	3.2438e-05	28999	NM_014079.3:c.596C>T	Q9UIH9,A199V	5565	0
3	126071170	rs144335800	G>A	3.2438e-05	28999	NM_014079.3:c.596C>T	Q9UIH9,A199V	9841	0
3	127398955	rs73203006	G>A	0.00144492	80325	NM_172027.2:c.1157G>A	Q969K4,R386H	1917	0
3	127398955	rs73203006	G>A	0.00144492	80325	NM_172027.2:c.1157G>A	Q969K4,R386H	1936	0
3	127398955	rs73203006	G>A	0.00144492	80325	NM_172027.2:c.1157G>A	Q969K4,R386H	8452	0
3	128204951	rs2335052	C>T	0.205616	2624	NM_001145662.1:c.490G>A	P23769,A164T	373	0
3	128204951	rs2335052	C>T	0.205616	2624	NM_001145662.1:c.490G>A	P23769,A164T	2275	0
3	128204951	rs2335052	C>T	0.205616	2624	NM_001145662.1:c.490G>A	P23769,A164T	2801	0
3	128204951	rs2335052	C>T	0.205616	2624	NM_001145662.1:c.490G>A	P23769,A164T	4188	0
3	128204951	rs2335052	C>T	0.205616	2624	NM_001145662.1:c.490G>A	P23769,A164T	5684	0
3	128356666	rs115466774	G>C	0.00162426	6184	NM_002950.3:c.609C>G	P04843,F203L	6449	0
3	128356666	rs115466774	G>C	0.00162426	6184	NM_002950.3:c.609C>G	P04843,F203L	29979	1
3	137483946	rs367892960	C>G	8.33639e-06	8403	NM_004189.3:c.320C>G	O95416,A107G	203245	0
3	137786501	rs377337730	C>T	0.000149549	199221	NM_173543.2:c.1874G>A	Q8IYY4,R625H	79959	0
3	137787041	rs115489792	C>T	0.0239294	199221	NM_173543.2:c.1784G>A	Q8IYY4,G595E	79959	0
3	137822552	rs138845918	G>A	5.97127e-05	199221	NM_173543.2:c.262C>T	Q8IYY4,R88C	79959	0
3	145917761	rs1061409	T>C	0.321494	57088	NM_020353.2:c.463A>G	Q9NRQ2,I155V	5359	0
3	145917761	rs1061409	T>C	0.321494	57088	NM_020353.2:c.463A>G	Q9NRQ2,I155V	23281	0
3	145917761	rs1061409	T>C	0.321494	57088	NM_020353.2:c.463A>G	Q9NRQ2,I155V	84970	0
3	145917761	rs1061409	T>C	0.321494	57088	NM_020353.2:c.463A>G	Q9NRQ2,I155V	388677	0
3	145924348	rs34752991	C>A	0.00133699	57088	NM_020353.2:c.319G>T	Q9NRQ2,A107S	5359	0
3	145924348	rs34752991	C>A	0.00133699	57088	NM_020353.2:c.319G>T	Q9NRQ2,A107S	23281	0
3	145924348	rs34752991	C>A	0.00133699	57088	NM_020353.2:c.319G>T	Q9NRQ2,A107S	84970	0
3	145924348	rs34752991	C>A	0.00133699	57088	NM_020353.2:c.319G>T	Q9NRQ2,A107S	388677	0
3	145938619	rs3762685	T>C	0.348108	57088	NM_020353.2:c.101A>G	Q9NRQ2,N34S	5359	0
3	145938619	rs3762685	T>C	0.348108	57088	NM_020353.2:c.101A>G	Q9NRQ2,N34S	23281	0
3	145938619	rs3762685	T>C	0.348108	57088	NM_020353.2:c.101A>G	Q9NRQ2,N34S	84970	0
3	145938619	rs3762685	T>C	0.348108	57088	NM_020353.2:c.101A>G	Q9NRQ2,N34S	388677	0
3	149193623	rs188249785	C>T	0.000105855	7104	NM_004617.3:c.188C>T	P48230,A63V	10488	0
3	149245675	rs28763914	T>A	0.0144888	25937	NM_015472.4:c.853A>T	Q9GZV5,T285S	7004	0
3	149245675	rs28763914	T>A	0.0144888	25937	NM_015472.4:c.853A>T	Q9GZV5,T285S	7005	0
3	158320703	rs15967	C>A	0.3674	4291	NM_022443.4:c.676C>A	P58340,P226T	4110	0
3	160156143	rs140620378	T>C	0.000407647	286827	NM_173084.2:c.829A>G	Q8IWR1,I277V	10490	0
3	160156143	rs140620378	T>C	0.000407647	286827	NM_173084.2:c.829A>G	Q8IWR1,I277V	283576	0
3	160156200	rs150969319	G>A	0.0028776	286827	NM_173084.2:c.772C>T	Q8IWR1,R258C	11270	0
3	167184878	rs9841174	T>C	0.397051	5276	NM_006217.3:c.443A>G	O75830,E148G	7917	0
3	167184878	rs9841174	T>C	0.397051	5276	NM_006217.3:c.443A>G	O75830,E148G	29979	0
3	167413505	rs375730075	T>C	4.12038e-05	11235	NM_007217.3:c.274A>G	Q9BUL8,M92V	10494	0
3	167413505	rs375730075	T>C	4.12038e-05	11235	NM_007217.3:c.274A>G	Q9BUL8,M92V	51765	0
3	167437888	rs138275885	T>C	1.65068e-05	11235	NM_007217.3:c.58A>G	Q9BUL8,M20V	8428	0
3	180327473	rs143275458	G>C	8.49242e-06	151613	NM_133462.3:c.1456G>C	Q96N46,E486Q	80321	0
3	180328106	rs200613480	A>G	0.000289759	151613	NM_133462.3:c.2089A>G	Q96N46,S697G	80321	0
3	181430689	rs369111881	C>T	9.27541e-06	6657	NM_003106.3:c.541C>T	P48431,P181S	7341	0
3	183906916	rs150245456	C>T	0.00140329	55324	NM_018358.2:c.1018C>T	Q9NUQ8,R340W	9873	0
3	183909003	rs9811715	G>A	0.00424999	55324	NM_018358.2:c.1529G>A	Q9NUQ8,R510H	9873	0
3	183963381	rs2233463	T>C	0.0122102	10195	NM_005787.5:c.319A>G	Q92685,I107V	10488	0
3	184429332	rs34540780	T>C	0.00140098	64110	NM_022149.4:c.278A>G	Q9HAY2,K93R	4188	0
3	184910042	rs11927618	A>G	0.00712899	1962	NM_001966.3:c.2144T>C	Q08426,L715S	60	0
3	184910042	rs11927618	A>G	0.00712899	1962	NM_001966.3:c.2144T>C	Q08426,L715S	71	0
3	184910042	rs11927618	A>G	0.00712899	1962	NM_001966.3:c.2144T>C	Q08426,L715S	4281	0
3	184910042	rs11927618	A>G	0.00712899	1962	NM_001966.3:c.2144T>C	Q08426,L715S	7174	0
3	184910042	rs11927618	A>G	0.00712899	1962	NM_001966.3:c.2144T>C	Q08426,L715S	10318	0
3	184910042	rs11927618	A>G	0.00712899	1962	NM_001966.3:c.2144T>C	Q08426,L715S	54550	1
3	184910042	rs11927618	A>G	0.00712899	1962	NM_001966.3:c.2144T>C	Q08426,L715S	54793	1
3	184910042	rs11927618	A>G	0.00712899	1962	NM_001966.3:c.2144T>C	Q08426,L715S	200845	1
3	184910078	rs55752621	G>A	0.00974905	1962	NM_001966.3:c.2108C>T	Q08426,S703F	60	0
3	184910078	rs55752621	G>A	0.00974905	1962	NM_001966.3:c.2108C>T	Q08426,S703F	71	0
3	184910078	rs55752621	G>A	0.00974905	1962	NM_001966.3:c.2108C>T	Q08426,S703F	4281	0
3	184910078	rs55752621	G>A	0.00974905	1962	NM_001966.3:c.2108C>T	Q08426,S703F	7174	0
3	184910078	rs55752621	G>A	0.00974905	1962	NM_001966.3:c.2108C>T	Q08426,S703F	10318	0
3	184910078	rs55752621	G>A	0.00974905	1962	NM_001966.3:c.2108C>T	Q08426,S703F	54550	0
3	184910078	rs55752621	G>A	0.00974905	1962	NM_001966.3:c.2108C>T	Q08426,S703F	54793	0
3	184910078	rs55752621	G>A	0.00974905	1962	NM_001966.3:c.2108C>T	Q08426,S703F	200845	0
3	184910133	rs11919970	G>T	0.113738	1962	NM_001966.3:c.2053C>A	Q08426,Q685K	8636	0
3	184910133	rs11919970	G>T	0.113738	1962	NM_001966.3:c.2053C>A	Q08426,Q685K	79839	0
3	184910133	rs11919970	G>T	0.113738	1962	NM_001966.3:c.2053C>A	Q08426,Q685K	90933	0
3	184910133	rs11919970	G>T	0.113738	1962	NM_001966.3:c.2053C>A	Q08426,Q685K	139341	1
3	184910249	rs375669510	A>G	1.64745e-05	1962	NM_001966.3:c.1937T>C	Q08426,I646T	60	1
3	184910249	rs375669510	A>G	1.64745e-05	1962	NM_001966.3:c.1937T>C	Q08426,I646T	71	1
3	184910249	rs375669510	A>G	1.64745e-05	1962	NM_001966.3:c.1937T>C	Q08426,I646T	4281	1
3	184910249	rs375669510	A>G	1.64745e-05	1962	NM_001966.3:c.1937T>C	Q08426,I646T	7174	1
3	184910249	rs375669510	A>G	1.64745e-05	1962	NM_001966.3:c.1937T>C	Q08426,I646T	10318	1
3	184910249	rs375669510	A>G	1.64745e-05	1962	NM_001966.3:c.1937T>C	Q08426,I646T	54550	1
3	184910249	rs375669510	A>G	1.64745e-05	1962	NM_001966.3:c.1937T>C	Q08426,I646T	54793	1
3	184910249	rs375669510	A>G	1.64745e-05	1962	NM_001966.3:c.1937T>C	Q08426,I646T	200845	1
3	184910520	rs140735525	T>C	0.000362582	1962	NM_001966.3:c.1666A>G	Q08426,R556G	60	0
3	184910520	rs140735525	T>C	0.000362582	1962	NM_001966.3:c.1666A>G	Q08426,R556G	71	0
3	184910520	rs140735525	T>C	0.000362582	1962	NM_001966.3:c.1666A>G	Q08426,R556G	4281	0
3	184910520	rs140735525	T>C	0.000362582	1962	NM_001966.3:c.1666A>G	Q08426,R556G	7174	0
3	184910520	rs140735525	T>C	0.000362582	1962	NM_001966.3:c.1666A>G	Q08426,R556G	8636	0
3	184910738	rs79582353	C>T	0.00109577	1962	NM_001966.3:c.1448G>A	Q08426,R483Q	60	1
3	184910738	rs79582353	C>T	0.00109577	1962	NM_001966.3:c.1448G>A	Q08426,R483Q	71	1
3	184910738	rs79582353	C>T	0.00109577	1962	NM_001966.3:c.1448G>A	Q08426,R483Q	4281	0
3	184910738	rs79582353	C>T	0.00109577	1962	NM_001966.3:c.1448G>A	Q08426,R483Q	7174	1
3	184910738	rs79582353	C>T	0.00109577	1962	NM_001966.3:c.1448G>A	Q08426,R483Q	10318	0
3	184910738	rs79582353	C>T	0.00109577	1962	NM_001966.3:c.1448G>A	Q08426,R483Q	54550	1
3	184910738	rs79582353	C>T	0.00109577	1962	NM_001966.3:c.1448G>A	Q08426,R483Q	54793	1
3	184910738	rs79582353	C>T	0.00109577	1962	NM_001966.3:c.1448G>A	Q08426,R483Q	200845	1
3	186572089	rs17366743	T>C	0.0211639	9370	NM_004797.3:c.331T>C	Q15848,Y111H	6449	0
4	1206045	rs145193058	C>T	0.000130685	1487	NM_001012614.1:c.1273G>A	Q13363,A436T	1408	0
4	1206045	rs145193058	C>T	0.000130685	1487	NM_001012614.1:c.1273G>A	Q13363,A436T	1487	0
4	1206045	rs145193058	C>T	0.000130685	1487	NM_001012614.1:c.1273G>A	Q13363,A436T	1488	0
4	1206045	rs145193058	C>T	0.000130685	1487	NM_001012614.1:c.1273G>A	Q13363,A436T	3215	0
4	1206045	rs145193058	C>T	0.000130685	1487	NM_001012614.1:c.1273G>A	Q13363,A436T	5562	0
4	4276198	rs41264703	C>T	0.0126186	55646	NM_017816.2:c.728G>A	Q9NX58,G243D	8575	0
4	4276198	rs41264703	C>T	0.0126186	55646	NM_017816.2:c.728G>A	Q9NX58,G243D	27111	0
4	4276198	rs41264703	C>T	0.0126186	55646	NM_017816.2:c.728G>A	Q9NX58,G243D	222389	0
4	4304443	rs151290923	T>C	9.1126e-05	166793	NM_145291.3:c.880T>C	Q6ZSB9,C294R	57120	0
4	4304443	rs151290923	T>C	9.1126e-05	166793	NM_145291.3:c.880T>C	Q6ZSB9,C294R	80321	0
4	4304522	rs2920217	A>C	0.263508	166793	NM_145291.3:c.959A>C	Q6ZSB9,Y320S	57120	0
4	4304522	rs2920217	A>C	0.263508	166793	NM_145291.3:c.959A>C	Q6ZSB9,Y320S	80321	1
4	4304599	rs112865618	G>A	0.000611035	166793	NM_145291.3:c.1036G>A	Q6ZSB9,E346K	57120	0
4	4304599	rs112865618	G>A	0.000611035	166793	NM_145291.3:c.1036G>A	Q6ZSB9,E346K	80321	0
4	4322624	rs34623124	C>G	0.0167785	166793	NM_145291.3:c.1879C>G	Q6ZSB9,P627A	57120	0
4	4322624	rs34623124	C>G	0.0167785	166793	NM_145291.3:c.1879C>G	Q6ZSB9,P627A	80321	0
4	4322847	rs146595079	G>A	0.00050262	166793	NM_145291.3:c.2102G>A	Q6ZSB9,G701D	57120	0
4	4322847	rs146595079	G>A	0.00050262	166793	NM_145291.3:c.2102G>A	Q6ZSB9,G701D	80321	0
4	37592128	rs2973275	G>A	0.198343	55286	NM_018302.2:c.451G>A	Q8IY42,A151T	3646	0
4	37592128	rs2973275	G>A	0.198343	55286	NM_018302.2:c.451G>A	Q8IY42,A151T	11235	0
4	38879818	rs34137542	C>T	0.00609766	92689	NM_138389.2:c.119C>T	Q8IWE2,S40L	5862	0
4	38879818	rs34137542	C>T	0.00609766	92689	NM_138389.2:c.119C>T	Q8IWE2,S40L	51324	0
4	54362515	rs200184950	C>T	0.000258333	84708	NM_001126328.2:c.1025G>A	Q8TBB1,R342H	373	0
4	54362515	rs200184950	C>T	0.000258333	84708	NM_001126328.2:c.1025G>A	Q8TBB1,R342H	644	0
4	54362515	rs200184950	C>T	0.000258333	84708	NM_001126328.2:c.1025G>A	Q8TBB1,R342H	1196	0
4	54362515	rs200184950	C>T	0.000258333	84708	NM_001126328.2:c.1025G>A	Q8TBB1,R342H	1600	0
4	56319244	rs6855837	G>T	0.0250789	9575	NM_004898.3:c.1183C>A	O15516,L395I	406	0
4	56325147	rs138755597	C>T	0.000330142	9575	NM_004898.3:c.704G>A	O15516,G235E	406	0
4	71115060	rs3775739	G>A	0.146379	1448	NM_005212.2:c.433G>A	P07498,A145T	63948	0
4	77045812	rs149283689	C>T	0.000380492	53371	NM_017426.2:c.1154G>A	Q7Z3B4,R385K	3866	0
4	77045812	rs149283689	C>T	0.000380492	53371	NM_017426.2:c.1154G>A	Q7Z3B4,R385K	9146	0
4	77045812	rs149283689	C>T	0.000380492	53371	NM_017426.2:c.1154G>A	Q7Z3B4,R385K	9818	0
4	77045812	rs149283689	C>T	0.000380492	53371	NM_017426.2:c.1154G>A	Q7Z3B4,R385K	23636	0
4	77045812	rs149283689	C>T	0.000380492	53371	NM_017426.2:c.1154G>A	Q7Z3B4,R385K	54830	0
4	77053834	rs61750814	T>C	0.149574	53371	NM_017426.2:c.749A>G	Q7Z3B4,N250S	3866	0
4	77053834	rs61750814	T>C	0.149574	53371	NM_017426.2:c.749A>G	Q7Z3B4,N250S	9146	0
4	77053834	rs61750814	T>C	0.149574	53371	NM_017426.2:c.749A>G	Q7Z3B4,N250S	9818	0
4	77053834	rs61750814	T>C	0.149574	53371	NM_017426.2:c.749A>G	Q7Z3B4,N250S	23636	0
4	77053834	rs61750814	T>C	0.149574	53371	NM_017426.2:c.749A>G	Q7Z3B4,N250S	54830	0
4	95223349	rs34124298	A>G	0.00471271	27306	NM_014485.2:c.383T>C	O60760,M128T	4241	1
4	95223349	rs34124298	A>G	0.00471271	27306	NM_014485.2:c.383T>C	O60760,M128T	81926	1
4	95496882	rs2452600	C>T	0.262017	10611	NM_006457.4:c.407C>T	Q96HC4,S136F	64753	0
4	95561480	rs7690464	C>T	0.00159908	10611	NM_006457.4:c.1162C>T	Q96HC4,P388S	8161	0
4	95561480	rs7690464	C>T	0.00159908	10611	NM_006457.4:c.1162C>T	Q96HC4,P388S	64753	0
4	99397428	rs202045618	G>A	2.47133e-05	10098	NM_005723.3:c.653C>T	P62079,T218M	10488	0
4	104012365	rs140261412	A>G	0.00905431	56898	NM_020139.3:c.326T>C	Q9BUT1,M109T	56898	1
4	104016424	rs76142480	T>G	0.00268768	56898	NM_020139.3:c.87A>C	Q9BUT1,E29D	56898	1
4	110610545	rs370198937	C>A	1.64989e-05	839	NM_001226.3:c.823G>T	P55212,V275F	839	0
4	110610559	rs141415909	A>G	2.47296e-05	839	NM_001226.3:c.809T>C	P55212,I270T	839	0
4	110610604	rs373530748	T>G	8.23764e-06	839	NM_001226.3:c.764A>C	P55212,K255T	839	0
4	110615839	rs5030674	C>T	0.00214519	839	NM_001226.3:c.325G>A	P55212,A109T	839	0
4	110618790	rs141550898	T>G	0.000544608	839	NM_001226.3:c.218A>C	P55212,N73T	839	0
4	110618915	rs139364638	A>C	8.31988e-06	839	NM_001226.3:c.93T>G	P55212,F31L	839	0
4	114378518	rs141725310	C>T	3.3123e-05	817	NM_172115.2:c.1406G>A	Q13557,R469H	817	0
4	114378519	rs199603492	G>A	0.000132439	817	NM_172115.2:c.1405C>T	Q13557,R469C	817	0
4	114381380	rs139199077	C>T	1.65267e-05	817	NM_172115.2:c.1127G>A	Q13557,G376D	817	0
4	114458513	rs35367671	G>T	0.0057157	817	NM_172115.2:c.501C>A	Q13557,D167E	817	0
4	114458513	rs35367671	G>T	0.0057157	817	NM_172115.2:c.501C>A	Q13557,D167E	10126	0
4	114458513	rs35367671	G>T	0.0057157	817	NM_172115.2:c.501C>A	Q13557,D167E	30000	0
4	114458513	rs35367671	G>T	0.0057157	817	NM_172115.2:c.501C>A	Q13557,D167E	54971	0
4	114458513	rs35367671	G>T	0.0057157	817	NM_172115.2:c.501C>A	Q13557,D167E	65003	0
4	120981323	rs61752608	T>C	0.00492944	4085	NM_002358.3:c.568A>G	Q13257,I190V	8379	0
4	120981323	rs61752608	T>C	0.00492944	4085	NM_002358.3:c.568A>G	Q13257,I190V	9587	0
4	120981323	rs61752608	T>C	0.00492944	4085	NM_002358.3:c.568A>G	Q13257,I190V	9817	0
4	122078317	rs10000692	T>C	2.67199e-05	79931	NM_024873.5:c.295A>G	Q96KP6,K99E	8887	0
4	124322817	rs201409774	G>A	9.06021e-05	10252	NM_199327.2:c.71G>A	O43609,R24H	4223	0
4	124322817	rs201409774	G>A	9.06021e-05	10252	NM_199327.2:c.71G>A	O43609,R24H	5013	0
4	124322817	rs201409774	G>A	9.06021e-05	10252	NM_199327.2:c.71G>A	O43609,R24H	353141	0
4	124322817	rs201409774	G>A	9.06021e-05	10252	NM_199327.2:c.71G>A	O43609,R24H	386677	0
4	124322817	rs201409774	G>A	9.06021e-05	10252	NM_199327.2:c.71G>A	O43609,R24H	388677	0
4	124322855	rs115106991	G>A	0.000675386	10252	NM_199327.2:c.109G>A	O43609,A37T	4223	0
4	124322855	rs115106991	G>A	0.000675386	10252	NM_199327.2:c.109G>A	O43609,A37T	5013	0
4	124322855	rs115106991	G>A	0.000675386	10252	NM_199327.2:c.109G>A	O43609,A37T	353141	0
4	124322855	rs115106991	G>A	0.000675386	10252	NM_199327.2:c.109G>A	O43609,A37T	386677	0
4	124322855	rs115106991	G>A	0.000675386	10252	NM_199327.2:c.109G>A	O43609,A37T	388677	0
4	130032843	rs17351999	A>G	0.14281	132321	NM_001099783.1:c.497A>G	Q8N1A6,H166R	9319	0
4	130032843	rs17351999	A>G	0.14281	132321	NM_001099783.1:c.497A>G	Q8N1A6,H166R	55697	0
4	145035851	rs149908820	C>T	0.00193388	2993	NM_002099.6:c.427G>A	P02724,E143K	9817	0
4	145035851	rs149908820	C>T	0.00193388	2993	NM_002099.6:c.427G>A	P02724,E143K	10488	0
4	145041720	rs7682260	A>G	0.0635739	2993	NM_002099.6:c.59T>C	P02724,L20S	9817	0
4	145041720	rs7682260	A>G	0.0635739	2993	NM_002099.6:c.59T>C	P02724,L20S	10488	1
4	155719189	rs79167802	T>G	0.0256385	166863	NM_144979.3:c.378T>G	Q8TBY0,I126M	11030	0
4	166150008	rs146828521	T>G	0.000308452	11275	NM_007246.3:c.202T>G	O95198,S68A	30000	0
4	166150008	rs146828521	T>G	0.000308452	11275	NM_007246.3:c.202T>G	O95198,S68A	51060	0
4	166150008	rs146828521	T>G	0.000308452	11275	NM_007246.3:c.202T>G	O95198,S68A	55319	0
4	166184433	rs149264360	G>A	4.1233e-05	11275	NM_007246.3:c.466G>A	O95198,V156I	8452	0
4	166184433	rs149264360	G>A	4.1233e-05	11275	NM_007246.3:c.466G>A	O95198,V156I	11275	0
4	166184433	rs149264360	G>A	4.1233e-05	11275	NM_007246.3:c.466G>A	O95198,V156I	163071	0
4	166234488	rs373363990	G>A	8.50369e-06	11275	NM_007246.3:c.1438G>A	O95198,A480T	30000	0
4	166234488	rs373363990	G>A	8.50369e-06	11275	NM_007246.3:c.1438G>A	O95198,A480T	51060	0
4	166234488	rs373363990	G>A	8.50369e-06	11275	NM_007246.3:c.1438G>A	O95198,A480T	55319	0
4	169060721	rs145654750	T>C	0.000518447	11199	NM_007193.4:c.185T>C	Q9UJ72,M62T	80153	1
4	169083694	rs6836994	A>C	0.541113	11199	NM_007193.4:c.211A>C	Q9UJ72,M71L	80153	0
4	169100440	rs114097925	T>C	0.000365881	11199	NM_007193.4:c.701T>C	Q9UJ72,F234S	80153	0
4	186425698	rs150070443	G>A	4.14271e-05	27295	NM_001114107.4:c.692C>T	Q53GG5,T279M	88	0
4	186427735	rs62347360	G>A	0.0172086	27295	NM_001114107.4:c.590C>T	Q53GG5,T245I	88	0
5	624591	rs150804145	C>T	0.000322021	55722	NM_018140.3:c.409C>T	Q9P209,R137C	5108	0
5	624591	rs150804145	C>T	0.000322021	55722	NM_018140.3:c.409C>T	Q9P209,R137C	5303	0
5	624591	rs150804145	C>T	0.000322021	55722	NM_018140.3:c.409C>T	Q9P209,R137C	29922	0
5	624591	rs150804145	C>T	0.000322021	55722	NM_018140.3:c.409C>T	Q9P209,R137C	55388	0
5	624591	rs150804145	C>T	0.000322021	55722	NM_018140.3:c.409C>T	Q9P209,R137C	84708	0
5	639213	rs373103257	G>A	5.84307e-05	55722	NM_018140.3:c.1216G>A	Q9P209,G406R	5108	0
5	639213	rs373103257	G>A	5.84307e-05	55722	NM_018140.3:c.1216G>A	Q9P209,G406R	5303	0
5	639213	rs373103257	G>A	5.84307e-05	55722	NM_018140.3:c.1216G>A	Q9P209,G406R	29922	0
5	639213	rs373103257	G>A	5.84307e-05	55722	NM_018140.3:c.1216G>A	Q9P209,G406R	55388	0
5	639213	rs373103257	G>A	5.84307e-05	55722	NM_018140.3:c.1216G>A	Q9P209,G406R	84708	0
5	639231	rs12522955	C>A	0.148942	55722	NM_018140.3:c.1234C>A	Q9P209,P412T	5108	0
5	639231	rs12522955	C>A	0.148942	55722	NM_018140.3:c.1234C>A	Q9P209,P412T	5303	0
5	639231	rs12522955	C>A	0.148942	55722	NM_018140.3:c.1234C>A	Q9P209,P412T	29922	0
5	639231	rs12522955	C>A	0.148942	55722	NM_018140.3:c.1234C>A	Q9P209,P412T	55388	0
5	639231	rs12522955	C>A	0.148942	55722	NM_018140.3:c.1234C>A	Q9P209,P412T	84708	0
5	917145	rs148312124	G>A	0.000189606	9319	NM_004237.3:c.1226G>A	Q15645,G409E	9587	0
5	917145	rs148312124	G>A	0.000189606	9319	NM_004237.3:c.1226G>A	Q15645,G409E	10617	0
5	917145	rs148312124	G>A	0.000189606	9319	NM_004237.3:c.1226G>A	Q15645,G409E	57707	0
5	917145	rs148312124	G>A	0.000189606	9319	NM_004237.3:c.1226G>A	Q15645,G409E	64778	0
5	56542905	rs151161676	A>G	0.0025294	65056	NM_022913.3:c.667A>G	Q86WP2,T223A	79025	0
5	56558504	rs373601089	C>G	8.24416e-06	65056	NM_022913.3:c.1347C>G	Q86WP2,S449R	79025	0
5	71739825	rs369388922	C>G	8.23737e-06	167465	NM_152625.1:c.1993G>C	Q8N895,E665Q	5684	0
5	71739825	rs369388922	C>G	8.23737e-06	167465	NM_152625.1:c.1993G>C	Q8N895,E665Q	80321	0
5	71740017	rs377196303	C>T	8.47601e-06	167465	NM_152625.1:c.1801G>A	Q8N895,V601M	5684	0
5	71740017	rs377196303	C>T	8.47601e-06	167465	NM_152625.1:c.1801G>A	Q8N895,V601M	80321	0
5	74722269	rs372235292	C>T	8.23845e-06	10087	NM_031361.2:c.383G>A	Q9Y5P4,R128H	10313	0
5	74722269	rs372235292	C>T	8.23845e-06	10087	NM_031361.2:c.383G>A	Q9Y5P4,R128H	23204	0
5	74722269	rs372235292	C>T	8.23845e-06	10087	NM_031361.2:c.383G>A	Q9Y5P4,R128H	57142	0
5	74981103	rs34678567	C>T	0.011009	134359	NM_152408.2:c.1261G>A	Q8NA72,A446T	1068	0
5	74986278	rs202066997	C>T	0.000178812	134359	NM_152408.2:c.830G>A	Q8NA72,R302K	1068	0
5	74990645	rs372811956	T>C	8.68357e-06	134359	NM_152408.2:c.450A>G	Q8NA72,I175M	1068	0
5	74990645	rs372811956	T>C	8.68357e-06	134359	NM_152408.2:c.450A>G	Q8NA72,I175M	84140	0
5	74998501	rs200926172	C>T	0.000288684	134359	NM_152408.2:c.367G>A	Q8NA72,D148N	1068	0
5	75001582	rs17672542	A>G	0.204138	134359	NM_152408.2:c.179T>C	Q8NA72,I85T	1068	0
5	75003678	rs2307111	T>C	0.556709	134359	NM_152408.2:c.32A>G	Q8NA72,H36R	1068	0
5	75003678	rs2307111	T>C	0.556709	134359	NM_152408.2:c.32A>G	Q8NA72,H36R	1069	0
5	75003678	rs2307111	T>C	0.556709	134359	NM_152408.2:c.32A>G	Q8NA72,H36R	1070	0
5	75003678	rs2307111	T>C	0.556709	134359	NM_152408.2:c.32A>G	Q8NA72,H36R	84140	0
5	78417152	rs60947960	C>T	0.00238947	635	NM_001713.2:c.589C>T	Q93088,P197S	635	0
5	78417158	rs59866108	G>A	0.00439926	635	NM_001713.2:c.595G>A	Q93088,G199S	635	1
5	78421959	rs3733890	G>A	0.29527	635	NM_001713.2:c.716G>A	Q93088,R239Q	635	0
5	79616059	rs56226654	G>A	0.0148191	84654	NM_032567.3:c.25G>A	Q9BXG8,E9K	1838	0
5	79616936	rs35337118	A>C	0.1437	84654	NM_032567.3:c.902A>C	Q9BXG8,H301P	1838	0
5	82406873	rs28383151	G>A	0.000409591	7518	NM_022406.2:c.166G>A	Q13426,A56T	7518	1
5	82500641	rs151332331	G>A	8.35338e-06	7518	NM_022406.2:c.646G>A	Q13426,A216T	7518	0
5	82500693	rs140579916	C>A	8.2949e-06	7518	NM_022406.2:c.698C>A	Q13426,T233N	7518	0
5	82500729	rs371824973	G>A	8.41227e-06	7518	NM_022406.2:c.734G>A	Q13426,G245E	7518	0
5	86703854	rs199815978	T>G	2.47292e-05	902	NM_001239.3:c.464A>C	P51946,N155T	2801	1
5	86703854	rs199815978	T>G	2.47292e-05	902	NM_001239.3:c.464A>C	P51946,N155T	2810	0
5	86703854	rs199815978	T>G	2.47292e-05	902	NM_001239.3:c.464A>C	P51946,N155T	8500	1
5	86703854	rs199815978	T>G	2.47292e-05	902	NM_001239.3:c.464A>C	P51946,N155T	11266	1
5	86703854	rs199815978	T>G	2.47292e-05	902	NM_001239.3:c.464A>C	P51946,N155T	147700	1
5	94989878	rs74672963	A>C	0.0397062	317671	NM_173362.3:c.113A>C	Q8TAC1,D38A	3049	1
5	99871518	rs139597477	A>G	0.0052867	345757	NM_198507.1:c.284A>G	Q8TBP5,D95G	10488	0
5	132334397	rs142042047	A>G	0.000264048	54819	NM_017665.1:c.391T>C	Q8TBK6,S153P	7024	0
5	132334397	rs142042047	A>G	0.000264048	54819	NM_017665.1:c.391T>C	Q8TBK6,S153P	9666	0
5	132334397	rs142042047	A>G	0.000264048	54819	NM_017665.1:c.391T>C	Q8TBK6,S153P	54458	0
5	132334397	rs142042047	A>G	0.000264048	54819	NM_017665.1:c.391T>C	Q8TBK6,S153P	80321	0
5	134364518	rs479632	C>G	0.300144	5307	NM_002653.4:c.896G>C	P78337,G299A	11030	0
5	134782252	rs142420849	G>T	8.23723e-06	140947	NM_130848.2:c.547C>A	Q8TF63,P183T	4188	0
5	134782396	rs67187482	T>A	0.036215	140947	NM_130848.2:c.403A>T	Q8TF63,S135C	4188	0
5	137451417	rs144524055	T>C	0.000158101	8382	NM_003551.2:c.592A>G	P56597,N198D	84332	0
5	137451417	rs144524055	T>C	0.000158101	8382	NM_003551.2:c.592A>G	P56597,N198D	143241	0
5	137454567	rs116440778	T>C	0.000512736	8382	NM_003551.2:c.495A>G	P56597,I165M	84332	0
5	137454567	rs116440778	T>C	0.000512736	8382	NM_003551.2:c.495A>G	P56597,I165M	143241	0
5	137464978	rs142506477	T>G	0.000238935	8382	NM_003551.2:c.309A>C	P56597,L103F	84332	0
5	137464978	rs142506477	T>G	0.000238935	8382	NM_003551.2:c.309A>C	P56597,L103F	143241	0
5	137465138	rs150169245	C>T	0.000687895	8382	NM_003551.2:c.149G>A	P56597,S50N	84332	0
5	137465138	rs150169245	C>T	0.000687895	8382	NM_003551.2:c.149G>A	P56597,S50N	143241	0
5	137515500	rs150704301	C>T	0.00288726	10112	NM_005733.2:c.131C>T	O95235,S44F	80256	1
5	145442133	rs11435	G>A	0.174551	153769	NM_152550.3:c.2059G>A	Q8TEC5,V687I	2801	0
5	145442133	rs11435	G>A	0.174551	153769	NM_152550.3:c.2059G>A	Q8TEC5,V687I	11030	0
5	145442133	rs11435	G>A	0.174551	153769	NM_152550.3:c.2059G>A	Q8TEC5,V687I	23281	0
5	145442133	rs11435	G>A	0.174551	153769	NM_152550.3:c.2059G>A	Q8TEC5,V687I	51421	0
5	148680759	rs368161484	G>A	2.47361e-05	134265	NM_152406.2:c.293G>A	Q8TED9,S98N	10912	0
5	148695816	rs114156302	T>C	0.000315898	134265	NM_152406.2:c.1217T>C	Q8TED9,L406P	10912	0
5	150431808	rs145882955	G>T	0.000676187	10318	NM_001252390.1:c.640C>A	Q15025,Q214K	900	0
5	150431808	rs145882955	G>T	0.000676187	10318	NM_001252390.1:c.640C>A	Q15025,Q214K	2959	0
5	150431808	rs145882955	G>T	0.000676187	10318	NM_001252390.1:c.640C>A	Q15025,Q214K	6919	0
5	150431808	rs145882955	G>T	0.000676187	10318	NM_001252390.1:c.640C>A	Q15025,Q214K	7128	0
5	150431808	rs145882955	G>T	0.000676187	10318	NM_001252390.1:c.640C>A	Q15025,Q214K	7301	0
5	150436422	rs52817781	C>T	0.0288719	10318	NM_001252390.1:c.532G>A	Q15025,G178S	900	0
5	150436422	rs52817781	C>T	0.0288719	10318	NM_001252390.1:c.532G>A	Q15025,G178S	2959	0
5	150436422	rs52817781	C>T	0.0288719	10318	NM_001252390.1:c.532G>A	Q15025,G178S	6919	0
5	150436422	rs52817781	C>T	0.0288719	10318	NM_001252390.1:c.532G>A	Q15025,G178S	7128	0
5	150436422	rs52817781	C>T	0.0288719	10318	NM_001252390.1:c.532G>A	Q15025,G178S	9643	0
5	150436422	rs52817781	C>T	0.0288719	10318	NM_001252390.1:c.532G>A	Q15025,G178S	10133	0
5	150436422	rs52817781	C>T	0.0288719	10318	NM_001252390.1:c.532G>A	Q15025,G178S	10403	0
5	150436422	rs52817781	C>T	0.0288719	10318	NM_001252390.1:c.532G>A	Q15025,G178S	10928	0
5	150436422	rs52817781	C>T	0.0288719	10318	NM_001252390.1:c.532G>A	Q15025,G178S	10933	0
5	150436422	rs52817781	C>T	0.0288719	10318	NM_001252390.1:c.532G>A	Q15025,G178S	23710	0
5	150436422	rs52817781	C>T	0.0288719	10318	NM_001252390.1:c.532G>A	Q15025,G178S	79753	0
5	150436422	rs52817781	C>T	0.0288719	10318	NM_001252390.1:c.532G>A	Q15025,G178S	81631	0
5	150436422	rs52817781	C>T	0.0288719	10318	NM_001252390.1:c.532G>A	Q15025,G178S	84557	0
5	150436422	rs52817781	C>T	0.0288719	10318	NM_001252390.1:c.532G>A	Q15025,G178S	127428	0
5	150436503	rs2233290	G>C	0.0903868	10318	NM_001252390.1:c.451C>G	Q15025,P151A	7301	0
5	150444568	rs138270846	T>G	8.24049e-06	10318	NM_001252390.1:c.89A>C	Q15025,K30T	900	0
5	150444568	rs138270846	T>G	8.24049e-06	10318	NM_001252390.1:c.89A>C	Q15025,K30T	2959	0
5	150444568	rs138270846	T>G	8.24049e-06	10318	NM_001252390.1:c.89A>C	Q15025,K30T	6919	0
5	150444568	rs138270846	T>G	8.24049e-06	10318	NM_001252390.1:c.89A>C	Q15025,K30T	7128	0
5	150444568	rs138270846	T>G	8.24049e-06	10318	NM_001252390.1:c.89A>C	Q15025,K30T	9643	0
5	150444568	rs138270846	T>G	8.24049e-06	10318	NM_001252390.1:c.89A>C	Q15025,K30T	10133	0
5	150444568	rs138270846	T>G	8.24049e-06	10318	NM_001252390.1:c.89A>C	Q15025,K30T	10403	0
5	150444568	rs138270846	T>G	8.24049e-06	10318	NM_001252390.1:c.89A>C	Q15025,K30T	10928	1
5	150444568	rs138270846	T>G	8.24049e-06	10318	NM_001252390.1:c.89A>C	Q15025,K30T	10933	0
5	150444568	rs138270846	T>G	8.24049e-06	10318	NM_001252390.1:c.89A>C	Q15025,K30T	23710	0
5	150444568	rs138270846	T>G	8.24049e-06	10318	NM_001252390.1:c.89A>C	Q15025,K30T	79753	0
5	150444568	rs138270846	T>G	8.24049e-06	10318	NM_001252390.1:c.89A>C	Q15025,K30T	81631	0
5	150444568	rs138270846	T>G	8.24049e-06	10318	NM_001252390.1:c.89A>C	Q15025,K30T	84557	0
5	150444568	rs138270846	T>G	8.24049e-06	10318	NM_001252390.1:c.89A>C	Q15025,K30T	127428	0
5	150444611	rs76191063	C>T	0.00108976	10318	NM_001252390.1:c.46G>A	Q15025,V16M	900	0
5	150444611	rs76191063	C>T	0.00108976	10318	NM_001252390.1:c.46G>A	Q15025,V16M	2959	0
5	150444611	rs76191063	C>T	0.00108976	10318	NM_001252390.1:c.46G>A	Q15025,V16M	6919	0
5	150444611	rs76191063	C>T	0.00108976	10318	NM_001252390.1:c.46G>A	Q15025,V16M	7128	0
5	150444611	rs76191063	C>T	0.00108976	10318	NM_001252390.1:c.46G>A	Q15025,V16M	9643	0
5	150444611	rs76191063	C>T	0.00108976	10318	NM_001252390.1:c.46G>A	Q15025,V16M	10133	0
5	150444611	rs76191063	C>T	0.00108976	10318	NM_001252390.1:c.46G>A	Q15025,V16M	10403	0
5	150444611	rs76191063	C>T	0.00108976	10318	NM_001252390.1:c.46G>A	Q15025,V16M	10928	0
5	150444611	rs76191063	C>T	0.00108976	10318	NM_001252390.1:c.46G>A	Q15025,V16M	10933	0
5	150444611	rs76191063	C>T	0.00108976	10318	NM_001252390.1:c.46G>A	Q15025,V16M	23710	0
5	150444611	rs76191063	C>T	0.00108976	10318	NM_001252390.1:c.46G>A	Q15025,V16M	79753	0
5	150444611	rs76191063	C>T	0.00108976	10318	NM_001252390.1:c.46G>A	Q15025,V16M	81631	0
5	150444611	rs76191063	C>T	0.00108976	10318	NM_001252390.1:c.46G>A	Q15025,V16M	84557	0
5	150444611	rs76191063	C>T	0.00108976	10318	NM_001252390.1:c.46G>A	Q15025,V16M	127428	0
5	159820931	rs10515808	C>A	0.0786682	63920	NM_022090.3:c.1567G>T	Q8IZ13,A523S	4665	0
5	159821755	rs113463292	A>T	0.00100509	63920	NM_022090.3:c.743T>A	Q8IZ13,M248K	4665	0
5	159821755	rs113463292	A>T	0.00100509	63920	NM_022090.3:c.743T>A	Q8IZ13,M248K	151194	1
5	162902516	rs299290	T>C	0.283881	3161	NM_012485.2:c.1058T>C	O75330,V368A	118812	0
5	162909667	rs72808225	A>G	0.00432398	3161	NM_001142556.1:c.1405A>G	O75330,S468G	118812	0
5	170827900	rs373068340	T>C	8.26173e-06	4869	NM_002520.6:c.640T>C	P06748,S214P	10361	0
5	176931871	rs149253982	C>T	0.0013517	79930	NM_001144875.1:c.518G>A	Q7L591,R229H	7185	0
5	177652392	rs7707147	T>C	0.018147	85007	NM_153373.2:c.377A>G	Q8IUZ5,H126R	85007	0
5	177652392	rs7707147	T>C	0.018147	85007	NM_153373.2:c.377A>G	Q8IUZ5,H126R	222484	0
5	179669708	rs35421153	C>A	1.6484e-05	5601	NM_002752.4:c.736G>T	P45984,A246S	408	0
5	179669708	rs35421153	C>A	1.6484e-05	5601	NM_002752.4:c.736G>T	P45984,A246S	409	0
5	179669708	rs35421153	C>A	1.6484e-05	5601	NM_002752.4:c.736G>T	P45984,A246S	1386	0
5	179669708	rs35421153	C>A	1.6484e-05	5601	NM_002752.4:c.736G>T	P45984,A246S	4222	0
5	179669708	rs35421153	C>A	1.6484e-05	5601	NM_002752.4:c.736G>T	P45984,A246S	6470	0
6	1961185	rs377173865	C>T	5.15163e-05	2762	NM_001500.3:c.361G>A	O60547,A121T	2762	0
6	10877559	rs11963186	C>T	0.000741497	9247	NM_004752.3:c.157G>A	O75603,D53N	1406	0
6	10877559	rs11963186	C>T	0.000741497	9247	NM_004752.3:c.157G>A	O75603,D53N	2275	0
6	10877559	rs11963186	C>T	0.000741497	9247	NM_004752.3:c.157G>A	O75603,D53N	11030	0
6	10877559	rs11963186	C>T	0.000741497	9247	NM_004752.3:c.157G>A	O75603,D53N	86614	0
6	13321321	rs543580	A>C	0.00494893	51256	NM_016495.4:c.200T>G	Q9P0N9,L67W	3880	1
6	13321321	rs543580	A>C	0.00494893	51256	NM_016495.4:c.200T>G	Q9P0N9,L67W	8636	1
6	13321321	rs543580	A>C	0.00494893	51256	NM_016495.4:c.200T>G	Q9P0N9,L67W	9618	0
6	13321321	rs543580	A>C	0.00494893	51256	NM_016495.4:c.200T>G	Q9P0N9,L67W	51361	1
6	16145325	rs9370867	A>G	0.60656	29116	NM_013262.3:c.1025A>G	Q8WY64,N342S	83593	0
6	16145325	rs9370867	A>G	0.60656	29116	NM_013262.3:c.1025A>G	Q8WY64,N342S	222484	0
6	24777517	rs34891389	A>C	0.000159254	51053	NM_015895.4:c.43A>C	O75496,N15H	57639	0
6	24777517	rs34891389	A>C	0.000159254	51053	NM_015895.4:c.43A>C	O75496,N15H	90594	0
6	24781719	rs2307307	G>C	0.0341899	51053	NM_015895.4:c.144G>C	O75496,L48F	51053	0
6	24781735	rs2307306	C>T	0.0342122	51053	NM_015895.4:c.160C>T	O75496,R54W	51053	0
6	24781753	rs2307302	T>C	0.000850705	51053	NM_015895.4:c.178T>C	O75496,S60P	51053	0
6	24781801	rs370562633	A>G	8.3102e-06	51053	NM_015895.4:c.226A>G	O75496,K76E	51053	0
6	24784327	rs377373371	C>G	8.49632e-06	51053	NM_015895.4:c.287C>G	O75496,S96C	51053	0
6	24784754	rs138555209	A>G	8.24851e-06	51053	NM_015895.4:c.440A>G	O75496,H147R	51053	0
6	24785898	rs141209716	A>T	8.28555e-06	51053	NM_015895.4:c.501A>T	O75496,E167D	51053	0
6	24785898	rs141209716	A>T	8.28555e-06	51053	NM_015895.4:c.501A>T	O75496,E167D	57639	0
6	24785898	rs141209716	A>T	8.28555e-06	51053	NM_015895.4:c.501A>T	O75496,E167D	90594	0
6	26271230	rs150252598	G>C	0.000123846	8355	NM_003534.2:c.383C>G	P68431,A128G	4678	0
6	28053463	rs200455262	C>T	5.77044e-05	7718	NM_003447.3:c.205C>T	P49910,R69C	1856	0
6	28053463	rs200455262	C>T	5.77044e-05	7718	NM_003447.3:c.205C>T	P49910,R69C	9260	0
6	28053463	rs200455262	C>T	5.77044e-05	7718	NM_003447.3:c.205C>T	P49910,R69C	11043	0
6	28053463	rs200455262	C>T	5.77044e-05	7718	NM_003447.3:c.205C>T	P49910,R69C	11143	0
6	28053463	rs200455262	C>T	5.77044e-05	7718	NM_003447.3:c.205C>T	P49910,R69C	55663	0
6	28056829	rs36112794	A>T	0.000866265	7718	NM_003447.3:c.1039A>T	P49910,N347Y	1856	0
6	28056829	rs36112794	A>T	0.000866265	7718	NM_003447.3:c.1039A>T	P49910,N347Y	9260	0
6	28056829	rs36112794	A>T	0.000866265	7718	NM_003447.3:c.1039A>T	P49910,N347Y	11043	0
6	28056829	rs36112794	A>T	0.000866265	7718	NM_003447.3:c.1039A>T	P49910,N347Y	11143	0
6	28056829	rs36112794	A>T	0.000866265	7718	NM_003447.3:c.1039A>T	P49910,N347Y	55663	0
6	28194963	rs62638671	A>G	0.000634455	7746	NM_001199480.1:c.101A>G	O15535,Q34R	55663	0
6	28219524	rs369687865	C>G	8.34962e-06	387032	NM_019110.3:c.235G>C	Q969J2,G79R	7572	1
6	28219524	rs369687865	C>G	8.34962e-06	387032	NM_019110.3:c.235G>C	Q969J2,G79R	54925	0
6	28219524	rs369687865	C>G	8.34962e-06	387032	NM_019110.3:c.235G>C	Q969J2,G79R	55888	0
6	28219524	rs369687865	C>G	8.34962e-06	387032	NM_019110.3:c.235G>C	Q969J2,G79R	84838	0
6	28219661	rs9986596	G>A	0.129738	387032	NM_019110.3:c.98C>T	Q969J2,S33F	7572	0
6	28219661	rs9986596	G>A	0.129738	387032	NM_019110.3:c.98C>T	Q969J2,S33F	54925	0
6	28219661	rs9986596	G>A	0.129738	387032	NM_019110.3:c.98C>T	Q969J2,S33F	55888	0
6	28219661	rs9986596	G>A	0.129738	387032	NM_019110.3:c.98C>T	Q969J2,S33F	84838	0
6	28219695	rs62638680	G>A	0.0167046	387032	NM_019110.3:c.64C>T	Q969J2,L22F	7572	0
6	28219695	rs62638680	G>A	0.0167046	387032	NM_019110.3:c.64C>T	Q969J2,L22F	54925	0
6	28219695	rs62638680	G>A	0.0167046	387032	NM_019110.3:c.64C>T	Q969J2,L22F	55888	0
6	28219695	rs62638680	G>A	0.0167046	387032	NM_019110.3:c.64C>T	Q969J2,L22F	84838	0
6	28251663	rs114108814	A>G	0.00094176	84547	NM_032507.3:c.73A>G	Q96JS3,T25A	7572	0
6	28251663	rs114108814	A>G	0.00094176	84547	NM_032507.3:c.73A>G	Q96JS3,T25A	84547	0
6	28264681	rs3800324	G>A	0.090315	84547	NM_032507.3:c.731G>A	Q96JS3,G244E	7186	1
6	28264681	rs3800324	G>A	0.090315	84547	NM_032507.3:c.731G>A	Q96JS3,G244E	51282	0
6	28264681	rs3800324	G>A	0.090315	84547	NM_032507.3:c.731G>A	Q96JS3,G244E	55663	0
6	28264681	rs3800324	G>A	0.090315	84547	NM_032507.3:c.731G>A	Q96JS3,G244E	342945	0
6	28264692	rs3800325	C>G	0.168494	84547	NM_032507.3:c.742C>G	Q96JS3,Q248E	7186	1
6	28264692	rs3800325	C>G	0.168494	84547	NM_032507.3:c.742C>G	Q96JS3,Q248E	51282	0
6	28264692	rs3800325	C>G	0.168494	84547	NM_032507.3:c.742C>G	Q96JS3,Q248E	55663	0
6	28264692	rs3800325	C>G	0.168494	84547	NM_032507.3:c.742C>G	Q96JS3,Q248E	342945	0
6	28264717	rs3800326	C>T	0.0421199	84547	NM_032507.3:c.767C>T	Q96JS3,P256L	7186	0
6	28264717	rs3800326	C>T	0.0421199	84547	NM_032507.3:c.767C>T	Q96JS3,P256L	51282	0
6	28264717	rs3800326	C>T	0.0421199	84547	NM_032507.3:c.767C>T	Q96JS3,P256L	55663	1
6	28264717	rs3800326	C>T	0.0421199	84547	NM_032507.3:c.767C>T	Q96JS3,P256L	342945	1
6	28268824	rs33932084	A>G	0.0495654	84547	NM_032507.3:c.1193A>G	Q96JS3,N398S	7186	0
6	28268824	rs33932084	A>G	0.0495654	84547	NM_032507.3:c.1193A>G	Q96JS3,N398S	51282	0
6	28268824	rs33932084	A>G	0.0495654	84547	NM_032507.3:c.1193A>G	Q96JS3,N398S	55663	0
6	28268824	rs33932084	A>G	0.0495654	84547	NM_032507.3:c.1193A>G	Q96JS3,N398S	342945	0
6	28269663	rs1997660	A>G	0.399143	84547	NM_032507.3:c.2032A>G	Q96JS3,I678V	7186	0
6	28269663	rs1997660	A>G	0.399143	84547	NM_032507.3:c.2032A>G	Q96JS3,I678V	7572	0
6	28269663	rs1997660	A>G	0.399143	84547	NM_032507.3:c.2032A>G	Q96JS3,I678V	51282	0
6	28269663	rs1997660	A>G	0.399143	84547	NM_032507.3:c.2032A>G	Q96JS3,I678V	55663	0
6	28269663	rs1997660	A>G	0.399143	84547	NM_032507.3:c.2032A>G	Q96JS3,I678V	84547	0
6	28269663	rs1997660	A>G	0.399143	84547	NM_032507.3:c.2032A>G	Q96JS3,I678V	342945	0
6	28872325	rs368264821	T>C	2.58389e-05	5987	NM_006510.4:c.1064A>G	P14373,N355S	166	0
6	28872325	rs368264821	T>C	2.58389e-05	5987	NM_006510.4:c.1064A>G	P14373,N355S	573	0
6	28872325	rs368264821	T>C	2.58389e-05	5987	NM_006510.4:c.1064A>G	P14373,N355S	655	0
6	28872325	rs368264821	T>C	2.58389e-05	5987	NM_006510.4:c.1064A>G	P14373,N355S	1977	0
6	28872325	rs368264821	T>C	2.58389e-05	5987	NM_006510.4:c.1064A>G	P14373,N355S	2071	0
6	28872325	rs368264821	T>C	2.58389e-05	5987	NM_006510.4:c.1064A>G	P14373,N355S	2275	1
6	28872325	rs368264821	T>C	2.58389e-05	5987	NM_006510.4:c.1064A>G	P14373,N355S	4938	1
6	28872325	rs368264821	T>C	2.58389e-05	5987	NM_006510.4:c.1064A>G	P14373,N355S	5427	0
6	30126225	rs111803166	A>G	0.0155868	10107	NM_052828.2:c.707T>C	Q9UDY6,I236T	64927	1
6	30126285	rs61737424	C>T	0.0209236	10107	NM_052828.2:c.647G>A	Q9UDY6,R216K	64927	0
6	30126303	rs61737427	T>A	0.0209125	10107	NM_052828.2:c.629A>T	Q9UDY6,Q210L	64927	0
6	30126971	rs140717384	G>C	0.00149647	10107	NM_052828.2:c.481C>G	Q9UDY6,Q161E	64927	0
6	30128442	rs12212092	C>T	0.0700343	10107	NM_052828.2:c.194G>A	Q9UDY6,R65H	5682	0
6	30128548	rs376722802	C>T	8.2481e-06	10107	NM_052828.2:c.88G>A	Q9UDY6,D30N	64927	0
6	30303553	rs145694007	T>C	0.000104732	56658	NM_172016.2:c.581T>C	Q9HCM9,L194S	892	1
6	30303553	rs145694007	T>C	0.000104732	56658	NM_172016.2:c.581T>C	Q9HCM9,L194S	1974	1
6	30303553	rs145694007	T>C	0.000104732	56658	NM_172016.2:c.581T>C	Q9HCM9,L194S	7323	1
6	30303553	rs145694007	T>C	0.000104732	56658	NM_172016.2:c.581T>C	Q9HCM9,L194S	7325	1
6	30303553	rs145694007	T>C	0.000104732	56658	NM_172016.2:c.581T>C	Q9HCM9,L194S	7574	1
6	30529700	rs75541627	C>T	0.00612903	80742	NM_025263.3:c.259C>T	P79522,R87W	159163	0
6	31130292	rs77870954	C>T	0.00686813	6941	NM_001077511.1:c.836C>T	Q9Y242,A279V	2801	0
6	31130292	rs77870954	C>T	0.00686813	6941	NM_001077511.1:c.836C>T	Q9Y242,A279V	9093	0
6	31540784	rs1041981	C>A	0.349607	4049	NM_001159740.2:c.179C>A	P01374,T60N	10488	0
6	31610686	rs1052486	A>G	0.5323	7917	NM_001098534.1:c.1855T>C	P46379,S625P	2202	0
6	31610686	rs1052486	A>G	0.5323	7917	NM_001098534.1:c.1855T>C	P46379,S625P	6449	0
6	31632088	rs35499542	G>C	0.0028775	7918	NM_001199240.1:c.168C>G	O95872,D56E	373	0
6	31632088	rs35499542	G>C	0.0028775	7918	NM_001199240.1:c.168C>G	O95872,D56E	5987	1
6	31632134	rs3130618	C>A	0.150146	7918	NM_001199240.1:c.122G>T	O95872,R41L	2801	0
6	31632134	rs3130618	C>A	0.150146	7918	NM_001199240.1:c.122G>T	O95872,R41L	9240	0
6	31660879	rs139667935	C>A	0.00151636	7920	NM_021160.2:c.551G>T	O95870,R184L	10488	0
6	31660879	rs139667935	C>A	0.00151636	7920	NM_021160.2:c.551G>T	O95870,R184L	113878	0
6	33380081	rs368297880	C>T	1.657e-05	5252	NM_024165.2:c.41C>T	O43189,S14L	373	0
6	33380081	rs368297880	C>T	1.657e-05	5252	NM_024165.2:c.41C>T	O43189,S14L	4665	0
6	33380081	rs368297880	C>T	1.657e-05	5252	NM_024165.2:c.41C>T	O43189,S14L	9260	0
6	33380081	rs368297880	C>T	1.657e-05	5252	NM_024165.2:c.41C>T	O43189,S14L	51171	0
6	33423395	rs147186666	C>G	8.25151e-06	221504	NM_152735.3:c.518C>G	Q96C00,S173C	1838	0
6	33423395	rs147186666	C>G	8.25151e-06	221504	NM_152735.3:c.518C>G	Q96C00,S173C	3927	0
6	33423395	rs147186666	C>G	8.25151e-06	221504	NM_152735.3:c.518C>G	Q96C00,S173C	5303	0
6	33423395	rs147186666	C>G	8.25151e-06	221504	NM_152735.3:c.518C>G	Q96C00,S173C	9470	0
6	33423395	rs147186666	C>G	8.25151e-06	221504	NM_152735.3:c.518C>G	Q96C00,S173C	10933	0
6	33541836	rs143054587	C>T	8.25409e-06	578	NM_001188.3:c.506G>A	Q16611,R169Q	598	0
6	33541855	rs148199579	G>C	0.000338351	578	NM_001188.3:c.487C>G	Q16611,L163V	598	0
6	33541983	rs146926576	T>A	0.000209696	578	NM_001188.3:c.359A>T	Q16611,E120V	598	0
6	33543117	rs373778311	G>A	4.12249e-05	578	NM_001188.3:c.308C>T	Q16611,T103M	598	0
6	33543133	rs371320117	G>C	2.47296e-05	578	NM_001188.3:c.292C>G	Q16611,Q98E	598	0
6	33543207	rs375888869	T>A	8.25042e-06	578	NM_001188.3:c.218A>T	Q16611,Q73L	598	0
6	34496473	rs374966564	A>G	8.24565e-06	29993	NM_001199583.1:c.275A>G	Q9BY11,D92G	29993	0
6	34497563	rs148761372	C>T	8.52268e-05	29993	NM_001199583.1:c.733C>T	Q9BY11,L245F	29993	0
6	34498120	rs140400194	A>G	2.48542e-05	29993	NM_001199583.1:c.889A>G	Q9BY11,M297V	29993	0
6	35782525	rs149081163	G>C	0.000239436	222662	NM_182548.3:c.615G>C	Q8TAF8,K205N	2686	0
6	35782525	rs149081163	G>C	0.000239436	222662	NM_182548.3:c.615G>C	Q8TAF8,K205N	10488	0
6	35782525	rs149081163	G>C	0.000239436	222662	NM_182548.3:c.615G>C	Q8TAF8,K205N	23786	0
6	36651971	rs1801270	C>A	0.147866	1026	NM_000389.4:c.93C>A	P38936,S31R	595	0
6	36651971	rs1801270	C>A	0.147866	1026	NM_000389.4:c.93C>A	P38936,S31R	5111	0
6	36652067	rs4986867	C>A	0.000373537	1026	NM_000389.4:c.189C>A	P38936,F63L	5111	0
6	36652078	rs45548832	G>T	3.33e-05	1026	NM_000389.4:c.200G>T	P38936,R67L	5111	0
6	36652125	rs374965936	C>T	5.16111e-05	1026	NM_000389.4:c.247C>T	P38936,R83W	5111	0
6	36652129	rs34916193	G>A	0.00285429	1026	NM_000389.4:c.251G>A	P38936,R84Q	894	0
6	36652129	rs34916193	G>A	0.00285429	1026	NM_000389.4:c.251G>A	P38936,R84Q	896	0
6	36652129	rs34916193	G>A	0.00285429	1026	NM_000389.4:c.251G>A	P38936,R84Q	5111	0
6	36652228	rs148679597	G>A	0.00181655	1026	NM_000389.4:c.350G>A	P38936,C117Y	5111	0
6	36653548	rs374154006	C>T	1.64788e-05	1026	NM_000389.4:c.466C>T	P38936,R156W	5111	1
6	37250068	rs149035515	C>G	0.00224037	55633	NM_017772.2:c.529C>G	Q9NU19,P177A	373	0
6	37250068	rs149035515	C>G	0.00224037	55633	NM_017772.2:c.529C>G	Q9NU19,P177A	22806	0
6	37250068	rs149035515	C>G	0.00224037	55633	NM_017772.2:c.529C>G	Q9NU19,P177A	57159	0
6	37336947	rs201104499	G>C	0.000749406	9025	NM_003958.3:c.928G>C	O76064,V310L	8379	0
6	37336947	rs201104499	G>C	0.000749406	9025	NM_003958.3:c.928G>C	O76064,V310L	8976	0
6	37336947	rs201104499	G>C	0.000749406	9025	NM_003958.3:c.928G>C	O76064,V310L	55964	0
6	41884544	rs140526856	C>T	0.000667249	9477	NM_004275.3:c.148G>A	Q9H944,A50T	54797	0
6	41903760	rs142862109	G>A	0.000176932	896	NM_001760.3:c.797C>T	P30281,A266V	1019	0
6	41903760	rs142862109	G>A	0.000176932	896	NM_001760.3:c.797C>T	P30281,A266V	1021	0
6	41903782	rs1051130	A>C	0.544339	896	NM_001760.3:c.775T>G	P30281,S259A	1019	0
6	41903782	rs1051130	A>C	0.544339	896	NM_001760.3:c.775T>G	P30281,S259A	24144	0
6	41903798	rs33966734	C>A	0.0116881	896	NM_001760.3:c.759G>T	P30281,E253D	1021	0
6	41903798	rs33966734	C>A	0.0116881	896	NM_001760.3:c.759G>T	P30281,E253D	1026	0
6	41903798	rs33966734	C>A	0.0116881	896	NM_001760.3:c.759G>T	P30281,E253D	84265	0
6	41908122	rs3218089	G>A	0.00235102	896	NM_001760.3:c.400C>T	P30281,P134S	1019	0
6	41908122	rs3218089	G>A	0.00235102	896	NM_001760.3:c.400C>T	P30281,P134S	1021	0
6	42930068	rs149056383	G>A	1.64829e-05	27232	NM_018960.4:c.325G>A	Q14749,D109N	27232	0
6	42930505	rs370786846	G>A	8.23669e-06	27232	NM_018960.4:c.340G>A	Q14749,E114K	27232	0
6	42930512	rs375296683	C>G	1.64734e-05	27232	NM_018960.4:c.347C>G	Q14749,A116G	27232	0
6	42930538	rs143043221	G>A	0.000403591	27232	NM_018960.4:c.373G>A	Q14749,V125M	27232	0
6	42930566	rs148199736	A>G	8.23655e-06	27232	NM_018960.4:c.401A>G	Q14749,D134G	27232	1
6	42930812	rs146275920	G>A	4.16854e-05	27232	NM_018960.4:c.454G>A	Q14749,D152N	27232	0
6	42930827	rs142613217	C>T	0.000325434	27232	NM_018960.4:c.469C>T	Q14749,R157W	27232	0
6	42930887	rs121907889	C>A	0.000367028	27232	NM_018960.4:c.529C>A	Q14749,H177N	27232	0
6	42931103	rs144865362	T>C	1.95065e-05	27232	NM_018960.4:c.632T>C	Q14749,I211T	407	1
6	42931103	rs144865362	T>C	1.95065e-05	27232	NM_018960.4:c.632T>C	Q14749,I211T	408	1
6	42931103	rs144865362	T>C	1.95065e-05	27232	NM_018960.4:c.632T>C	Q14749,I211T	27232	0
6	42931103	rs144865362	T>C	1.95065e-05	27232	NM_018960.4:c.632T>C	Q14749,I211T	55093	0
6	49663567	rs36069724	A>G	0.0179826	7180	NM_001142417.2:c.586T>C	P16562,C196R	10488	0
6	52303121	rs368992606	A>G	1.83345e-05	114327	NM_018100.3:c.305A>G	Q5JVL4,Y102C	5966	0
6	52303121	rs368992606	A>G	1.83345e-05	114327	NM_018100.3:c.305A>G	Q5JVL4,Y102C	6925	0
6	52303121	rs368992606	A>G	1.83345e-05	114327	NM_018100.3:c.305A>G	Q5JVL4,Y102C	22806	0
6	52303291	rs3804506	C>T	0.100398	114327	NM_018100.3:c.475C>T	Q5JVL4,R159W	5966	0
6	52303291	rs3804506	C>T	0.100398	114327	NM_018100.3:c.475C>T	Q5JVL4,R159W	6925	0
6	52303291	rs3804506	C>T	0.100398	114327	NM_018100.3:c.475C>T	Q5JVL4,R159W	22806	0
6	52317597	rs28940311	T>C	0.00357502	114327	NM_018100.3:c.685T>C	Q5JVL4,F229L	5966	0
6	52317597	rs28940311	T>C	0.00357502	114327	NM_018100.3:c.685T>C	Q5JVL4,F229L	6925	0
6	52317597	rs28940311	T>C	0.00357502	114327	NM_018100.3:c.685T>C	Q5JVL4,F229L	22806	0
6	52615415	rs6577	T>G	0.115039	2939	NM_000846.4:c.629A>C	P09210,E210A	2941	0
6	62390920	rs61753606	G>A	0.0140277	202559	NM_152688.2:c.998C>T	Q5VWX1,P333L	1153	0
6	62390920	rs61753606	G>A	0.0140277	202559	NM_152688.2:c.998C>T	Q5VWX1,P333L	2130	0
6	62390920	rs61753606	G>A	0.0140277	202559	NM_152688.2:c.998C>T	Q5VWX1,P333L	3050	0
6	62390920	rs61753606	G>A	0.0140277	202559	NM_152688.2:c.998C>T	Q5VWX1,P333L	5753	0
6	62390920	rs61753606	G>A	0.0140277	202559	NM_152688.2:c.998C>T	Q5VWX1,P333L	5935	0
6	97051559	rs116655895	G>T	0.000131824	9457	NM_020482.4:c.70G>T	Q5TD97,D24Y	10126	0
6	97051559	rs116655895	G>T	0.000131824	9457	NM_020482.4:c.70G>T	Q5TD97,D24Y	80256	0
6	97052644	rs145856574	C>T	0.000663265	9457	NM_001170807.1:c.178C>T	Q5TD97,R60W	10126	0
6	97052644	rs145856574	C>T	0.000663265	9457	NM_001170807.1:c.178C>T	Q5TD97,R60W	80256	0
6	97058547	rs148496460	A>T	8.24e-06	9457	NM_001170807.1:c.604A>T	Q5TD97,M202L	10126	0
6	97058547	rs148496460	A>T	8.24e-06	9457	NM_001170807.1:c.604A>T	Q5TD97,M202L	80256	0
6	97058553	rs2273621	A>G	0.348499	9457	NM_001170807.1:c.610A>G	Q5TD97,R204G	10126	0
6	97058553	rs2273621	A>G	0.348499	9457	NM_001170807.1:c.610A>G	Q5TD97,R204G	80256	0
6	116325142	rs3756772	C>T	0.455586	2444	NM_002031.2:c.364G>A	P42685,G122R	663	1
6	117900146	rs147033047	G>C	0.000182324	57120	NM_020399.3:c.367C>G	Q9HD26,L123V	2355	0
6	117900146	rs147033047	G>C	0.000182324	57120	NM_020399.3:c.367C>G	Q9HD26,L123V	7448	0
6	117900146	rs147033047	G>C	0.000182324	57120	NM_020399.3:c.367C>G	Q9HD26,L123V	51148	0
6	117900146	rs147033047	G>C	0.000182324	57120	NM_020399.3:c.367C>G	Q9HD26,L123V	57120	0
6	117900146	rs147033047	G>C	0.000182324	57120	NM_020399.3:c.367C>G	Q9HD26,L123V	93649	0
6	117923294	rs138303594	C>T	0.000164864	57120	NM_020399.3:c.158G>A	Q9HD26,G53E	7448	1
6	117923294	rs138303594	C>T	0.000164864	57120	NM_020399.3:c.158G>A	Q9HD26,G53E	51148	1
6	117923294	rs138303594	C>T	0.000164864	57120	NM_020399.3:c.158G>A	Q9HD26,G53E	57120	0
6	117923294	rs138303594	C>T	0.000164864	57120	NM_020399.3:c.158G>A	Q9HD26,G53E	93649	1
6	121768751	rs17653265	C>T	0.00784159	2697	NM_000165.3:c.758C>T	P17302,A253V	10488	0
6	122733526	rs139599852	A>C	3.32e-05	3298	NM_001135564.1:c.102A>C	Q03933,Q34H	7170	0
6	122733526	rs139599852	A>C	3.32e-05	3298	NM_001135564.1:c.102A>C	Q03933,Q34H	11091	0
6	122733526	rs139599852	A>C	3.32e-05	3298	NM_001135564.1:c.102A>C	Q03933,Q34H	23281	0
6	122733526	rs139599852	A>C	3.32e-05	3298	NM_001135564.1:c.102A>C	Q03933,Q34H	23636	0
6	122741351	rs199557986	A>T	0.000273428	3298	NM_001135564.1:c.665A>T	Q03933,D222V	7170	0
6	122741351	rs199557986	A>T	0.000273428	3298	NM_001135564.1:c.665A>T	Q03933,D222V	11091	0
6	122741351	rs199557986	A>T	0.000273428	3298	NM_001135564.1:c.665A>T	Q03933,D222V	23281	0
6	122741351	rs199557986	A>T	0.000273428	3298	NM_001135564.1:c.665A>T	Q03933,D222V	23636	0
6	122743891	rs145103558	G>A	0.000165076	3298	NM_004506.3:c.859G>A	Q03933,V287I	7170	0
6	122743891	rs145103558	G>A	0.000165076	3298	NM_004506.3:c.859G>A	Q03933,V287I	11091	0
6	122743891	rs145103558	G>A	0.000165076	3298	NM_004506.3:c.859G>A	Q03933,V287I	23281	0
6	122743891	rs145103558	G>A	0.000165076	3298	NM_004506.3:c.859G>A	Q03933,V287I	23636	0
6	130415458	rs141824361	C>T	0.000552897	84456	NM_001007102.2:c.1607C>T	Q96JM7,P561L	84456	0
6	135306521	rs73774527	T>C	0.010627	10767	NM_006620.3:c.1450A>G	Q9Y450,I484V	53918	0
6	136677899	rs144889369	G>A	0.00100162	9053	NM_003980.4:c.1946C>T	Q14244,P649L	23582	0
6	136683828	rs80342066	A>G	0.0108675	9053	NM_003980.4:c.1286T>C	Q14244,M429T	23582	0
6	138196060	rs5029941	C>T	0.00165568	7128	NM_001270507.1:c.374C>T	P21580,A125V	7128	0
6	139564138	rs9495392	A>G	0.00207637	167838	NM_153235.3:c.1580T>C	Q8N3L3,I527T	8687	0
6	139564138	rs9495392	A>G	0.00207637	167838	NM_153235.3:c.1580T>C	Q8N3L3,I527T	10640	0
6	139564138	rs9495392	A>G	0.00207637	167838	NM_153235.3:c.1580T>C	Q8N3L3,I527T	51019	0
6	139564138	rs9495392	A>G	0.00207637	167838	NM_153235.3:c.1580T>C	Q8N3L3,I527T	51562	0
6	139564138	rs9495392	A>G	0.00207637	167838	NM_153235.3:c.1580T>C	Q8N3L3,I527T	54535	0
6	139564150	rs375856658	G>A	8.26269e-06	167838	NM_153235.3:c.1568C>T	Q8N3L3,T523I	54967	0
6	139564150	rs375856658	G>A	8.26269e-06	167838	NM_153235.3:c.1568C>T	Q8N3L3,T523I	80321	0
6	139564150	rs375856658	G>A	8.26269e-06	167838	NM_153235.3:c.1568C>T	Q8N3L3,T523I	440184	0
6	139564150	rs375856658	G>A	8.26269e-06	167838	NM_153235.3:c.1568C>T	Q8N3L3,T523I	541468	0
6	139569043	rs72988902	T>C	0.00156023	167838	NM_153235.3:c.1081A>G	Q8N3L3,T361A	54967	0
6	139569043	rs72988902	T>C	0.00156023	167838	NM_153235.3:c.1081A>G	Q8N3L3,T361A	80321	0
6	139569043	rs72988902	T>C	0.00156023	167838	NM_153235.3:c.1081A>G	Q8N3L3,T361A	440184	0
6	139569043	rs72988902	T>C	0.00156023	167838	NM_153235.3:c.1081A>G	Q8N3L3,T361A	541468	0
6	143784092	rs35220041	A>G	0.0245903	8504	NM_003630.2:c.245A>G	P56589,Q82R	5824	0
6	143825104	rs11155297	G>T	0.185529	2519	NM_032020.4:c.698C>A	Q9BTY2,A233E	4223	0
6	155154230	rs35881575	A>G	0.00225199	22828	NM_014892.3:c.3517A>G	Q9UPN6,M1173V	2801	0
6	159398700	rs3756987	C>T	0.175406	83861	NM_031924.4:c.1553G>A	Q86UC2,G518D	83853	0
6	159398803	rs12204826	C>T	0.0166977	83861	NM_031924.4:c.1450G>A	Q86UC2,E484K	83853	0
6	159399348	rs768994	A>G	0.168328	83861	NM_031924.4:c.1316T>C	Q86UC2,M439T	83853	0
6	159401898	rs10455840	C>T	0.01669	83861	NM_031924.4:c.1193G>A	Q86UC2,R398Q	83853	0
6	159407446	rs34582178	C>T	0.175891	83861	NM_031924.4:c.638G>A	Q86UC2,R213Q	83853	0
6	159407447	rs41267753	G>A	0.0326987	83861	NM_031924.4:c.637C>T	Q86UC2,R213W	83853	0
6	159414899	rs16889320	T>C	0.158805	83861	NM_031924.4:c.602A>G	Q86UC2,N201S	83853	0
6	170862300	rs12717	G>C	0.425083	5689	NM_002793.3:c.31C>G	P20618,P11A	3801	0
6	170862300	rs12717	G>C	0.425083	5689	NM_002793.3:c.31C>G	P20618,P11A	3860	0
6	170862300	rs12717	G>C	0.425083	5689	NM_002793.3:c.31C>G	P20618,P11A	3866	0
6	170862300	rs12717	G>C	0.425083	5689	NM_002793.3:c.31C>G	P20618,P11A	5987	0
6	170862300	rs12717	G>C	0.425083	5689	NM_002793.3:c.31C>G	P20618,P11A	7185	0
7	5567417	rs368352689	C>G	8.24144e-06	60	NM_001101.3:c.1090G>C	P60709,E364Q	60	1
7	5567921	rs377004519	A>C	8.24443e-06	60	NM_001101.3:c.793T>G	P60709,S265A	60	0
7	25181912	rs2285738	T>C	0.641441	136895	NM_138811.3:c.899A>G	Q8N865,H300R	131377	0
7	25182405	rs11984293	G>T	0.162562	136895	NM_138811.3:c.713C>A	Q8N865,P238Q	131377	0
7	25194753	rs12535348	C>T	0.41597	136895	NM_138811.3:c.472G>A	Q8N865,A158T	131377	0
7	27135238	rs377149193	G>C	8.23805e-06	3198	NM_005522.4:c.294C>G	P49639,S98R	2815	0
7	27135238	rs377149193	G>C	8.23805e-06	3198	NM_005522.4:c.294C>G	P49639,S98R	2896	0
7	27135238	rs377149193	G>C	8.23805e-06	3198	NM_005522.4:c.294C>G	P49639,S98R	3881	0
7	27135238	rs377149193	G>C	8.23805e-06	3198	NM_005522.4:c.294C>G	P49639,S98R	7205	0
7	27135238	rs377149193	G>C	8.23805e-06	3198	NM_005522.4:c.294C>G	P49639,S98R	8601	0
7	38475878	rs17171345	C>G	0.00841493	273	NM_001635.3:c.1128G>C	P49418,M376I	339231	0
7	43978084	rs61751727	G>A	0.0206583	51619	NM_015983.3:c.79G>A	Q9Y2X8,G27S	9604	0
7	43978084	rs61751727	G>A	0.0206583	51619	NM_015983.3:c.79G>A	Q9Y2X8,G27S	11043	0
7	43978084	rs61751727	G>A	0.0206583	51619	NM_015983.3:c.79G>A	Q9Y2X8,G27S	27246	0
7	43978084	rs61751727	G>A	0.0206583	51619	NM_015983.3:c.79G>A	Q9Y2X8,G27S	55611	0
7	43978084	rs61751727	G>A	0.0206583	51619	NM_015983.3:c.79G>A	Q9Y2X8,G27S	113878	0
7	56082831	rs147304638	G>A	0.001025	5723	NM_004577.3:c.455C>T	P78330,T152I	1153	0
7	56082831	rs147304638	G>A	0.001025	5723	NM_004577.3:c.455C>T	P78330,T152I	5723	1
7	56082831	rs147304638	G>A	0.001025	5723	NM_004577.3:c.455C>T	P78330,T152I	6464	0
7	56082840	rs374024099	G>A	1.65e-05	5723	NM_004577.3:c.446C>T	P78330,T149M	1153	0
7	56082840	rs374024099	G>A	1.65e-05	5723	NM_004577.3:c.446C>T	P78330,T149M	5723	0
7	56082840	rs374024099	G>A	1.65e-05	5723	NM_004577.3:c.446C>T	P78330,T149M	6464	0
7	56087368	rs371598085	G>T	0.000115779	5723	NM_004577.3:c.200C>A	P78330,A67D	5723	0
7	65546812	rs145138923	G>A	0.00115793	435	NM_000048.3:c.35G>A	P04424,R12Q	435	0
7	72745715	rs199580691	G>A	0.00035606	8468	NM_003602.4:c.524G>A	O75344,R175Q	80279	0
7	72745715	rs199580691	G>A	0.00035606	8468	NM_003602.4:c.524G>A	O75344,R175Q	84445	0
7	72745715	rs199580691	G>A	0.00035606	8468	NM_003602.4:c.524G>A	O75344,R175Q	339834	0
7	72755347	rs201862819	C>A	0.000331219	8468	NM_003602.4:c.859C>A	O75344,H287N	80279	0
7	72755347	rs201862819	C>A	0.000331219	8468	NM_003602.4:c.859C>A	O75344,H287N	84445	0
7	72755347	rs201862819	C>A	0.000331219	8468	NM_003602.4:c.859C>A	O75344,H287N	339834	0
7	73097611	rs140045130	G>T	2.50912e-05	84277	NM_032317.2:c.143C>A	Q96LL9,T48K	10488	0
7	73609092	rs148078698	G>T	1.66872e-05	7458	NM_031992.1:c.431G>T	Q15056,G164V	83638	0
7	73609092	rs148078698	G>T	1.66872e-05	7458	NM_031992.1:c.431G>T	Q15056,G164V	84708	0
7	75189102	rs368587912	G>T	1.70308e-05	3092	NM_005338.5:c.1309C>A	O00291,L437M	3092	0
7	75189125	rs141348376	T>C	6.90679e-05	3092	NM_005338.5:c.1286A>G	O00291,D429G	3092	0
7	75189180	rs145177265	C>T	2.04365e-05	3092	NM_005338.5:c.1231G>A	O00291,E411K	3092	0
7	75190694	rs367560239	A>G	1.64728e-05	3092	NM_005338.5:c.1130T>C	O00291,I377T	3092	0
7	75197518	rs17149023	A>T	0.00415732	3092	NM_005338.5:c.788T>A	O00291,M263K	3092	0
7	75197518	rs17149023	A>T	0.00415732	3092	NM_005338.5:c.788T>A	O00291,M263K	9802	0
7	87530185	rs142460583	C>A	1.65136e-05	10926	NM_006716.3:c.916C>A	Q9UBU7,L306I	8317	0
7	87537029	rs138055219	A>G	0.00561213	10926	NM_006716.3:c.1576A>G	Q9UBU7,I526V	8317	0
7	87537188	rs61747462	A>G	0.00776552	10926	NM_006716.3:c.1735A>G	Q9UBU7,K579E	8317	0
7	91622236	rs150030669	A>G	8.25777e-06	10142	NM_005751.4:c.443A>G	Q6PJH3,Q148R	4105	0
7	91622236	rs150030669	A>G	8.25777e-06	10142	NM_005751.4:c.443A>G	Q6PJH3,Q148R	4670	0
7	91622236	rs150030669	A>G	8.25777e-06	10142	NM_005751.4:c.443A>G	Q6PJH3,Q148R	6757	0
7	91622236	rs150030669	A>G	8.25777e-06	10142	NM_005751.4:c.443A>G	Q6PJH3,Q148R	8548	0
7	91622236	rs150030669	A>G	8.25777e-06	10142	NM_005751.4:c.443A>G	Q6PJH3,Q148R	9500	0
7	91622257	rs142632541	C>A	0.000115464	10142	NM_005751.4:c.464C>A	Q6PJH3,T155N	22806	0
7	91622257	rs142632541	C>A	0.000115464	10142	NM_005751.4:c.464C>A	Q6PJH3,T155N	84970	0
7	91623968	rs148920964	G>A	0.000540924	10142	NM_005751.4:c.610G>A	Q6PJH3,D204N	4105	0
7	91623968	rs148920964	G>A	0.000540924	10142	NM_005751.4:c.610G>A	Q6PJH3,D204N	4670	0
7	91623968	rs148920964	G>A	0.000540924	10142	NM_005751.4:c.610G>A	Q6PJH3,D204N	6757	1
7	91623968	rs148920964	G>A	0.000540924	10142	NM_005751.4:c.610G>A	Q6PJH3,D204N	8548	0
7	91623968	rs148920964	G>A	0.000540924	10142	NM_005751.4:c.610G>A	Q6PJH3,D204N	9500	0
7	92244486	rs140409009	T>A	0.0037758	1021	NM_001145306.1:c.949A>T	Q00534,S317C	1031	0
7	92244486	rs140409009	T>A	0.0037758	1021	NM_001145306.1:c.949A>T	Q00534,S317C	1032	0
7	92404051	rs35654944	C>T	0.00167301	1021	NM_001145306.1:c.328G>A	Q00534,D110N	1031	0
7	92404051	rs35654944	C>T	0.00167301	1021	NM_001145306.1:c.328G>A	Q00534,D110N	1032	0
7	93540153	rs17243826	G>A	0.0379182	2792	NM_021955.3:c.148G>A	P63211,E50K	11179	0
7	97487664	rs2070159	C>T	0.00322262	440	NM_001673.4:c.829G>A	P08243,A277T	140691	0
7	99170307	rs374936662	C>G	8.30275e-06	79027	NM_001009960.1:c.576C>G	Q8N720,S192R	60561	0
7	99171127	rs74709169	T>G	0.00418497	79027	NM_001009960.1:c.1396T>G	Q8N720,C466G	55726	0
7	99171127	rs74709169	T>G	0.00418497	79027	NM_001009960.1:c.1396T>G	Q8N720,C466G	220082	0
7	99621814	rs143265277	G>A	8.24443e-06	7586	NM_003439.1:c.464G>A	P17029,R155K	54925	0
7	100853838	rs369969073	G>A	8.2672e-06	8985	NM_001084.4:c.1475C>T	O60568,A492V	80258	1
7	100883176	rs201248812	C>T	7.9134e-05	51024	NM_016068.2:c.370G>A	Q9Y3D6,V124M	10488	0
7	102098035	rs150409598	G>A	0.000740273	54784	NM_017621.3:c.715C>T	Q9NXW9,R239C	9618	1
7	102098035	rs150409598	G>A	0.000740273	54784	NM_017621.3:c.715C>T	Q9NXW9,R239C	113878	0
7	105177041	rs11556986	A>T	0.18912	60561	NM_021930.4:c.118A>T	Q6NUQ1,S40C	79027	0
7	105177041	rs11556986	A>T	0.18912	60561	NM_021930.4:c.118A>T	Q6NUQ1,S40C	153643	1
7	105177041	rs11556986	A>T	0.18912	60561	NM_021930.4:c.118A>T	Q6NUQ1,S40C	729862	0
7	105205815	rs35531972	C>A	0.0114999	60561	NM_021930.4:c.1978C>A	Q6NUQ1,L660I	1641	0
7	105205815	rs35531972	C>A	0.0114999	60561	NM_021930.4:c.1978C>A	Q6NUQ1,L660I	4005	0
7	105205815	rs35531972	C>A	0.0114999	60561	NM_021930.4:c.1978C>A	Q6NUQ1,L660I	22938	0
7	105205815	rs35531972	C>A	0.0114999	60561	NM_021930.4:c.1978C>A	Q6NUQ1,L660I	79635	0
7	105205815	rs35531972	C>A	0.0114999	60561	NM_021930.4:c.1978C>A	Q6NUQ1,L660I	80314	0
7	105205815	rs35531972	C>A	0.0114999	60561	NM_021930.4:c.1978C>A	Q6NUQ1,L660I	112869	0
7	105205815	rs35531972	C>A	0.0114999	60561	NM_021930.4:c.1978C>A	Q6NUQ1,L660I	119392	0
7	105205815	rs35531972	C>A	0.0114999	60561	NM_021930.4:c.1978C>A	Q6NUQ1,L660I	158787	0
7	123109348	rs149316783	T>A	7.41803e-05	154865	NM_178827.4:c.1501A>T	Q8NA54,I501F	9911	1
7	123109348	rs149316783	T>A	7.41803e-05	154865	NM_178827.4:c.1501A>T	Q8NA54,I501F	57159	1
7	123109348	rs149316783	T>A	7.41803e-05	154865	NM_178827.4:c.1501A>T	Q8NA54,I501F	339834	1
7	123152019	rs10255061	C>T	0.282936	154865	NM_178827.4:c.376G>A	Q8NA54,V126M	373	0
7	123152019	rs10255061	C>T	0.282936	154865	NM_178827.4:c.376G>A	Q8NA54,V126M	9911	0
7	123152019	rs10255061	C>T	0.282936	154865	NM_178827.4:c.376G>A	Q8NA54,V126M	57159	0
7	123152019	rs10255061	C>T	0.282936	154865	NM_178827.4:c.376G>A	Q8NA54,V126M	339834	0
7	127224417	rs34887879	C>T	0.00509977	79571	NM_024523.5:c.820G>A	Q96CN9,A274T	9702	0
7	127224417	rs34887879	C>T	0.00509977	79571	NM_024523.5:c.820G>A	Q96CN9,A274T	10445	0
7	127224417	rs34887879	C>T	0.00509977	79571	NM_024523.5:c.820G>A	Q96CN9,A274T	51421	0
7	139107009	rs202072515	A>C	0.00245999	51631	NM_016019.3:c.1102A>C	Q9Y383,K368Q	4800	0
7	139107009	rs202072515	A>C	0.00245999	51631	NM_016019.3:c.1102A>C	Q9Y383,K368Q	6431	0
7	139107009	rs202072515	A>C	0.00245999	51631	NM_016019.3:c.1102A>C	Q9Y383,K368Q	6432	0
7	142988644	rs761480470	T>A	0.000568313	835	NM_032982.3:c.86T>A	P42575,V29E	835	0
7	142988644	rs761480470	T>A	0.000568313	835	NM_032982.3:c.86T>A	P42575,V29E	8738	0
7	142989780	rs144817015	G>A	8.25e-05	835	NM_032982.3:c.464G>A	P42575,R155H	835	0
7	142989780	rs144817015	G>A	8.25e-05	835	NM_032982.3:c.464G>A	P42575,R155H	8738	0
7	142997061	rs150852779	C>G	0.000288465	835	NM_032982.3:c.793C>G	P42575,R265G	835	0
7	142997061	rs150852779	C>G	0.000288465	835	NM_032982.3:c.793C>G	P42575,R265G	8738	0
7	143000954	rs141466335	G>A	6.26e-05	835	NM_032982.3:c.1045G>A	P42575,G349S	835	0
7	143000954	rs141466335	G>A	6.26e-05	835	NM_032982.3:c.1045G>A	P42575,G349S	8738	0
7	143001811	rs188499115	G>A	0.00047772	835	NM_032982.3:c.1162G>A	P42575,E388K	835	0
7	143001811	rs188499115	G>A	0.00047772	835	NM_032982.3:c.1162G>A	P42575,E388K	8738	0
7	143080060	rs11978404	A>T	0.0608846	7791	NM_001010972.1:c.668A>T	Q15942,H223L	7286	0
7	143086010	rs73154206	C>T	0.0142178	7791	NM_001010972.1:c.1465C>T	Q15942,R489W	51317	0
7	143086010	rs73154206	C>T	0.0142178	7791	NM_001010972.1:c.1465C>T	Q15942,R489W	55272	0
7	143086010	rs73154206	C>T	0.0142178	7791	NM_001010972.1:c.1465C>T	Q15942,R489W	84816	0
7	143087744	rs149835123	G>A	0.000800884	7791	NM_001010972.1:c.1688G>A	Q15942,R563Q	7286	0
7	143087744	rs149835123	G>A	0.000800884	7791	NM_001010972.1:c.1688G>A	Q15942,R563Q	51317	0
7	143087744	rs149835123	G>A	0.000800884	7791	NM_001010972.1:c.1688G>A	Q15942,R563Q	55272	0
7	143087744	rs149835123	G>A	0.000800884	7791	NM_001010972.1:c.1688G>A	Q15942,R563Q	84816	0
7	144380018	rs200717734	C>T	3.29826e-05	27010	NM_022445.3:c.169G>A	Q9H3S4,E57K	27010	1
7	144380023	rs373745325	A>G	2.4739e-05	27010	NM_022445.3:c.164T>C	Q9H3S4,I55T	27010	0
7	144462990	rs77358162	C>T	0.00507138	27010	NM_022445.3:c.98G>A	Q9H3S4,R33H	27010	0
7	148514393	rs370444695	A>G	8.3407e-06	2146	NM_004456.4:c.1331T>C	Q15910,M439T	80254	1
7	148851273	rs3801979	G>C	0.0705056	57541	NM_170686.2:c.261G>C	Q8TD17,E87D	9844	0
7	148873652	rs140094727	G>A	6.61332e-05	57541	NM_170686.2:c.754G>A	Q8TD17,V252M	4236	0
7	148873652	rs140094727	G>A	6.61332e-05	57541	NM_170686.2:c.754G>A	Q8TD17,V252M	55668	0
7	148873652	rs140094727	G>A	6.61332e-05	57541	NM_170686.2:c.754G>A	Q8TD17,V252M	155060	0
7	148950691	rs117392089	G>A	0.00259742	7988	NM_012256.3:c.673G>A	Q9UDV6,E225K	10946	0
7	148950691	rs117392089	G>A	0.00259742	7988	NM_012256.3:c.673G>A	Q9UDV6,E225K	55138	0
7	148950691	rs117392089	G>A	0.00259742	7988	NM_012256.3:c.673G>A	Q9UDV6,E225K	155060	0
7	148950895	rs34185245	C>T	0.0222059	7988	NM_012256.3:c.877C>T	Q9UDV6,H293Y	10946	0
7	148950895	rs34185245	C>T	0.0222059	7988	NM_012256.3:c.877C>T	Q9UDV6,H293Y	55138	0
7	148950895	rs34185245	C>T	0.0222059	7988	NM_012256.3:c.877C>T	Q9UDV6,H293Y	155060	0
7	152346007	rs3218536	C>T	0.0655326	7516	NM_005431.1:c.563G>A	O43543,R188H	5892	0
7	152346092	rs144079294	C>T	4.12025e-05	7516	NM_005431.1:c.478G>A	O43543,V160I	5892	0
8	6783420	rs116451664	G>C	0.00224843	1671	NM_001926.3:c.138C>G	Q01524,D46E	29979	0
8	6783453	rs113837602	C>G	0.00583258	1671	NM_001926.3:c.105G>C	Q01524,E35D	29979	0
8	11157617	rs116655282	C>G	0.00329571	66036	NM_015458.3:c.377C>G	Q96QG7,S126C	4342	0
8	11157617	rs116655282	C>G	0.00329571	66036	NM_015458.3:c.377C>G	Q96QG7,S126C	9108	0
8	11157617	rs116655282	C>G	0.00329571	66036	NM_015458.3:c.377C>G	Q96QG7,S126C	11117	0
8	11157617	rs116655282	C>G	0.00329571	66036	NM_015458.3:c.377C>G	Q96QG7,S126C	55613	0
8	11157617	rs116655282	C>G	0.00329571	66036	NM_015458.3:c.377C>G	Q96QG7,S126C	84708	1
8	11301625	rs78823081	C>G	0.00175922	83648	NM_053279.2:c.296G>C	Q96KS9,S99T	64395	0
8	11405576	rs55758736	G>A	0.0117138	640	NM_001715.2:c.211G>A	P51451,A71T	6774	0
8	11405576	rs55758736	G>A	0.0117138	640	NM_001715.2:c.211G>A	P51451,A71T	10278	0
8	15978112	rs138987923	G>A	0.00316143	4481	NM_138715.2:c.1037C>T	P21757,P346L	4818	0
8	15978112	rs138987923	G>A	0.00316143	4481	NM_138715.2:c.1037C>T	P21757,P346L	26984	0
8	16012615	rs73665227	G>T	0.000251244	4481	NM_138715.2:c.856C>A	P21757,P286T	23484	0
8	16012648	rs3747531	G>C	0.113806	4481	NM_138715.2:c.823C>G	P21757,P275A	4818	0
8	16012648	rs3747531	G>C	0.113806	4481	NM_138715.2:c.823C>G	P21757,P275A	26984	0
8	16026259	rs117359034	A>G	0.00103786	4481	NM_138715.2:c.338T>C	P21757,V113A	4818	0
8	16026259	rs117359034	A>G	0.00103786	4481	NM_138715.2:c.338T>C	P21757,V113A	26984	0
8	17094739	rs548128564	T>C	0.000263752	29883	XM_011544511.1:c.455A>G	Q9UIV1,K152R	10140	0
8	17159718	rs117739013	A>G	0.00196961	9108	NM_004686.4:c.1565T>C	Q9Y216,M522T	66036	0
8	19218766	rs4921637	A>G	0.176195	63898	NM_001174159.1:c.647A>G	Q9H788,E216G	6867	0
8	19218766	rs4921637	A>G	0.176195	63898	NM_001174159.1:c.647A>G	Q9H788,E216G	23641	0
8	19218766	rs4921637	A>G	0.176195	63898	NM_001174159.1:c.647A>G	Q9H788,E216G	24144	0
8	19218766	rs4921637	A>G	0.176195	63898	NM_001174159.1:c.647A>G	Q9H788,E216G	54550	0
8	19221664	rs877386	G>C	0.0326794	63898	NM_001174159.1:c.788G>C	Q9H788,G263A	6867	0
8	19221664	rs877386	G>C	0.0326794	63898	NM_001174159.1:c.788G>C	Q9H788,G263A	23641	0
8	19221664	rs877386	G>C	0.0326794	63898	NM_001174159.1:c.788G>C	Q9H788,G263A	24144	0
8	19221664	rs877386	G>C	0.0326794	63898	NM_001174159.1:c.788G>C	Q9H788,G263A	54550	0
8	19221784	rs35319139	A>G	0.00703897	63898	NM_001174159.1:c.908A>G	Q9H788,K303R	6867	0
8	19221784	rs35319139	A>G	0.00703897	63898	NM_001174159.1:c.908A>G	Q9H788,K303R	23641	0
8	19221784	rs35319139	A>G	0.00703897	63898	NM_001174159.1:c.908A>G	Q9H788,K303R	24144	0
8	19221784	rs35319139	A>G	0.00703897	63898	NM_001174159.1:c.908A>G	Q9H788,K303R	54550	0
8	21767240	rs34215892	G>A	0.0202615	9046	NM_003974.2:c.821C>T	O60496,P274L	26128	1
8	22021460	rs34957318	G>A	0.00138606	6440	NM_001172410.1:c.500G>A	P11686,R167Q	4283	0
8	22021460	rs34957318	G>A	0.00138606	6440	NM_001172410.1:c.500G>A	P11686,R167Q	6440	0
8	22021460	rs34957318	G>A	0.00138606	6440	NM_001172410.1:c.500G>A	P11686,R167Q	84283	0
8	23113997	rs145994479	C>T	9.06125e-05	91782	NM_152272.3:c.682C>T	Q8WUX9,R228C	5050	0
8	26365716	rs2233701	C>T	0.141982	10687	NM_007257.5:c.556G>A	Q9UL42,E186K	705	0
8	26365716	rs2233701	C>T	0.141982	10687	NM_007257.5:c.556G>A	Q9UL42,E186K	5682	0
8	26365716	rs2233701	C>T	0.141982	10687	NM_007257.5:c.556G>A	Q9UL42,E186K	6386	0
8	26492404	rs148064770	G>T	0.00145953	1808	NM_001386.5:c.799G>T	Q16555,A267S	1808	0
8	26492404	rs148064770	G>T	0.00145953	1808	NM_001386.5:c.799G>T	Q16555,A267S	1809	0
8	26492404	rs148064770	G>T	0.00145953	1808	NM_001386.5:c.799G>T	Q16555,A267S	26003	0
8	26492404	rs148064770	G>T	0.00145953	1808	NM_001386.5:c.799G>T	Q16555,A267S	56896	0
8	27668587	rs17057901	C>G	0.00604785	55872	NM_018492.2:c.660G>C	Q96KB5,E220D	57684	0
8	27679981	rs3779620	T>C	0.146705	55872	NM_018492.2:c.320A>G	Q96KB5,N107S	57684	1
8	27680615	rs62001048	T>A	0.00542319	55872	NM_018492.2:c.260A>T	Q96KB5,K87M	57684	0
8	37996388	rs111864953	C>T	0.00248764	9070	NM_001105214.2:c.1492C>T	Q9UBL3,R592C	84661	0
8	42226805	rs3136797	C>G	0.0110553	5423	NM_002690.2:c.725C>G	P06746,P242R	7174	0
8	54870890	rs372653480	C>T	3.3112e-05	8601	NM_003702.3:c.598C>T	O76081,H347Y	1295	0
8	54870890	rs372653480	C>T	3.3112e-05	8601	NM_003702.3:c.598C>T	O76081,H347Y	3198	0
8	54870890	rs372653480	C>T	3.3112e-05	8601	NM_003702.3:c.598C>T	O76081,H347Y	5013	0
8	54870890	rs372653480	C>T	3.3112e-05	8601	NM_003702.3:c.598C>T	O76081,H347Y	5733	0
8	57026229	rs35392772	C>A	0.118042	4342	NM_005372.1:c.313G>T	P00540,A105S	9632	0
8	57026229	rs35392772	C>A	0.118042	4342	NM_005372.1:c.313G>T	P00540,A105S	10241	0
8	57026229	rs35392772	C>A	0.118042	4342	NM_005372.1:c.313G>T	P00540,A105S	54785	0
8	57026379	rs144702322	T>C	0.000640599	4342	NM_005372.1:c.163A>G	P00540,I55V	66036	0
8	59343215	rs182035809	A>C	0.000531859	137886	NM_001077619.1:c.326A>C	Q14CS0,D109A	55768	0
8	59488589	rs146809015	A>G	4.12031e-05	6386	NM_001007067.1:c.371A>G	O00560,K124R	874	0
8	59488589	rs146809015	A>G	4.12031e-05	6386	NM_001007067.1:c.371A>G	O00560,K124R	1327	0
8	59488589	rs146809015	A>G	4.12031e-05	6386	NM_001007067.1:c.371A>G	O00560,K124R	1409	0
8	59488589	rs146809015	A>G	4.12031e-05	6386	NM_001007067.1:c.371A>G	O00560,K124R	2495	0
8	59488589	rs146809015	A>G	4.12031e-05	6386	NM_001007067.1:c.371A>G	O00560,K124R	3149	0
8	66534525	rs375534924	A>G	1.64853e-05	55156	NM_018120.4:c.248T>C	Q9NVT9,M83T	56181	0
8	90784979	rs2230801	T>C	0.0681754	8767	NM_003821.5:c.776T>C	O43353,I259T	331	0
8	95272605	rs2170363	G>C	0.126568	2669	NM_181702.2:c.127C>G	P55040,R43G	373	0
8	95272605	rs2170363	G>C	0.126568	2669	NM_181702.2:c.127C>G	P55040,R43G	8517	0
8	95272605	rs2170363	G>C	0.126568	2669	NM_181702.2:c.127C>G	P55040,R43G	9260	0
8	95272605	rs2170363	G>C	0.126568	2669	NM_181702.2:c.127C>G	P55040,R43G	23281	0
8	95272605	rs2170363	G>C	0.126568	2669	NM_181702.2:c.127C>G	P55040,R43G	23641	0
8	95479680	rs28910279	G>C	0.0375272	25788	NM_012415.3:c.88C>G	Q9Y620,L30V	26150	0
8	102555474	rs3735709	A>G	0.0251166	79977	NM_024915.3:c.26A>G	Q6ISB3,K9R	8543	0
8	103564006	rs140507903	G>C	0.00268867	4956	NM_024410.3:c.51G>C	Q14990,K17N	23281	0
8	103564221	rs146870404	G>T	0.000173193	4956	NM_024410.3:c.266G>T	Q14990,S89I	23281	0
8	117864867	rs75160167	A>C	0.00194597	5885	NM_006265.2:c.1242T>G	O60216,D414E	2275	0
8	124440235	rs34533564	C>G	0.000586041	55093	NM_018024.1:c.155C>G	Q96HA8,A52G	60	0
8	124440235	rs34533564	C>G	0.000586041	55093	NM_018024.1:c.155C>G	Q96HA8,A52G	71	0
8	124440235	rs34533564	C>G	0.000586041	55093	NM_018024.1:c.155C>G	Q96HA8,A52G	329	0
8	124440235	rs34533564	C>G	0.000586041	55093	NM_018024.1:c.155C>G	Q96HA8,A52G	978	0
8	124440235	rs34533564	C>G	0.000586041	55093	NM_018024.1:c.155C>G	Q96HA8,A52G	1039	0
8	124440235	rs34533564	C>G	0.000586041	55093	NM_018024.1:c.155C>G	Q96HA8,A52G	1409	0
8	124440235	rs34533564	C>G	0.000586041	55093	NM_018024.1:c.155C>G	Q96HA8,A52G	1967	0
8	124440235	rs34533564	C>G	0.000586041	55093	NM_018024.1:c.155C>G	Q96HA8,A52G	2495	0
8	124440235	rs34533564	C>G	0.000586041	55093	NM_018024.1:c.155C>G	Q96HA8,A52G	4282	0
8	124440235	rs34533564	C>G	0.000586041	55093	NM_018024.1:c.155C>G	Q96HA8,A52G	4830	0
8	124440235	rs34533564	C>G	0.000586041	55093	NM_018024.1:c.155C>G	Q96HA8,A52G	5634	0
8	124440235	rs34533564	C>G	0.000586041	55093	NM_018024.1:c.155C>G	Q96HA8,A52G	5837	0
8	124440235	rs34533564	C>G	0.000586041	55093	NM_018024.1:c.155C>G	Q96HA8,A52G	8522	0
8	124440235	rs34533564	C>G	0.000586041	55093	NM_018024.1:c.155C>G	Q96HA8,A52G	8848	0
8	124440235	rs34533564	C>G	0.000586041	55093	NM_018024.1:c.155C>G	Q96HA8,A52G	9093	0
8	124440235	rs34533564	C>G	0.000586041	55093	NM_018024.1:c.155C>G	Q96HA8,A52G	9240	0
8	124440235	rs34533564	C>G	0.000586041	55093	NM_018024.1:c.155C>G	Q96HA8,A52G	22934	0
8	124440235	rs34533564	C>G	0.000586041	55093	NM_018024.1:c.155C>G	Q96HA8,A52G	27232	0
8	124440235	rs34533564	C>G	0.000586041	55093	NM_018024.1:c.155C>G	Q96HA8,A52G	51074	0
8	124440235	rs34533564	C>G	0.000586041	55093	NM_018024.1:c.155C>G	Q96HA8,A52G	51171	0
8	124440235	rs34533564	C>G	0.000586041	55093	NM_018024.1:c.155C>G	Q96HA8,A52G	51562	0
8	124440235	rs34533564	C>G	0.000586041	55093	NM_018024.1:c.155C>G	Q96HA8,A52G	54472	0
8	124440235	rs34533564	C>G	0.000586041	55093	NM_018024.1:c.155C>G	Q96HA8,A52G	54585	0
8	124440235	rs34533564	C>G	0.000586041	55093	NM_018024.1:c.155C>G	Q96HA8,A52G	55145	0
8	124440235	rs34533564	C>G	0.000586041	55093	NM_018024.1:c.155C>G	Q96HA8,A52G	55697	0
8	124440235	rs34533564	C>G	0.000586041	55093	NM_018024.1:c.155C>G	Q96HA8,A52G	57727	0
8	124440235	rs34533564	C>G	0.000586041	55093	NM_018024.1:c.155C>G	Q96HA8,A52G	79077	0
8	124440235	rs34533564	C>G	0.000586041	55093	NM_018024.1:c.155C>G	Q96HA8,A52G	79078	0
8	124440235	rs34533564	C>G	0.000586041	55093	NM_018024.1:c.155C>G	Q96HA8,A52G	79839	0
8	124440235	rs34533564	C>G	0.000586041	55093	NM_018024.1:c.155C>G	Q96HA8,A52G	91694	0
8	124440235	rs34533564	C>G	0.000586041	55093	NM_018024.1:c.155C>G	Q96HA8,A52G	114824	0
8	124440235	rs34533564	C>G	0.000586041	55093	NM_018024.1:c.155C>G	Q96HA8,A52G	128178	0
8	124440235	rs34533564	C>G	0.000586041	55093	NM_018024.1:c.155C>G	Q96HA8,A52G	256281	0
8	124440235	rs34533564	C>G	0.000586041	55093	NM_018024.1:c.155C>G	Q96HA8,A52G	284252	0
8	127569424	rs74942061	G>T	0.0009375	157638	NM_174911.4:c.211C>A	Q96KN1,P71T	7389	0
8	144463859	rs183169711	G>A	0.000379147	114822	NM_052924.2:c.1606G>A	Q8TCX5,A561T	23281	0
8	144643548	rs143242888	C>T	0.000533255	79792	NM_024736.6:c.691C>T	P57764,L231F	200845	0
8	144643921	rs138749323	G>A	0.00242725	79792	NM_024736.6:c.746G>A	P57764,R249H	200845	0
8	144644666	rs74645610	A>G	0.00854627	79792	NM_024736.6:c.1187A>G	P57764,Q396R	200845	0
8	145649365	rs149889412	G>A	0.000504791	51160	NM_183057.1:c.607C>T	Q9UK41-2,R203W	7251	0
8	146278038	rs149359042	G>A	0.00157658	65265	NM_023080.2:c.73G>A	Q9H7E9,G25R	23641	0
8	146278038	rs149359042	G>A	0.00157658	65265	NM_023080.2:c.73G>A	Q9H7E9,G25R	80321	0
9	18928083	rs35562117	G>T	0.00825121	158297	NM_153707.2:c.1392C>A	Q8IYX7,N464K	2274	1
9	18928083	rs35562117	G>T	0.00825121	158297	NM_153707.2:c.1392C>A	Q8IYX7,N464K	2275	0
9	18928083	rs35562117	G>T	0.00825121	158297	NM_153707.2:c.1392C>A	Q8IYX7,N464K	4005	1
9	18941703	rs34257010	T>C	0.000947235	158297	NM_153707.2:c.353A>G	Q8IYX7,D118G	2274	1
9	18941703	rs34257010	T>C	0.000947235	158297	NM_153707.2:c.353A>G	Q8IYX7,D118G	2275	0
9	18941703	rs34257010	T>C	0.000947235	158297	NM_153707.2:c.353A>G	Q8IYX7,D118G	4005	0
9	34610830	rs138929348	C>T	1.8524e-05	138716	NM_148178.2:c.464G>A	Q8N5L8,R155Q	9181	0
9	34610915	rs373243078	C>T	7.71856e-05	138716	NM_148178.2:c.379G>A	Q8N5L8,D127N	9181	0
9	34610915	rs373243078	C>T	7.71856e-05	138716	NM_148178.2:c.379G>A	Q8N5L8,D127N	10248	0
9	35076755	rs2237857	G>A	0.0177092	2189	NM_004629.1:c.890C>T	O15287,T297I	3866	0
9	35076755	rs2237857	G>A	0.0177092	2189	NM_004629.1:c.890C>T	O15287,T297I	3880	0
9	35076755	rs2237857	G>A	0.0177092	2189	NM_004629.1:c.890C>T	O15287,T297I	23421	0
9	35076755	rs2237857	G>A	0.0177092	2189	NM_004629.1:c.890C>T	O15287,T297I	51562	0
9	35076755	rs2237857	G>A	0.0177092	2189	NM_004629.1:c.890C>T	O15287,T297I	56478	0
9	35079502	rs35984312	G>A	0.00297865	2189	NM_004629.1:c.20C>T	O15287,S7F	3866	0
9	35079502	rs35984312	G>A	0.00297865	2189	NM_004629.1:c.20C>T	O15287,S7F	3880	0
9	35079502	rs35984312	G>A	0.00297865	2189	NM_004629.1:c.20C>T	O15287,S7F	23421	0
9	35079502	rs35984312	G>A	0.00297865	2189	NM_004629.1:c.20C>T	O15287,S7F	51562	0
9	35079502	rs35984312	G>A	0.00297865	2189	NM_004629.1:c.20C>T	O15287,S7F	56478	0
9	35107740	rs61735988	C>T	0.0131971	80256	NM_025182.2:c.532G>A	Q7L5A3,A178T	9093	0
9	35107740	rs61735988	C>T	0.0131971	80256	NM_025182.2:c.532G>A	Q7L5A3,A178T	10320	0
9	35107740	rs61735988	C>T	0.0131971	80256	NM_025182.2:c.532G>A	Q7L5A3,A178T	80321	0
9	35662724	rs182159780	G>A	0.000851098	84904	NM_032818.2:c.688C>T	Q8N4T4,R230C	10241	0
9	35662724	rs182159780	G>A	0.000851098	84904	NM_032818.2:c.688C>T	Q8N4T4,R230C	92610	0
9	35663006	rs75513621	C>T	0.00123585	84904	NM_032818.2:c.610G>A	Q8N4T4,D204N	10241	0
9	35663006	rs75513621	C>T	0.00123585	84904	NM_032818.2:c.610G>A	Q8N4T4,D204N	92610	0
9	35733402	rs11538707	A>G	0.00651791	10488	NM_006368.4:c.355A>G	O43889-2,R119G	336	1
9	35733402	rs11538707	A>G	0.00651791	10488	NM_006368.4:c.355A>G	O43889-2,R119G	347	1
9	35733402	rs11538707	A>G	0.00651791	10488	NM_006368.4:c.355A>G	O43889-2,R119G	362	1
9	35733402	rs11538707	A>G	0.00651791	10488	NM_006368.4:c.355A>G	O43889-2,R119G	522	1
9	35733402	rs11538707	A>G	0.00651791	10488	NM_006368.4:c.355A>G	O43889-2,R119G	527	1
9	35733402	rs11538707	A>G	0.00651791	10488	NM_006368.4:c.355A>G	O43889-2,R119G	598	1
9	35733402	rs11538707	A>G	0.00651791	10488	NM_006368.4:c.355A>G	O43889-2,R119G	627	1
9	35733402	rs11538707	A>G	0.00651791	10488	NM_006368.4:c.355A>G	O43889-2,R119G	638	1
9	35733402	rs11538707	A>G	0.00651791	10488	NM_006368.4:c.355A>G	O43889-2,R119G	931	1
9	35733402	rs11538707	A>G	0.00651791	10488	NM_006368.4:c.355A>G	O43889-2,R119G	2030	1
9	35733402	rs11538707	A>G	0.00651791	10488	NM_006368.4:c.355A>G	O43889-2,R119G	2328	1
9	35733402	rs11538707	A>G	0.00651791	10488	NM_006368.4:c.355A>G	O43889-2,R119G	2697	1
9	35733402	rs11538707	A>G	0.00651791	10488	NM_006368.4:c.355A>G	O43889-2,R119G	2993	1
9	35733402	rs11538707	A>G	0.00651791	10488	NM_006368.4:c.355A>G	O43889-2,R119G	3162	1
9	35733402	rs11538707	A>G	0.00651791	10488	NM_006368.4:c.355A>G	O43889-2,R119G	3163	1
9	35733402	rs11538707	A>G	0.00651791	10488	NM_006368.4:c.355A>G	O43889-2,R119G	3488	1
9	35733402	rs11538707	A>G	0.00651791	10488	NM_006368.4:c.355A>G	O43889-2,R119G	3732	1
9	35733402	rs11538707	A>G	0.00651791	10488	NM_006368.4:c.355A>G	O43889-2,R119G	3775	1
9	35733402	rs11538707	A>G	0.00651791	10488	NM_006368.4:c.355A>G	O43889-2,R119G	4049	1
9	35733402	rs11538707	A>G	0.00651791	10488	NM_006368.4:c.355A>G	O43889-2,R119G	4712	1
9	35733402	rs11538707	A>G	0.00651791	10488	NM_006368.4:c.355A>G	O43889-2,R119G	4818	1
9	35733402	rs11538707	A>G	0.00651791	10488	NM_006368.4:c.355A>G	O43889-2,R119G	5780	1
9	35733402	rs11538707	A>G	0.00651791	10488	NM_006368.4:c.355A>G	O43889-2,R119G	6009	1
9	35733402	rs11538707	A>G	0.00651791	10488	NM_006368.4:c.355A>G	O43889-2,R119G	6342	1
9	35733402	rs11538707	A>G	0.00651791	10488	NM_006368.4:c.355A>G	O43889-2,R119G	7106	1
9	35733402	rs11538707	A>G	0.00651791	10488	NM_006368.4:c.355A>G	O43889-2,R119G	8417	1
9	35733402	rs11538707	A>G	0.00651791	10488	NM_006368.4:c.355A>G	O43889-2,R119G	8611	0
9	35733402	rs11538707	A>G	0.00651791	10488	NM_006368.4:c.355A>G	O43889-2,R119G	8760	1
9	35733402	rs11538707	A>G	0.00651791	10488	NM_006368.4:c.355A>G	O43889-2,R119G	8974	0
9	35733402	rs11538707	A>G	0.00651791	10488	NM_006368.4:c.355A>G	O43889-2,R119G	9027	1
9	35733402	rs11538707	A>G	0.00651791	10488	NM_006368.4:c.355A>G	O43889-2,R119G	9145	1
9	35733402	rs11538707	A>G	0.00651791	10488	NM_006368.4:c.355A>G	O43889-2,R119G	9445	1
9	35733402	rs11538707	A>G	0.00651791	10488	NM_006368.4:c.355A>G	O43889-2,R119G	9482	0
9	35733402	rs11538707	A>G	0.00651791	10488	NM_006368.4:c.355A>G	O43889-2,R119G	9524	0
9	35733402	rs11538707	A>G	0.00651791	10488	NM_006368.4:c.355A>G	O43889-2,R119G	9725	0
9	35733402	rs11538707	A>G	0.00651791	10488	NM_006368.4:c.355A>G	O43889-2,R119G	9741	1
9	35733402	rs11538707	A>G	0.00651791	10488	NM_006368.4:c.355A>G	O43889-2,R119G	9791	1
9	35733402	rs11538707	A>G	0.00651791	10488	NM_006368.4:c.355A>G	O43889-2,R119G	10100	1
9	35733402	rs11538707	A>G	0.00651791	10488	NM_006368.4:c.355A>G	O43889-2,R119G	10159	1
9	35733402	rs11538707	A>G	0.00651791	10488	NM_006368.4:c.355A>G	O43889-2,R119G	10228	1
9	35733402	rs11538707	A>G	0.00651791	10488	NM_006368.4:c.355A>G	O43889-2,R119G	10447	1
9	35733402	rs11538707	A>G	0.00651791	10488	NM_006368.4:c.355A>G	O43889-2,R119G	10490	0
9	35733402	rs11538707	A>G	0.00651791	10488	NM_006368.4:c.355A>G	O43889-2,R119G	11070	1
9	35733402	rs11538707	A>G	0.00651791	10488	NM_006368.4:c.355A>G	O43889-2,R119G	11094	1
9	35733402	rs11538707	A>G	0.00651791	10488	NM_006368.4:c.355A>G	O43889-2,R119G	27040	1
9	35733402	rs11538707	A>G	0.00651791	10488	NM_006368.4:c.355A>G	O43889-2,R119G	51310	1
9	35733402	rs11538707	A>G	0.00651791	10488	NM_006368.4:c.355A>G	O43889-2,R119G	54708	1
9	35733402	rs11538707	A>G	0.00651791	10488	NM_006368.4:c.355A>G	O43889-2,R119G	55332	1
9	35733402	rs11538707	A>G	0.00651791	10488	NM_006368.4:c.355A>G	O43889-2,R119G	55454	1
9	35733402	rs11538707	A>G	0.00651791	10488	NM_006368.4:c.355A>G	O43889-2,R119G	55530	1
9	35733402	rs11538707	A>G	0.00651791	10488	NM_006368.4:c.355A>G	O43889-2,R119G	55850	1
9	35733402	rs11538707	A>G	0.00651791	10488	NM_006368.4:c.355A>G	O43889-2,R119G	56063	1
9	35733402	rs11538707	A>G	0.00651791	10488	NM_006368.4:c.355A>G	O43889-2,R119G	60343	0
9	35733402	rs11538707	A>G	0.00651791	10488	NM_006368.4:c.355A>G	O43889-2,R119G	66002	1
9	35733402	rs11538707	A>G	0.00651791	10488	NM_006368.4:c.355A>G	O43889-2,R119G	79001	1
9	35733402	rs11538707	A>G	0.00651791	10488	NM_006368.4:c.355A>G	O43889-2,R119G	79073	0
9	35733402	rs11538707	A>G	0.00651791	10488	NM_006368.4:c.355A>G	O43889-2,R119G	79152	1
9	35733402	rs11538707	A>G	0.00651791	10488	NM_006368.4:c.355A>G	O43889-2,R119G	79415	1
9	35733402	rs11538707	A>G	0.00651791	10488	NM_006368.4:c.355A>G	O43889-2,R119G	79669	1
9	35733402	rs11538707	A>G	0.00651791	10488	NM_006368.4:c.355A>G	O43889-2,R119G	80221	1
9	35733402	rs11538707	A>G	0.00651791	10488	NM_006368.4:c.355A>G	O43889-2,R119G	81855	1
9	35733402	rs11538707	A>G	0.00651791	10488	NM_006368.4:c.355A>G	O43889-2,R119G	84830	1
9	35733402	rs11538707	A>G	0.00651791	10488	NM_006368.4:c.355A>G	O43889-2,R119G	84975	1
9	35733402	rs11538707	A>G	0.00651791	10488	NM_006368.4:c.355A>G	O43889-2,R119G	92960	1
9	35733402	rs11538707	A>G	0.00651791	10488	NM_006368.4:c.355A>G	O43889-2,R119G	93210	1
9	35733402	rs11538707	A>G	0.00651791	10488	NM_006368.4:c.355A>G	O43889-2,R119G	94101	1
9	35733402	rs11538707	A>G	0.00651791	10488	NM_006368.4:c.355A>G	O43889-2,R119G	94107	1
9	35733402	rs11538707	A>G	0.00651791	10488	NM_006368.4:c.355A>G	O43889-2,R119G	123606	1
9	35733402	rs11538707	A>G	0.00651791	10488	NM_006368.4:c.355A>G	O43889-2,R119G	132204	1
9	35733402	rs11538707	A>G	0.00651791	10488	NM_006368.4:c.355A>G	O43889-2,R119G	222662	1
9	35733402	rs11538707	A>G	0.00651791	10488	NM_006368.4:c.355A>G	O43889-2,R119G	345757	1
9	35735184	rs367884085	A>G	0.000181234	10488	NM_006368.4:c.514A>G	O43889-2,K172E	336	1
9	35735184	rs367884085	A>G	0.000181234	10488	NM_006368.4:c.514A>G	O43889-2,K172E	347	1
9	35735184	rs367884085	A>G	0.000181234	10488	NM_006368.4:c.514A>G	O43889-2,K172E	362	1
9	35735184	rs367884085	A>G	0.000181234	10488	NM_006368.4:c.514A>G	O43889-2,K172E	522	1
9	35735184	rs367884085	A>G	0.000181234	10488	NM_006368.4:c.514A>G	O43889-2,K172E	527	1
9	35735184	rs367884085	A>G	0.000181234	10488	NM_006368.4:c.514A>G	O43889-2,K172E	598	1
9	35735184	rs367884085	A>G	0.000181234	10488	NM_006368.4:c.514A>G	O43889-2,K172E	627	1
9	35735184	rs367884085	A>G	0.000181234	10488	NM_006368.4:c.514A>G	O43889-2,K172E	638	1
9	35735184	rs367884085	A>G	0.000181234	10488	NM_006368.4:c.514A>G	O43889-2,K172E	931	1
9	35735184	rs367884085	A>G	0.000181234	10488	NM_006368.4:c.514A>G	O43889-2,K172E	2030	1
9	35735184	rs367884085	A>G	0.000181234	10488	NM_006368.4:c.514A>G	O43889-2,K172E	2328	1
9	35735184	rs367884085	A>G	0.000181234	10488	NM_006368.4:c.514A>G	O43889-2,K172E	2697	1
9	35735184	rs367884085	A>G	0.000181234	10488	NM_006368.4:c.514A>G	O43889-2,K172E	2993	1
9	35735184	rs367884085	A>G	0.000181234	10488	NM_006368.4:c.514A>G	O43889-2,K172E	3162	1
9	35735184	rs367884085	A>G	0.000181234	10488	NM_006368.4:c.514A>G	O43889-2,K172E	3163	1
9	35735184	rs367884085	A>G	0.000181234	10488	NM_006368.4:c.514A>G	O43889-2,K172E	3488	1
9	35735184	rs367884085	A>G	0.000181234	10488	NM_006368.4:c.514A>G	O43889-2,K172E	3732	1
9	35735184	rs367884085	A>G	0.000181234	10488	NM_006368.4:c.514A>G	O43889-2,K172E	3775	1
9	35735184	rs367884085	A>G	0.000181234	10488	NM_006368.4:c.514A>G	O43889-2,K172E	4049	1
9	35735184	rs367884085	A>G	0.000181234	10488	NM_006368.4:c.514A>G	O43889-2,K172E	4712	1
9	35735184	rs367884085	A>G	0.000181234	10488	NM_006368.4:c.514A>G	O43889-2,K172E	4818	1
9	35735184	rs367884085	A>G	0.000181234	10488	NM_006368.4:c.514A>G	O43889-2,K172E	5780	1
9	35735184	rs367884085	A>G	0.000181234	10488	NM_006368.4:c.514A>G	O43889-2,K172E	6009	1
9	35735184	rs367884085	A>G	0.000181234	10488	NM_006368.4:c.514A>G	O43889-2,K172E	6342	1
9	35735184	rs367884085	A>G	0.000181234	10488	NM_006368.4:c.514A>G	O43889-2,K172E	7106	1
9	35735184	rs367884085	A>G	0.000181234	10488	NM_006368.4:c.514A>G	O43889-2,K172E	8417	1
9	35735184	rs367884085	A>G	0.000181234	10488	NM_006368.4:c.514A>G	O43889-2,K172E	8611	0
9	35735184	rs367884085	A>G	0.000181234	10488	NM_006368.4:c.514A>G	O43889-2,K172E	8760	1
9	35735184	rs367884085	A>G	0.000181234	10488	NM_006368.4:c.514A>G	O43889-2,K172E	8974	0
9	35735184	rs367884085	A>G	0.000181234	10488	NM_006368.4:c.514A>G	O43889-2,K172E	9027	1
9	35735184	rs367884085	A>G	0.000181234	10488	NM_006368.4:c.514A>G	O43889-2,K172E	9145	1
9	35735184	rs367884085	A>G	0.000181234	10488	NM_006368.4:c.514A>G	O43889-2,K172E	9445	1
9	35735184	rs367884085	A>G	0.000181234	10488	NM_006368.4:c.514A>G	O43889-2,K172E	9482	0
9	35735184	rs367884085	A>G	0.000181234	10488	NM_006368.4:c.514A>G	O43889-2,K172E	9524	0
9	35735184	rs367884085	A>G	0.000181234	10488	NM_006368.4:c.514A>G	O43889-2,K172E	9725	0
9	35735184	rs367884085	A>G	0.000181234	10488	NM_006368.4:c.514A>G	O43889-2,K172E	9741	1
9	35735184	rs367884085	A>G	0.000181234	10488	NM_006368.4:c.514A>G	O43889-2,K172E	9791	1
9	35735184	rs367884085	A>G	0.000181234	10488	NM_006368.4:c.514A>G	O43889-2,K172E	10100	1
9	35735184	rs367884085	A>G	0.000181234	10488	NM_006368.4:c.514A>G	O43889-2,K172E	10159	1
9	35735184	rs367884085	A>G	0.000181234	10488	NM_006368.4:c.514A>G	O43889-2,K172E	10228	1
9	35735184	rs367884085	A>G	0.000181234	10488	NM_006368.4:c.514A>G	O43889-2,K172E	10447	1
9	35735184	rs367884085	A>G	0.000181234	10488	NM_006368.4:c.514A>G	O43889-2,K172E	10490	0
9	35735184	rs367884085	A>G	0.000181234	10488	NM_006368.4:c.514A>G	O43889-2,K172E	11070	1
9	35735184	rs367884085	A>G	0.000181234	10488	NM_006368.4:c.514A>G	O43889-2,K172E	11094	1
9	35735184	rs367884085	A>G	0.000181234	10488	NM_006368.4:c.514A>G	O43889-2,K172E	27040	1
9	35735184	rs367884085	A>G	0.000181234	10488	NM_006368.4:c.514A>G	O43889-2,K172E	51310	0
9	35735184	rs367884085	A>G	0.000181234	10488	NM_006368.4:c.514A>G	O43889-2,K172E	54708	1
9	35735184	rs367884085	A>G	0.000181234	10488	NM_006368.4:c.514A>G	O43889-2,K172E	55332	1
9	35735184	rs367884085	A>G	0.000181234	10488	NM_006368.4:c.514A>G	O43889-2,K172E	55454	1
9	35735184	rs367884085	A>G	0.000181234	10488	NM_006368.4:c.514A>G	O43889-2,K172E	55530	1
9	35735184	rs367884085	A>G	0.000181234	10488	NM_006368.4:c.514A>G	O43889-2,K172E	55850	1
9	35735184	rs367884085	A>G	0.000181234	10488	NM_006368.4:c.514A>G	O43889-2,K172E	56063	1
9	35735184	rs367884085	A>G	0.000181234	10488	NM_006368.4:c.514A>G	O43889-2,K172E	60343	0
9	35735184	rs367884085	A>G	0.000181234	10488	NM_006368.4:c.514A>G	O43889-2,K172E	79001	1
9	35735184	rs367884085	A>G	0.000181234	10488	NM_006368.4:c.514A>G	O43889-2,K172E	79073	0
9	35735184	rs367884085	A>G	0.000181234	10488	NM_006368.4:c.514A>G	O43889-2,K172E	79152	1
9	35735184	rs367884085	A>G	0.000181234	10488	NM_006368.4:c.514A>G	O43889-2,K172E	79415	1
9	35735184	rs367884085	A>G	0.000181234	10488	NM_006368.4:c.514A>G	O43889-2,K172E	79669	1
9	35735184	rs367884085	A>G	0.000181234	10488	NM_006368.4:c.514A>G	O43889-2,K172E	80221	1
9	35735184	rs367884085	A>G	0.000181234	10488	NM_006368.4:c.514A>G	O43889-2,K172E	81855	1
9	35735184	rs367884085	A>G	0.000181234	10488	NM_006368.4:c.514A>G	O43889-2,K172E	84830	1
9	35735184	rs367884085	A>G	0.000181234	10488	NM_006368.4:c.514A>G	O43889-2,K172E	84975	1
9	35735184	rs367884085	A>G	0.000181234	10488	NM_006368.4:c.514A>G	O43889-2,K172E	92960	1
9	35735184	rs367884085	A>G	0.000181234	10488	NM_006368.4:c.514A>G	O43889-2,K172E	93210	1
9	35735184	rs367884085	A>G	0.000181234	10488	NM_006368.4:c.514A>G	O43889-2,K172E	94101	1
9	35735184	rs367884085	A>G	0.000181234	10488	NM_006368.4:c.514A>G	O43889-2,K172E	94107	1
9	35735184	rs367884085	A>G	0.000181234	10488	NM_006368.4:c.514A>G	O43889-2,K172E	123606	1
9	35735184	rs367884085	A>G	0.000181234	10488	NM_006368.4:c.514A>G	O43889-2,K172E	132204	1
9	35735184	rs367884085	A>G	0.000181234	10488	NM_006368.4:c.514A>G	O43889-2,K172E	222662	1
9	35735184	rs367884085	A>G	0.000181234	10488	NM_006368.4:c.514A>G	O43889-2,K172E	345757	1
9	92220760	rs3138505	G>A	0.00295559	10912	NM_006705.3:c.334G>A	O95257,G112S	5966	0
9	92220760	rs3138505	G>A	0.00295559	10912	NM_006705.3:c.334G>A	O95257,G112S	10069	1
9	92220760	rs3138505	G>A	0.00295559	10912	NM_006705.3:c.334G>A	O95257,G112S	134265	0
9	97082748	rs201613053	G>C	0.000101483	54754	NM_017561.1:c.1110C>G	A1L443,N370K	7707	0
9	97321276	rs373101416	G>T	8.23845e-06	8789	NM_003837.2:c.964C>A	O00757,P322T	8789	0
9	97321404	rs72743247	A>G	0.00500357	8789	NM_003837.2:c.836T>C	O00757,L279P	8789	0
9	97329610	rs146159894	T>C	0.000700096	8789	NM_003837.2:c.647A>G	O00757,Y216C	2203	0
9	97329610	rs146159894	T>C	0.000700096	8789	NM_003837.2:c.647A>G	O00757,Y216C	8789	0
9	97329625	rs61755092	C>T	0.00489259	8789	NM_003837.2:c.632G>A	O00757,S211N	8789	0
9	97333757	rs369503726	A>G	8.32875e-06	8789	NM_003837.2:c.554T>C	O00757,F185S	8789	0
9	97333824	rs61753274	C>T	0.00322591	8789	NM_003837.2:c.487G>A	O00757,A163T	8789	1
9	97355870	rs141358375	A>C	5.80143e-05	8789	NM_003837.2:c.139T>G	O00757,S47A	8789	0
9	97367746	rs143965326	T>C	0.000169771	2203	NM_001127628.1:c.818A>G	P09467,N273S	2203	0
9	97367786	rs780803192	C>T	8.31e-06	2203	NM_000507.3:c.778G>A	P09467,G260R	2203	1
9	97367786	rs780803192	C>T	8.31e-06	2203	NM_000507.3:c.778G>A	P09467,G260R	8789	1
9	97367786	rs780803192	C>T	8.31e-06	2203	NM_000507.3:c.778G>A	P09467,G260R	9513	1
9	97367834	rs200679026	G>A	0.000351359	2203	NM_001127628.1:c.730C>T	P09467,R244W	2203	0
9	97369105	rs2297085	A>G	8.43811e-06	2203	NM_001127628.1:c.697T>C	P09467,F233L	2203	0
9	97369149	rs1769259	C>T	0.956071	2203	NM_001127628.1:c.653G>A	P09467,R218K	2203	0
9	97372293	rs199531187	G>C	5.8047e-05	2203	NM_001127628.1:c.477C>G	P09467,N159K	2203	0
9	97382706	rs145051736	C>T	1.64902e-05	2203	NM_001127628.1:c.238G>A	P09467,D80N	2203	0
9	104125056	rs61755096	A>G	0.0252538	570	NM_001701.3:c.911T>C	Q14032,V304A	390535	0
9	104130469	rs41281027	C>G	0.142191	570	NM_001701.3:c.602G>C	Q14032,R201P	390535	0
9	110068787	rs55815226	C>A	4.94185e-05	5887	NM_002874.4:c.356C>A	P54727,P119H	55768	0
9	110084388	rs56157506	C>G	0.000827376	5887	NM_002874.4:c.806C>G	P54727,T269R	55768	0
9	116029692	rs375531444	C>G	1.68868e-05	246184	NM_139286.3:c.109G>C	Q8NHZ8,E37Q	8881	0
9	116029710	rs182199537	T>C	0.000412187	246184	NM_139286.3:c.91A>G	Q8NHZ8,K31E	8881	0
9	116034726	rs141648756	T>C	8.23859e-06	246184	NM_139286.3:c.62A>G	Q8NHZ8,N21S	8881	0
9	116346118	rs41305473	G>A	0.0911938	5998	NM_130795.2:c.1583G>A	P49796-4,R528Q	5359	0
9	123605169	rs77059879	C>A	0.000491611	5711	NM_005047.3:c.19G>T	Q16401,A7S	5700	1
9	123605169	rs77059879	C>A	0.000491611	5711	NM_005047.3:c.19G>T	Q16401,A7S	5701	0
9	123675628	rs373510970	C>T	2.59278e-05	7185	NM_005658.4:c.683G>A	Q13077,R228H	7186	0
9	123675629	rs376499217	G>A	2.57887e-05	7185	NM_005658.4:c.682C>T	Q13077,R228C	7186	0
9	123675634	rs141130520	C>T	3.40971e-05	7185	NM_005658.4:c.677G>A	Q13077,R226H	7186	0
9	123675635	rs370347361	G>A	8.5008e-06	7185	NM_005658.4:c.676C>T	Q13077,R226C	7186	0
9	123675689	rs368005857	C>T	8.32945e-06	7185	NM_005658.4:c.622G>A	Q13077,V208M	7186	0
9	123675733	rs200003274	T>C	0.00010802	7185	NM_005658.4:c.578A>G	Q13077,K193R	7186	0
9	125075600	rs2297483	A>G	0.0043335	92399	NM_138777.3:c.646A>G	Q96E11,M216V	5987	0
9	129595239	rs145932561	C>G	0.00108579	23099	NM_014007.3:c.451C>G	O43298,L151V	408	1
9	129595239	rs145932561	C>G	0.00108579	23099	NM_014007.3:c.451C>G	O43298,L151V	4004	1
9	129595239	rs145932561	C>G	0.00108579	23099	NM_014007.3:c.451C>G	O43298,L151V	5709	1
9	129595239	rs145932561	C>G	0.00108579	23099	NM_014007.3:c.451C>G	O43298,L151V	7186	1
9	129595239	rs145932561	C>G	0.00108579	23099	NM_014007.3:c.451C>G	O43298,L151V	9643	1
9	131772470	rs12554941	C>T	0.00134531	56904	NM_020145.2:c.667G>A	Q9NR46,V223M	26269	0
9	131897161	rs138155879	A>C	0.000552906	5524	NM_021131.4:c.548A>C	Q15257,K218T	154796	0
9	135668127	rs62000443	G>A	0.00546597	158067	NM_152572.2:c.1015C>T	Q96MA6,R339C	4176	1
9	135702319	rs139762633	C>T	6.58913e-05	158067	NM_152572.2:c.679G>A	Q96MA6,V227I	4176	0
9	135703450	rs114347984	G>T	0.00264807	158067	NM_152572.2:c.506C>A	Q96MA6,T169K	4176	0
9	138456155	rs3748210	C>A	0.153689	5047	NM_002571.2:c.376C>A	P09466,Q126K	65983	0
9	139262205	rs3124993	C>G	0.0171411	64170	NM_052814.3:c.1153G>C	Q9H257,V385L	9958	1
9	139262205	rs3124993	C>G	0.0171411	64170	NM_052814.3:c.1153G>C	Q9H257,V385L	57144	0
9	139262205	rs3124993	C>G	0.0171411	64170	NM_052814.3:c.1153G>C	Q9H257,V385L	84140	0
9	139262205	rs3124993	C>G	0.0171411	64170	NM_052814.3:c.1153G>C	Q9H257,V385L	137209	1
9	139262205	rs3124993	C>G	0.0171411	64170	NM_052814.3:c.1153G>C	Q9H257,V385L	170954	1
9	139265402	rs368657832	C>T	4.51215e-05	64170	NM_052814.3:c.518G>A	Q9H257,R173H	166	0
9	139265402	rs368657832	C>T	4.51215e-05	64170	NM_052814.3:c.518G>A	Q9H257,R173H	373	0
9	139265402	rs368657832	C>T	4.51215e-05	64170	NM_052814.3:c.518G>A	Q9H257,R173H	3880	0
9	139266496	rs4077515	C>T	0.401946	64170	NM_052814.3:c.35G>A	Q9H257,S12N	9729	0
9	139802555	rs142528394	A>G	4.17348e-05	7186	NM_021138.3:c.400A>G	Q12933,T134A	7128	0
9	139802555	rs142528394	A>G	4.17348e-05	7186	NM_021138.3:c.400A>G	Q12933,T134A	7185	0
9	139811005	rs369480645	G>A	0.000156608	7186	NM_021138.3:c.616G>A	Q12933,V206I	7128	0
9	139811005	rs369480645	G>A	0.000156608	7186	NM_021138.3:c.616G>A	Q12933,V206I	7185	0
9	139814797	rs144427288	G>A	0.000307913	7186	NM_021138.3:c.790G>A	Q12933,A264T	7128	0
9	139814797	rs144427288	G>A	0.000307913	7186	NM_021138.3:c.790G>A	Q12933,A264T	7185	0
9	139814833	rs376467561	G>C	3.32292e-05	7186	NM_021138.3:c.826G>C	Q12933,E276Q	7185	0
9	139814840	rs146501200	A>C	1.66141e-05	7186	NM_021138.3:c.833A>C	Q12933,K278T	7185	0
9	139815565	rs141280500	G>A	8.30648e-06	7186	NM_021138.3:c.1036G>A	Q12933,E346K	7186	0
9	139820231	rs144092600	G>A	2.47353e-05	7186	NM_021138.3:c.1384G>A	Q12933,D462N	7185	0
9	139820231	rs144092600	G>A	2.47353e-05	7186	NM_021138.3:c.1384G>A	Q12933,D462N	7186	0
9	139820270	rs148765924	G>A	3.29663e-05	7186	NM_021138.3:c.1423G>A	Q12933,V475I	7185	0
9	139820270	rs148765924	G>A	3.29663e-05	7186	NM_021138.3:c.1423G>A	Q12933,V475I	7186	0
9	139820309	rs142412558	G>A	0.00016494	7186	NM_021138.3:c.1462G>A	Q12933,D488N	7185	0
9	139820309	rs142412558	G>A	0.00016494	7186	NM_021138.3:c.1462G>A	Q12933,D488N	7186	0
9	139889216	rs3188722	T>G	0.00913511	9022	NM_004669.2:c.628A>C	O95833,M210L	80258	0
9	140108465	rs78476245	G>A	0.0064059	27158	NM_014434.2:c.457G>A	Q9UHB4,V153I	6925	0
9	140108465	rs78476245	G>A	0.0064059	27158	NM_014434.2:c.457G>A	Q9UHB4,V153I	57019	0
9	140108465	rs78476245	G>A	0.0064059	27158	NM_014434.2:c.457G>A	Q9UHB4,V153I	80125	0
9	140109141	rs117332028	C>T	0.00755534	27158	NM_014434.2:c.842C>T	Q9UHB4,P281L	23281	0
9	140109141	rs117332028	C>T	0.00755534	27158	NM_014434.2:c.842C>T	Q9UHB4,P281L	84260	1
9	140317999	rs112864733	C>G	0.136539	10811	NM_006647.1:c.18C>G	Q86UR1,D6E	85376	0
10	6152057	rs376906335	C>T	8.26378e-06	84991	NM_032905.4:c.671C>T	Q96I25,T224I	2801	0
10	6152057	rs376906335	C>T	8.26378e-06	84991	NM_032905.4:c.671C>T	Q96I25,T224I	6303	0
10	6152057	rs376906335	C>T	8.26378e-06	84991	NM_032905.4:c.671C>T	Q96I25,T224I	54535	0
10	6152057	rs376906335	C>T	8.26378e-06	84991	NM_032905.4:c.671C>T	Q96I25,T224I	54870	0
10	6152057	rs376906335	C>T	8.26378e-06	84991	NM_032905.4:c.671C>T	Q96I25,T224I	55165	0
10	14939212	rs149546848	G>C	4.16e-05	79723	NM_024670.3:c.365G>C	Q9H5I1,S182T	9240	0
10	14939212	rs149546848	G>C	4.16e-05	79723	NM_024670.3:c.365G>C	Q9H5I1,S182T	55198	0
10	15883431	rs143993474	G>A	8.44053e-06	80013	NM_024948.2:c.403C>T	Q9H8M7,H135Y	5886	0
10	17726729	rs145776213	G>A	0.000346129	8027	NM_003473.3:c.181G>A	Q92783,V61I	9146	0
10	17746996	rs148262001	T>C	8.23791e-06	8027	NM_003473.3:c.1028T>C	Q92783,I343T	9146	0
10	17747017	rs377433144	T>C	1.64772e-05	8027	NM_003473.3:c.1049T>C	Q92783,I350T	9146	0
10	17747630	rs375811987	G>A	2.47296e-05	8027	NM_003473.3:c.1099G>A	Q92783,A367T	9146	0
10	21115407	rs151035799	C>T	0.000264026	10529	NM_006393.2:c.1838G>A	O76041,R613Q	2801	0
10	21115407	rs151035799	C>T	0.000264026	10529	NM_006393.2:c.1838G>A	O76041,R613Q	7185	0
10	21115407	rs151035799	C>T	0.000264026	10529	NM_006393.2:c.1838G>A	O76041,R613Q	7186	0
10	21115407	rs151035799	C>T	0.000264026	10529	NM_006393.2:c.1838G>A	O76041,R613Q	8379	0
10	21115407	rs151035799	C>T	0.000264026	10529	NM_006393.2:c.1838G>A	O76041,R613Q	64753	0
10	21139389	rs4025981	T>C	0.0650418	10529	NM_006393.2:c.1051A>G	O76041,M351V	2801	0
10	21139389	rs4025981	T>C	0.0650418	10529	NM_006393.2:c.1051A>G	O76041,M351V	7185	0
10	21139389	rs4025981	T>C	0.0650418	10529	NM_006393.2:c.1051A>G	O76041,M351V	7186	0
10	21139389	rs4025981	T>C	0.0650418	10529	NM_006393.2:c.1051A>G	O76041,M351V	8379	0
10	21139389	rs4025981	T>C	0.0650418	10529	NM_006393.2:c.1051A>G	O76041,M351V	64753	0
10	43678796	rs2435381	C>T	0.231704	55454	NM_018590.3:c.1435C>T	Q8N6G5,P479S	10488	0
10	43678796	rs2435381	C>T	0.231704	55454	NM_018590.3:c.1435C>T	Q8N6G5,P479S	23786	0
10	45920506	rs2228065	G>A	0.0111245	240	NM_000698.3:c.760G>A	P09917,E254K	80254	0
10	45920506	rs2228065	G>A	0.0111245	240	NM_000698.3:c.760G>A	P09917,E254K	256646	0
10	48370747	rs35618062	C>T	0.121961	118738	NM_153034.2:c.215C>T	Q96MN9,A72V	2801	0
10	48370747	rs35618062	C>T	0.121961	118738	NM_153034.2:c.215C>T	Q96MN9,A72V	11030	0
10	48371220	rs75026444	T>C	0.00115327	118738	NM_153034.2:c.688T>C	Q96MN9,C230R	2801	0
10	48371220	rs75026444	T>C	0.00115327	118738	NM_153034.2:c.688T>C	Q96MN9,C230R	11030	0
10	53822301	rs34997494	A>G	0.0444637	5592	NM_006258.3:c.845A>G	Q13976,N267S	4005	0
10	53822301	rs34997494	A>G	0.0444637	5592	NM_006258.3:c.845A>G	Q13976,N267S	9726	0
10	53822301	rs34997494	A>G	0.0444637	5592	NM_006258.3:c.845A>G	Q13976,N267S	220108	0
10	61083752	rs73299227	G>A	0.00304908	220965	NM_198215.3:c.439C>T	Q8NE31,P147S	24144	0
10	61083752	rs73299227	G>A	0.00304908	220965	NM_198215.3:c.439C>T	Q8NE31,P147S	374355	0
10	61112064	rs146560849	T>C	0.000230665	220965	NM_198215.3:c.290A>G	Q8NE31,K97R	3796	0
10	70044031	rs4142048	T>C	0.265983	64081	NM_022129.3:c.770A>G	P30039,H257R	80258	1
10	70045156	rs74723126	C>T	0.000355143	64081	NM_022129.3:c.703G>A	P30039,A235T	80258	1
10	70048739	rs184286276	T>C	4.11936e-05	64081	NM_022129.3:c.461A>G	P30039,Y154C	80258	1
10	71332204	rs4536103	A>G	0.585983	50674	NM_020999.3:c.596T>C	Q9Y4Z2,F199S	6938	0
10	72164174	rs199798164	G>A	0.00309846	1979	NM_004096.4:c.17G>A	Q13542,G6D	1977	0
10	81926702	rs1049550	G>A	0.446983	311	NM_145868.1:c.688C>T	P50995,R230C	5359	0
10	81926702	rs1049550	G>A	0.446983	311	NM_145868.1:c.688C>T	P50995,R230C	10016	0
10	81926702	rs1049550	G>A	0.446983	311	NM_145868.1:c.688C>T	P50995,R230C	10342	0
10	81926702	rs1049550	G>A	0.446983	311	NM_145868.1:c.688C>T	P50995,R230C	55165	0
10	91065949	rs17468739	A>C	0.112566	3433	NM_001547.4:c.236A>C	P09913,E79A	3437	1
10	91162516	rs149964072	G>A	1.64788e-05	3434	NM_001548.3:c.484G>A	P09914,A162T	3437	0
10	91163390	rs149279973	T>C	9.92851e-05	3434	NM_001548.3:c.1358T>C	P09914,M453T	3437	0
10	92631778	rs11544145	G>A	0.0194572	10556	NM_006413.4:c.35G>A	P78346,G12D	10363	0
10	94070914	rs144403778	A>G	8.26392e-06	54708	NM_017824.4:c.58A>G	Q9NX47,T20A	10488	0
10	94070914	rs144403778	A>G	8.26392e-06	54708	NM_017824.4:c.58A>G	Q9NX47,T20A	55284	0
10	95259979	rs3740370	C>G	0.225297	55165	NM_018131.4:c.171C>G	Q53EZ4,H57Q	311	0
10	95259979	rs3740370	C>G	0.225297	55165	NM_018131.4:c.171C>G	Q53EZ4,H57Q	1041	0
10	95259979	rs3740370	C>G	0.225297	55165	NM_018131.4:c.171C>G	Q53EZ4,H57Q	7004	0
10	95259979	rs3740370	C>G	0.225297	55165	NM_018131.4:c.171C>G	Q53EZ4,H57Q	8318	0
10	95259979	rs3740370	C>G	0.225297	55165	NM_018131.4:c.171C>G	Q53EZ4,H57Q	10015	0
10	95259979	rs3740370	C>G	0.225297	55165	NM_018131.4:c.171C>G	Q53EZ4,H57Q	27434	0
10	95259979	rs3740370	C>G	0.225297	55165	NM_018131.4:c.171C>G	Q53EZ4,H57Q	84285	0
10	95259979	rs3740370	C>G	0.225297	55165	NM_018131.4:c.171C>G	Q53EZ4,H57Q	84991	0
10	95259983	rs62618732	C>T	0.00999602	55165	NM_018131.4:c.175C>T	Q53EZ4,L59F	10015	0
10	95259983	rs62618732	C>T	0.00999602	55165	NM_018131.4:c.175C>T	Q53EZ4,L59F	51019	0
10	95259983	rs62618732	C>T	0.00999602	55165	NM_018131.4:c.175C>T	Q53EZ4,L59F	55200	0
10	95263099	rs370361002	G>A	1.64769e-05	55165	NM_018131.4:c.413G>A	Q53EZ4,R138Q	10015	0
10	95275259	rs199775989	C>T	7.42342e-05	55165	NM_018131.4:c.626C>T	Q53EZ4,T209M	55165	0
10	95276718	rs7072484	T>C	0.0377931	55165	NM_018131.4:c.706T>C	Q53EZ4,C236R	311	0
10	95276718	rs7072484	T>C	0.0377931	55165	NM_018131.4:c.706T>C	Q53EZ4,C236R	1041	0
10	95276718	rs7072484	T>C	0.0377931	55165	NM_018131.4:c.706T>C	Q53EZ4,C236R	7004	0
10	95276718	rs7072484	T>C	0.0377931	55165	NM_018131.4:c.706T>C	Q53EZ4,C236R	8318	0
10	95276718	rs7072484	T>C	0.0377931	55165	NM_018131.4:c.706T>C	Q53EZ4,C236R	10015	0
10	95276718	rs7072484	T>C	0.0377931	55165	NM_018131.4:c.706T>C	Q53EZ4,C236R	27434	0
10	95276718	rs7072484	T>C	0.0377931	55165	NM_018131.4:c.706T>C	Q53EZ4,C236R	84285	0
10	95276718	rs7072484	T>C	0.0377931	55165	NM_018131.4:c.706T>C	Q53EZ4,C236R	84991	0
10	95276742	rs41308663	G>C	0.0625652	55165	NM_018131.4:c.730G>C	Q53EZ4,A244P	311	1
10	95276742	rs41308663	G>C	0.0625652	55165	NM_018131.4:c.730G>C	Q53EZ4,A244P	1041	0
10	95276742	rs41308663	G>C	0.0625652	55165	NM_018131.4:c.730G>C	Q53EZ4,A244P	7004	0
10	95276742	rs41308663	G>C	0.0625652	55165	NM_018131.4:c.730G>C	Q53EZ4,A244P	8318	0
10	95276742	rs41308663	G>C	0.0625652	55165	NM_018131.4:c.730G>C	Q53EZ4,A244P	10015	0
10	95276742	rs41308663	G>C	0.0625652	55165	NM_018131.4:c.730G>C	Q53EZ4,A244P	27434	0
10	95276742	rs41308663	G>C	0.0625652	55165	NM_018131.4:c.730G>C	Q53EZ4,A244P	84285	0
10	95276742	rs41308663	G>C	0.0625652	55165	NM_018131.4:c.730G>C	Q53EZ4,A244P	84991	0
10	95276973	rs146992036	G>A	0.00171974	55165	NM_018131.4:c.961G>A	Q53EZ4,E321K	10015	0
10	95278683	rs75139274	G>A	0.0708116	55165	NM_018131.4:c.1043G>A	Q53EZ4,R348K	311	0
10	95278683	rs75139274	G>A	0.0708116	55165	NM_018131.4:c.1043G>A	Q53EZ4,R348K	1041	0
10	95278683	rs75139274	G>A	0.0708116	55165	NM_018131.4:c.1043G>A	Q53EZ4,R348K	7004	0
10	95278683	rs75139274	G>A	0.0708116	55165	NM_018131.4:c.1043G>A	Q53EZ4,R348K	8318	0
10	95278683	rs75139274	G>A	0.0708116	55165	NM_018131.4:c.1043G>A	Q53EZ4,R348K	10015	0
10	95278683	rs75139274	G>A	0.0708116	55165	NM_018131.4:c.1043G>A	Q53EZ4,R348K	27434	0
10	95278683	rs75139274	G>A	0.0708116	55165	NM_018131.4:c.1043G>A	Q53EZ4,R348K	84285	0
10	95278683	rs75139274	G>A	0.0708116	55165	NM_018131.4:c.1043G>A	Q53EZ4,R348K	84991	0
10	95441272	rs11187583	G>A	0.0932406	118924	NM_145246.4:c.752C>T	Q70Z53,S251F	90933	0
10	97023630	rs2296961	T>C	0.256981	9124	NM_020992.2:c.524A>G	O00151,N175S	2670	0
10	98708945	rs140995155	C>T	1.64791e-05	84458	NM_001170766.1:c.131C>T	Q96JN0,T44M	1488	0
10	99205714	rs376898662	G>A	8.23764e-06	51013	NM_016046.3:c.29C>T	Q9Y3B2,P10L	5966	1
10	99205714	rs376898662	G>A	8.23764e-06	51013	NM_016046.3:c.29C>T	Q9Y3B2,P10L	6925	1
10	99205714	rs376898662	G>A	8.23764e-06	51013	NM_016046.3:c.29C>T	Q9Y3B2,P10L	54507	0
10	99205714	rs376898662	G>A	8.23764e-06	51013	NM_016046.3:c.29C>T	Q9Y3B2,P10L	56915	1
10	102295836	rs2295778	C>G	0.253858	55662	NM_017902.2:c.121C>G	Q9NWT6,P41A	27130	0
10	102295836	rs2295778	C>G	0.253858	55662	NM_017902.2:c.121C>G	Q9NWT6,P41A	140462	0
10	102796855	rs202175844	G>A	5.81511e-05	81855	NM_030971.3:c.628G>A	Q9BWM7,V210M	10488	1
10	103113959	rs762012584	C>A	0.000206101	8945	NM_033637.3:c.22C>A	Q9Y297,L8M	6867	0
10	103113959	rs762012584	C>A	0.000206101	8945	NM_033637.3:c.22C>A	Q9Y297,L8M	83593	0
10	103294560	rs141008374	A>G	0.00206744	8945	NM_033637.3:c.1240A>G	Q9Y297,T414A	6867	1
10	103294560	rs141008374	A>G	0.00206744	8945	NM_033637.3:c.1240A>G	Q9Y297,T414A	83593	1
10	103294635	rs200146282	A>G	0.000312984	8945	NM_033637.3:c.1315A>G	Q9Y297,I439V	6867	1
10	103294635	rs200146282	A>G	0.000312984	8945	NM_033637.3:c.1315A>G	Q9Y297,I439V	83593	1
10	103310574	rs2270439	C>A	0.00383107	8945	NM_033637.3:c.1775C>A	Q9Y297,P592H	6867	0
10	103310574	rs2270439	C>A	0.00383107	8945	NM_033637.3:c.1775C>A	Q9Y297,P592H	83593	0
10	103310580	rs141030727	G>A	0.000107112	8945	NM_033637.3:c.1781G>A	Q9Y297,R594H	6867	0
10	103310580	rs141030727	G>A	0.000107112	8945	NM_033637.3:c.1781G>A	Q9Y297,R594H	83593	0
10	103310600	rs149417971	A>T	5.77e-05	8945	NM_033637.3:c.1801A>T	Q9Y297,T601S	6867	0
10	103310600	rs149417971	A>T	5.77e-05	8945	NM_033637.3:c.1801A>T	Q9Y297,T601S	83593	0
10	103541585	rs376750518	C>T	8.23642e-06	10360	NM_006993.2:c.445G>A	O75607,E149K	10361	0
10	106039185	rs156697	A>G	0.356183	119391	NM_183239.1:c.424A>G	Q9H4Y5,N142D	7020	0
10	118084551	rs146906702	A>G	5.77539e-05	374355	NM_198515.2:c.28A>G	P0C7W6,I10V	6605	0
10	118084551	rs146906702	A>G	5.77539e-05	374355	NM_198515.2:c.28A>G	P0C7W6,I10V	10540	0
10	118084551	rs146906702	A>G	5.77539e-05	374355	NM_198515.2:c.28A>G	P0C7W6,I10V	84260	0
10	118084551	rs146906702	A>G	5.77539e-05	374355	NM_198515.2:c.28A>G	P0C7W6,I10V	220965	0
10	118084551	rs146906702	A>G	5.77539e-05	374355	NM_198515.2:c.28A>G	P0C7W6,I10V	374659	0
10	118100258	rs137998964	T>C	5.28718e-05	374355	NM_198515.2:c.178T>C	P0C7W6,F60L	6605	1
10	118100258	rs137998964	T>C	5.28718e-05	374355	NM_198515.2:c.178T>C	P0C7W6,F60L	10540	1
10	118100258	rs137998964	T>C	5.28718e-05	374355	NM_198515.2:c.178T>C	P0C7W6,F60L	220965	1
10	118101700	rs141489077	C>G	0.000324875	374355	NM_198515.2:c.435C>G	P0C7W6,N145K	374659	0
10	120931928	rs140311549	C>A	0.00518079	10935	NM_006793.2:c.517G>T	P30048,G173C	26003	0
10	124713673	rs376405616	C>G	0.000111173	80007	NM_024942.3:c.22G>C	Q9H8K7,G8R	222484	0
[truncated: 2,110 more rows]
