# Supplementary material for: Extensive disruption of protein interactions by genetic variants across the allele frequency spectrum in human populations
Source: Nat Commun. 2019 Sep 12;10:4141. doi: 10.1038/s41467-019-11959-3 (PMC6742646; doi:10.1038/s41467-019-11959-3)
Supplement: Supplementary file 7 — Supplementary Data 3 [file 41467_2019_11959_MOESM7_ESM.xlsx]

## Sheet: SD3 - COSMIC Mutations
Chrom	Pos	dbSNP_id	Mutation	Target Entrez GeneID	HGVS_cDNA	UniProt	Interactor Entrez GeneID	Disruption
1	28120118	-	C>G	23673	NM_177424:c.263C>G	Q86Y82,P88R	113878	0
1	28120118	-	C>G	23673	NM_177424:c.263C>G	Q86Y82,P88R	6810	0
1	60324155	-	C>T	51361	NM_015888:c.1298C>T	Q9UJC3-1,S433L	1019	0
1	60324155	-	C>T	51361	NM_015888:c.1298C>T	Q9UJC3-1,S433L	24144	0
1	60324155	-	C>T	51361	NM_015888:c.1298C>T	Q9UJC3-1,S433L	51256	0
1	60324155	-	C>T	51361	NM_015888:c.1298C>T	Q9UJC3-1,S433L	64400	0
1	94048334	-	G>A	8412	NM_003567:c.1210C>T	O75815-1,P404S	8412	0
1	115118214	-	T>C	10286	NM_005872:c.416A>G	O75934,N139S	22806	0
1	115118214	-	T>C	10286	NM_005872:c.416A>G	O75934,N139S	2801	1
1	115118214	-	T>C	10286	NM_005872:c.416A>G	O75934,N139S	6925	0
1	115118214	-	T>C	10286	NM_005872:c.416A>G	O75934,N139S	7965	0
1	115118214	-	T>C	10286	NM_005872:c.416A>G	O75934,N139S	9146	0
1	193099350	-	T>C	79577	NM_024529:c.284T>C	Q6P1J9,L95P	123722	1
1	193099350	-	T>C	79577	NM_024529:c.284T>C	Q6P1J9,L95P	211	1
1	193099350	-	T>C	79577	NM_024529:c.284T>C	Q6P1J9,L95P	2801	1
1	193107230	-	C>T	79577	NM_024529:c.439C>T	Q6P1J9,R147C	123722	0
1	193107230	-	C>T	79577	NM_024529:c.439C>T	Q6P1J9,R147C	211	0
1	193107230	-	C>T	79577	NM_024529:c.439C>T	Q6P1J9,R147C	2801	0
1	193107258	-	G>A	79577	NM_024529:c.467G>A	Q6P1J9,R156H	123722	0
1	193107258	-	G>A	79577	NM_024529:c.467G>A	Q6P1J9,R156H	211	0
1	193107258	-	G>A	79577	NM_024529:c.467G>A	Q6P1J9,R156H	2801	0
2	27663773	-	C>T	29959	NM_013392:c.1295C>T	Q9UHY1,P432L	81628	0
2	46803226	-	G>A	23433	NM_012249:c.202G>A	P17081,E68K	7205	0
2	48036826	-	C>T	80204	NM_025133:c.2107G>A	Q86XK2-6,A703T	6500	0
2	48046169	-	T>A	80204	NM_025133:c.1595C>G	Q86XK2-6,T532S	6500	0
2	48047527	-	C>T	80204	NM_025133:c.1519G>A	Q86XK2-6,D507N	6500	0
2	95540621	-	T>A	150483	NM_144705:c.814T>A	Q8WW24,C272S	4103	0
2	95540621	-	T>A	150483	NM_144705:c.814T>A	Q8WW24,C272S	5914	1
2	95540621	-	T>A	150483	NM_144705:c.814T>A	Q8WW24,C272S	7205	0
2	95540621	-	T>A	150483	NM_144705:c.814T>A	Q8WW24,C272S	8434	0
2	174074553	-	G>A	51776	NM_133646:c.841G>A	Q9NYL2-2,A281T	163081	0
2	174074553	-	G>A	51776	NM_133646:c.841G>A	Q9NYL2-2,A281T	80108	0
2	202900223	rs267599158	C>T	8324	NM_003507:c.853C>T	O75084,P285S	29979	0
3	10183725	rs5030826	C>G	7428	NM_198156:c.194C>G	P40337-2,S65W	4188	0
3	10183758	rs730882033	T>C	7428	NM_198156:c.227T>C	P40337-2,F76S	4188	1
3	10191629	-	C>G	7428	NM_198156:c.499C>G	P40337-2,H167D	4188	1
3	24003758	-	G>A	9975	NM_005126:c.808G>A	Q6NSM0,E270K	11030	0
3	24003758	-	G>A	9975	NM_005126:c.808G>A	Q6NSM0,E270K	11043	0
3	24003758	-	G>A	9975	NM_005126:c.808G>A	Q6NSM0,E270K	388677	0
3	24003758	-	G>A	9975	NM_005126:c.808G>A	Q6NSM0,E270K	5987	0
3	24003758	-	G>A	9975	NM_005126:c.808G>A	Q6NSM0,E270K	85291	0
3	25502773	rs372338731	G>A	5915	NM_000965:c.247G>A	P10826-2,V83I	6258	0
3	37038199	rs63751661	G>A	4292	NM_000249:c.206G>A	P40692-1,R69K	3838	0
3	37038199	rs63751661	G>A	4292	NM_000249:c.206G>A	P40692-1,R69K	4437	0
3	37038199	rs63751661	G>A	4292	NM_000249:c.206G>A	P40692-1,R69K	4656	0
3	37038199	rs63751661	G>A	4292	NM_000249:c.206G>A	P40692-1,R69K	5682	0
3	37081682	rs63751703	C>T	4292	NM_000249:c.1564C>T	P40692-1,R522W	3838	1
3	37081682	rs63751703	C>T	4292	NM_000249:c.1564C>T	P40692-1,R522W	4437	0
3	37081682	rs63751703	C>T	4292	NM_000249:c.1564C>T	P40692-1,R522W	4656	0
3	37081682	rs63751703	C>T	4292	NM_000249:c.1564C>T	P40692-1,R522W	5682	0
3	37081687	rs63751680	G>C	4292	NM_000249:c.1569G>T	P40692-1,E523D	3838	0
3	37081687	rs63751680	G>C	4292	NM_000249:c.1569G>T	P40692-1,E523D	4437	0
3	37081687	rs63751680	G>C	4292	NM_000249:c.1569G>T	P40692-1,E523D	4656	0
3	37081687	rs63751680	G>C	4292	NM_000249:c.1569G>T	P40692-1,E523D	5682	0
3	37089037	rs267607862	A>G	4292	NM_000249:c.1759A>G	P40692-1,M587V	3838	1
3	37089037	rs267607862	A>G	4292	NM_000249:c.1759A>G	P40692-1,M587V	4437	0
3	37089037	rs267607862	A>G	4292	NM_000249:c.1759A>G	P40692-1,M587V	4656	0
3	37089037	rs267607862	A>G	4292	NM_000249:c.1759A>G	P40692-1,M587V	5682	1
3	37090447	rs63750864	C>T	4292	NM_000249:c.2042C>T	P40692-1,A681V	3838	1
3	37090447	rs63750864	C>T	4292	NM_000249:c.2042C>T	P40692-1,A681V	4437	1
3	37090447	rs63750864	C>T	4292	NM_000249:c.2042C>T	P40692-1,A681V	4656	1
3	37090447	rs63750864	C>T	4292	NM_000249:c.2042C>T	P40692-1,A681V	5682	1
3	50677891	-	A>C	7867	NM_001243926:c.314A>C	Q16644,E105A	1432	0
3	52023007	-	G>C	95	NM_001198895:c.1143G>C	Q03154-1,E381D	4521	0
3	52023007	-	G>C	95	NM_001198895:c.1143G>C	Q03154-1,E381D	95	0
3	57302459	-	G>C	26060	NM_012096:c.1927G>C	Q9UKG1,E643Q	10667	0
3	57302459	-	G>C	26060	NM_012096:c.1927G>C	Q9UKG1,E643Q	26060	0
3	57302459	-	G>C	26060	NM_012096:c.1927G>C	Q9UKG1,E643Q	4108	0
3	57302459	-	G>C	26060	NM_012096:c.1927G>C	Q9UKG1,E643Q	55198	0
3	57302459	-	G>C	26060	NM_012096:c.1927G>C	Q9UKG1,E643Q	7186	0
3	183882948	-	G>C	1857	NM_004423:c.647G>C	Q92997-1,R216T	11143	0
3	195615359	-	C>A	10188	NM_005781:c.101G>T	Q07912-2,R34L	54507	0
4	38698811	-	G>T	51274	NM_016531:c.965G>T	P57682-1,C322F	2275	1
4	38698811	-	G>T	51274	NM_016531:c.965G>T	P57682-1,C322F	431707	1
4	38698811	-	G>T	51274	NM_016531:c.965G>T	P57682-1,C322F	7186	1
4	71114914	-	G>T	1448	NM_005212:c.287G>T	P07498,R96L	11030	0
4	71114914	-	G>T	1448	NM_005212:c.287G>T	P07498,R96L	63948	0
4	77039266	-	T>C	53371	NM_017426:c.1246A>G	Q7Z3B4-1,T416A	23636	0
4	77039266	-	T>C	53371	NM_017426:c.1246A>G	Q7Z3B4-1,T416A	3866	0
4	77039266	-	T>C	53371	NM_017426:c.1246A>G	Q7Z3B4-1,T416A	54830	0
4	77039266	-	T>C	53371	NM_017426:c.1246A>G	Q7Z3B4-1,T416A	9146	0
4	77039266	-	T>C	53371	NM_017426:c.1246A>G	Q7Z3B4-1,T416A	9818	0
4	124323633	rs187259850	G>A	10252	NM_199327:c.887G>A	O43609,R296K	353141	0
4	124323633	rs187259850	G>A	10252	NM_199327:c.887G>A	O43609,R296K	386677	0
4	124323633	rs187259850	G>A	10252	NM_199327:c.887G>A	O43609,R296K	388677	0
4	124323633	rs187259850	G>A	10252	NM_199327:c.887G>A	O43609,R296K	4223	0
4	124323633	rs187259850	G>A	10252	NM_199327:c.887G>A	O43609,R296K	5013	0
5	95067774	-	G>C	22836	NM_014899:c.214G>C	O94955,D72H	11030	1
5	95067774	-	G>C	22836	NM_014899:c.214G>C	O94955,D72H	8553	1
5	95067774	-	G>C	22836	NM_014899:c.214G>C	O94955,D72H	91544	1
5	170837552	-	T>G	4869	NM_002520:c.868T>G	P06748-1,W290G	10361	0
5	176409474	-	C>T	51720	NM_016290:c.143G>A	Q96RL1-2,G48E	1856	0
5	178996398	-	G>T	80230	NM_001040451:c.476G>T	Q96T51-2,C159F	116442	0
5	178996398	-	G>T	80230	NM_001040451:c.476G>T	Q96T51-2,C159F	117177	0
5	178996398	-	G>T	80230	NM_001040451:c.476G>T	Q96T51-2,C159F	27042	0
6	28094583	-	G>A	80345	NM_025231:c.410G>A	Q9H4T2,R137Q	55663	0
6	36020511	-	C>T	1432	NM_139012:c.152C>T	Q16539-1,A51V	7867	0
6	44199747	-	G>A	2030	NM_001304462:c.877G>A	Q99808-1,A293T	10488	0
6	106756302	-	T>A	9474	NM_004849:c.173A>T	Q9H1Y0-1,K58M	150483	0
6	106756302	-	T>A	9474	NM_004849:c.173A>T	Q9H1Y0-1,K58M	54535	0
6	106756302	-	T>A	9474	NM_004849:c.173A>T	Q9H1Y0-1,K58M	7415	1
6	106756302	-	T>A	9474	NM_004849:c.173A>T	Q9H1Y0-1,K58M	9817	0
6	111995714	-	C>T	2534	NM_153048:c.1228G>A	P06241-3,V410M	10278	0
6	117013223	-	C>G	3841	NM_002269:c.144C>G	O15131,F45L	10541	0
6	117013223	-	C>G	3841	NM_002269:c.144C>G	O15131,F45L	10762	0
6	117013223	-	C>G	3841	NM_002269:c.144C>G	O15131,F45L	339745	0
6	160189651	-	G>A	39	NM_005891:c.481G>A	Q9BWD1-1,G161S	84708	0
6	163987825	-	G>A	9444	NM_006775:c.1007G>A	Q96PU8-1,R336Q	11030	0
6	163987825	-	G>A	9444	NM_006775:c.1007G>A	Q96PU8-1,R336Q	3190	0
6	163987825	-	G>A	9444	NM_006775:c.1007G>A	Q96PU8-1,R336Q	8939	0
7	134849528	-	C>A	55281	NM_018295:c.335C>A	Q9NV12,A112E	10488	0
7	148508744	-	A>C	2146	NM_004456:c.1920T>A	Q15910-2,N640K	80254	0
7	148523590	-	C>T	2146	NM_004456:c.863G>A	Q15910-2,R288Q	80254	0
7	150774418	-	C>A	10922	NM_006712:c.1270G>C	Q14296-1,V424L	10241	0
7	150774418	-	C>A	10922	NM_006712:c.1270G>C	Q14296-1,V424L	4188	1
7	150774418	-	C>A	10922	NM_006712:c.1270G>C	Q14296-1,V424L	7456	1
8	11157619	-	T>A	66036	NM_015458:c.379T>A	Q96QG7-1,F127I	11117	0
8	11157619	-	T>A	66036	NM_015458:c.379T>A	Q96QG7-1,F127I	4342	0
8	11157619	-	T>A	66036	NM_015458:c.379T>A	Q96QG7-1,F127I	55613	0
8	11157619	-	T>A	66036	NM_015458:c.379T>A	Q96QG7-1,F127I	84708	0
8	11157619	-	T>A	66036	NM_015458:c.379T>A	Q96QG7-1,F127I	9108	0
8	11405576	rs55758736	G>A	640	NM_001715:c.211G>A	P51451,A71T	10278	0
8	11405576	rs55758736	G>A	640	NM_001715:c.211G>A	P51451,A71T	6774	0
8	26509932	-	C>T	1808	NM_001386:c.1441C>T	Q16555-1,R481C	1808	1
8	26509932	-	C>T	1808	NM_001386:c.1441C>T	Q16555-1,R481C	1809	1
8	26509932	-	C>T	1808	NM_001386:c.1441C>T	Q16555-1,R481C	26003	1
8	26509932	-	C>T	1808	NM_001386:c.1441C>T	Q16555-1,R481C	56896	0
8	57026175	-	C>T	4342	NM_005372:c.367G>A	P00540,A123T	10241	1
8	57026175	-	C>T	4342	NM_005372:c.367G>A	P00540,A123T	54785	1
8	57026175	-	C>T	4342	NM_005372:c.367G>A	P00540,A123T	9632	1
8	82583250	-	C>T	3612	NM_005536:c.490G>A	P29218-1,G164S	3612	0
8	117864329	-	G>A	5885	NM_006265:c.1328C>T	O60216,P443L	2275	0
8	117864833	-	G>A	5885	NM_006265:c.1276C>T	O60216,P426S	2275	0
8	117866561	-	T>A	5885	NM_006265:c.1084A>T	O60216,M362L	2275	0
8	117874171	-	C>G	5885	NM_006265:c.283G>C	O60216,D95H	2275	0
8	117878836	-	T>C	5885	NM_006265:c.133A>G	O60216,I45V	2275	0
9	104130527	-	C>A	570	NM_001701:c.544G>T	Q14032,A182S	390535	0
9	104324193	-	A>G	56254	NM_019592:c.2651A>G	Q5VTR2,E884G	51421	0
9	119461661	-	A>C	22954	NM_001099679:c.1640A>C	Q13049,E547A	10152	1
9	119461661	-	A>C	22954	NM_001099679:c.1640A>C	Q13049,E547A	5152	1
9	119461661	-	A>C	22954	NM_001099679:c.1640A>C	Q13049,E547A	5781	1
9	119461661	-	A>C	22954	NM_001099679:c.1640A>C	Q13049,E547A	6386	1
9	119461661	-	A>C	22954	NM_001099679:c.1640A>C	Q13049,E547A	7356	1
9	125920706	-	C>G	55342	NM_018387:c.838G>C	Q96SI9-1,G280R	11030	0
9	125920706	-	C>G	55342	NM_018387:c.838G>C	Q96SI9-1,G280R	1600	0
9	125920706	-	C>G	55342	NM_018387:c.838G>C	Q96SI9-1,G280R	55145	0
9	125920706	-	C>G	55342	NM_018387:c.838G>C	Q96SI9-1,G280R	6895	0
10	26789987	-	G>A	54518	NM_019043:c.400G>A	Q7Z5R6-2,D134N	84661	0
10	28900838	-	C>T	51322	NM_016628:c.1424C>T	Q9BTA9-1,S475L	23281	0
10	28900838	-	C>T	51322	NM_016628:c.1424C>T	Q9BTA9-1,S475L	3866	0
10	28900838	-	C>T	51322	NM_016628:c.1424C>T	Q9BTA9-1,S475L	4780	0
10	54076386	-	C>A	22943	NM_012242:c.620C>A	O94907,S207Y	386677	0
10	54076386	-	C>A	22943	NM_012242:c.620C>A	O94907,S207Y	4188	0
10	94109478	-	G>A	54708	NM_017824:c.604G>A	Q9NX47,D202N	10488	0
10	94109478	-	G>A	54708	NM_017824:c.604G>A	Q9NX47,D202N	55284	0
10	94109478	-	G>A	54708	NM_017824:c.604G>A	Q9NX47,D202N	89885	0
10	101502946	-	C>T	51076	NM_015960:c.230C>T	Q9NTM9,P77L	51324	1
10	101502946	-	C>T	51076	NM_015960:c.230C>T	Q9NTM9,P77L	55191	1
10	101502946	-	C>T	51076	NM_015960:c.230C>T	Q9NTM9,P77L	84708	1
11	5247952	-	C>G	3043	NM_000518:c.170G>C	P68871,G57D	3050	0
11	44104785	-	C>T	84680	NM_001127219:c.1178C>T	Q96QU6-1,S393L	84680	1
11	44104785	-	C>T	84680	NM_001127219:c.1178C>T	Q96QU6-1,S393L	85302	0
11	69456155	-	A>C	595	NM_053056:c.74A>C	P24385,D25A	1019	0
11	69458669	-	G>A	595	NM_053056:c.484G>A	P24385,E162K	1019	0
11	69458682	-	C>A	595	NM_053056:c.497C>A	P24385,S166Y	1019	0
11	69465940	-	C>T	595	NM_053056:c.778C>T	P24385,R260C	1019	0
11	69466022	-	C>T	595	NM_053056:c.860C>T	P24385,P287L	1019	0
11	77961341	-	G>A	9846	NM_080491:c.482C>T	Q9UQC2-1,P161L	2885	0
11	119989017	rs112973609	G>A	23650	NM_012101:c.1541C>T	Q14134-1,S514F	373	0
11	119989017	rs112973609	G>A	23650	NM_012101:c.1541C>T	Q14134-1,S514F	80321	1
12	12870793	rs368157535	C>G	1027	NM_004064:c.20C>G	P46527,S7C	7186	0
12	12870888	-	G>C	1027	NM_004064:c.115G>C	P46527,E39Q	7186	0
12	12870962	-	T>A	1027	NM_004064:c.189T>G	P46527,D63E	7186	0
12	12871222	-	G>A	1027	NM_004064:c.449G>A	P46527,G150E	7186	0
12	12871789	-	G>A	1027	NM_004064:c.506G>A	P46527,R169K	7186	0
12	12871855	-	C>A	1027	NM_004064:c.572C>A	P46527,P191H	7186	0
12	49398366	-	G>A	5571	NM_002733:c.461C>T	P54619-1,P154L	5562	0
12	49398366	-	G>A	5571	NM_002733:c.461C>T	P54619-1,P154L	5563	0
12	58142985	-	A>G	1019	NM_000075:c.799T>C	P11802-1,S267P	1031	0
12	58142985	-	A>G	1019	NM_000075:c.799T>C	P11802-1,S267P	595	0
12	58142985	-	A>G	1019	NM_000075:c.799T>C	P11802-1,S267P	894	0
12	58142985	-	A>G	1019	NM_000075:c.799T>C	P11802-1,S267P	896	0
12	58143021	rs587778188	G>A	1019	NM_000075:c.763C>T	P11802-1,R255C	1031	0
12	58143021	rs587778188	G>A	1019	NM_000075:c.763C>T	P11802-1,R255C	595	0
12	58143021	rs587778188	G>A	1019	NM_000075:c.763C>T	P11802-1,R255C	894	0
12	58143021	rs587778188	G>A	1019	NM_000075:c.763C>T	P11802-1,R255C	896	0
12	58144707	-	A>C	1019	NM_000075:c.521T>G	P11802-1,V174G	1031	0
12	58144707	-	A>C	1019	NM_000075:c.521T>G	P11802-1,V174G	595	0
12	58144707	-	A>C	1019	NM_000075:c.521T>G	P11802-1,V174G	894	1
12	58144707	-	A>C	1019	NM_000075:c.521T>G	P11802-1,V174G	896	0
12	58145373	-	C>T	1019	NM_000075:c.128G>A	P11802-1,G43E	1031	0
12	58145373	-	C>T	1019	NM_000075:c.128G>A	P11802-1,G43E	595	0
12	58145373	-	C>T	1019	NM_000075:c.128G>A	P11802-1,G43E	894	0
12	58145373	-	C>T	1019	NM_000075:c.128G>A	P11802-1,G43E	896	0
12	58145436	-	T>C	1019	NM_000075:c.65A>G	P11802-1,K22R	1031	0
12	58145436	-	T>C	1019	NM_000075:c.65A>G	P11802-1,K22R	595	0
12	58145436	-	T>C	1019	NM_000075:c.65A>G	P11802-1,K22R	894	0
12	58145436	-	T>C	1019	NM_000075:c.65A>G	P11802-1,K22R	896	0
13	28143400	-	A>C	222484	NM_153371:c.421T>G	Q8N448,S141A	10133	0
13	28143400	-	A>C	222484	NM_153371:c.421T>G	Q8N448,S141A	5601	0
13	28143400	-	A>C	222484	NM_153371:c.421T>G	Q8N448,S141A	9295	0
14	51492072	-	G>A	114088	NM_052978:c.829C>T	Q9C026-5,L277F	8945	0
14	65008972	-	C>T	3306	NM_021979:c.1405C>T	P54652,P469S	10475	0
14	81682801	-	G>C	2957	NM_015859:c.88C>G	P52655-1,L30V	4800	0
14	102815004	-	C>T	51550	NM_032630:c.529G>A	Q9BW66-1,D177N	23059	0
14	102815004	-	C>T	51550	NM_032630:c.529G>A	Q9BW66-1,D177N	85302	0
14	102815004	-	C>T	51550	NM_032630:c.529G>A	Q9BW66-1,D177N	8548	0
14	105241522	-	A>G	207	NM_001014431:c.458T>C	P31749-1,L153P	8115	1
14	105243048	-	G>T	207	NM_001014431:c.235C>A	P31749-1,Q79K	8115	1
14	105246445	-	A>C	207	NM_001014431:c.155T>G	P31749-1,L52R	8115	1
14	105246455	-	C>T	207	NM_001014431:c.145G>A	P31749-1,E49K	8115	0
14	105246497	-	A>G	207	NM_001014431:c.103T>C	P31749-1,F35L	8115	0
14	105246551	rs121434592	C>T	207	NM_001014431:c.49G>A	P31749-1,E17K	8115	1
15	40565597	-	T>G	56924	NM_020168:c.1541T>G	Q9NQU5,L514R	57381	1
15	57356019	-	A>G	6938	NM_207037:c.220A>G	Q99081-3,R74G	1031	0
15	57356019	-	A>G	6938	NM_207037:c.220A>G	Q99081-3,R74G	3399	0
15	57356019	-	A>G	6938	NM_207037:c.220A>G	Q99081-3,R74G	5682	0
15	57356019	-	A>G	6938	NM_207037:c.220A>G	Q99081-3,R74G	5859	0
15	57356019	-	A>G	6938	NM_207037:c.220A>G	Q99081-3,R74G	862	0
15	57458633	-	A>G	6938	NM_207037:c.359A>G	Q99081-3,Y120C	1031	0
15	57458633	-	A>G	6938	NM_207037:c.359A>G	Q99081-3,Y120C	3399	0
15	57458633	-	A>G	6938	NM_207037:c.359A>G	Q99081-3,Y120C	5682	0
15	57458633	-	A>G	6938	NM_207037:c.359A>G	Q99081-3,Y120C	5859	0
15	57458633	-	A>G	6938	NM_207037:c.359A>G	Q99081-3,Y120C	862	0
15	57484428	-	G>A	6938	NM_207037:c.463G>A	Q99081-3,A155T	1031	0
15	57484428	-	G>A	6938	NM_207037:c.463G>A	Q99081-3,A155T	3399	0
15	57484428	-	G>A	6938	NM_207037:c.463G>A	Q99081-3,A155T	5682	0
15	57484428	-	G>A	6938	NM_207037:c.463G>A	Q99081-3,A155T	5859	0
15	57484428	-	G>A	6938	NM_207037:c.463G>A	Q99081-3,A155T	862	0
15	57545536	-	C>T	6938	NM_207037:c.1337C>T	Q99081-3,S446F	1031	0
15	57545536	-	C>T	6938	NM_207037:c.1337C>T	Q99081-3,S446F	3399	0
15	57545536	-	C>T	6938	NM_207037:c.1337C>T	Q99081-3,S446F	5682	0
15	57545536	-	C>T	6938	NM_207037:c.1337C>T	Q99081-3,S446F	5859	0
15	57545536	-	C>T	6938	NM_207037:c.1337C>T	Q99081-3,S446F	862	0
15	57545644	rs139393933	C>T	6938	NM_207037:c.1445C>T	Q99081-3,A482V	1031	0
15	57545644	rs139393933	C>T	6938	NM_207037:c.1445C>T	Q99081-3,A482V	3399	0
15	57545644	rs139393933	C>T	6938	NM_207037:c.1445C>T	Q99081-3,A482V	5682	0
15	57545644	rs139393933	C>T	6938	NM_207037:c.1445C>T	Q99081-3,A482V	5859	0
15	57545644	rs139393933	C>T	6938	NM_207037:c.1445C>T	Q99081-3,A482V	862	0
15	57565298	-	A>C	6938	NM_207037:c.1816A>C	Q99081-3,N606H	1031	0
15	57565298	-	A>C	6938	NM_207037:c.1816A>C	Q99081-3,N606H	3399	0
15	57565298	-	A>C	6938	NM_207037:c.1816A>C	Q99081-3,N606H	5682	0
15	57565298	-	A>C	6938	NM_207037:c.1816A>C	Q99081-3,N606H	5859	0
15	57565298	-	A>C	6938	NM_207037:c.1816A>C	Q99081-3,N606H	862	0
15	67482774	-	C>T	4088	NM_005902:c.1178C>T	P84022-1,P393L	166	1
15	67482774	-	C>T	4088	NM_005902:c.1178C>T	P84022-1,P393L	4089	0
15	67482774	-	C>T	4088	NM_005902:c.1178C>T	P84022-1,P393L	79869	1
15	67482774	-	C>T	4088	NM_005902:c.1178C>T	P84022-1,P393L	9372	0
15	75816632	-	C>T	5780	NM_002833:c.215G>A	P43378,R72Q	10313	0
15	75816632	-	C>T	5780	NM_002833:c.215G>A	P43378,R72Q	10488	0
15	75816632	-	C>T	5780	NM_002833:c.215G>A	P43378,R72Q	114569	1
15	75816632	-	C>T	5780	NM_002833:c.215G>A	P43378,R72Q	57085	0
16	46729969	-	G>C	23594	NM_014321:c.603G>C	Q9Y5N6,K201N	10615	0
16	46729969	-	G>C	23594	NM_014321:c.603G>C	Q9Y5N6,K201N	89884	0
16	69971052	-	G>A	11060	NM_007014:c.2149G>A	O00308-1,V717M	11100	0
16	69971052	-	G>A	11060	NM_007014:c.2149G>A	O00308-1,V717M	80028	0
16	69971052	-	G>A	11060	NM_007014:c.2149G>A	O00308-1,V717M	9260	0
16	69971052	-	G>A	11060	NM_007014:c.2149G>A	O00308-1,V717M	9413	0
17	7577509	-	C>G	7157	NM_001126112:c.772G>C	P04637-1,E258Q	1856	1
17	7577509	-	C>G	7157	NM_001126112:c.772G>C	P04637-1,E258Q	25988	1
17	7577509	-	C>G	7157	NM_001126112:c.772G>C	P04637-1,E258Q	286514	0
17	7577509	-	C>G	7157	NM_001126112:c.772G>C	P04637-1,E258Q	7159	1
17	7577543	-	C>T	7157	NM_001126112:c.738G>C	P04637-1,M246I	1856	0
17	7577543	-	C>T	7157	NM_001126112:c.738G>C	P04637-1,M246I	25988	0
17	7577543	-	C>T	7157	NM_001126112:c.738G>C	P04637-1,M246I	286514	0
17	7577543	-	C>T	7157	NM_001126112:c.738G>C	P04637-1,M246I	7159	0
17	7578463	-	C>G	7157	NM_001126112:c.467G>C	P04637-1,R156P	1856	1
17	7578463	-	C>G	7157	NM_001126112:c.467G>C	P04637-1,R156P	25988	1
17	7578463	-	C>G	7157	NM_001126112:c.467G>C	P04637-1,R156P	286514	0
17	7578463	-	C>G	7157	NM_001126112:c.467G>C	P04637-1,R156P	7159	1
17	11881765	-	G>A	7566	NM_001303281:c.1159C>T	P17022-1,L387F	130502	0
17	11881765	-	G>A	7566	NM_001303281:c.1159C>T	P17022-1,L387F	892	0
17	37922559	-	G>C	22806	NM_012481:c.1014C>G	Q9UKT9-1,I338M	1032	0
17	37922559	-	G>C	22806	NM_012481:c.1014C>G	Q9UKT9-1,I338M	4004	0
17	37922559	-	G>C	22806	NM_012481:c.1014C>G	Q9UKT9-1,I338M	5204	0
17	37922559	-	G>C	22806	NM_012481:c.1014C>G	Q9UKT9-1,I338M	5296	0
17	37922559	-	G>C	22806	NM_012481:c.1014C>G	Q9UKT9-1,I338M	5565	0
17	40280708	-	C>G	5878	NM_004583:c.277G>A	P51148-1,G93R	55198	0
17	47893201	-	C>T	11143	NM_007067:c.889C>T	O95251-1,L297F	10241	0
17	47893201	-	C>T	11143	NM_007067:c.889C>T	O95251-1,L297F	22981	0
17	47893201	-	C>T	11143	NM_007067:c.889C>T	O95251-1,L297F	7718	0
17	47893201	-	C>T	11143	NM_007067:c.889C>T	O95251-1,L297F	80321	0
17	56083818	-	G>A	6426	NM_006924:c.265C>T	Q07955-1,P89S	84708	0
17	61907224	-	G>A	5705	NM_002805:c.179G>A	P62195-1,R60Q	2353	1
17	61907224	-	G>A	5705	NM_002805:c.179G>A	P62195-1,R60Q	3866	1
17	61907224	-	G>A	5705	NM_002805:c.179G>A	P62195-1,R60Q	5082	0
17	61907224	-	G>A	5705	NM_002805:c.179G>A	P62195-1,R60Q	5704	0
17	61907224	-	G>A	5705	NM_002805:c.179G>A	P62195-1,R60Q	8687	1
17	66511583	-	C>T	5573	NM_212471:c.43C>T	P10644-1,L15F	11216	0
17	66511583	-	C>T	5573	NM_212471:c.43C>T	P10644-1,L15F	23432	0
17	66511583	-	C>T	5573	NM_212471:c.43C>T	P10644-1,L15F	29108	1
17	66511583	-	C>T	5573	NM_212471:c.43C>T	P10644-1,L15F	5573	0
17	66519878	-	G>T	5573	NM_212471:c.361G>T	P10644-1,D121Y	11216	1
17	66519878	-	G>T	5573	NM_212471:c.361G>T	P10644-1,D121Y	23432	1
17	66519878	-	G>T	5573	NM_212471:c.361G>T	P10644-1,D121Y	29108	1
17	66519878	-	G>T	5573	NM_212471:c.361G>T	P10644-1,D121Y	5573	1
17	66521962	-	T>C	5573	NM_212471:c.617T>C	P10644-1,I206T	11216	0
17	66521962	-	T>C	5573	NM_212471:c.617T>C	P10644-1,I206T	23432	0
17	66521962	-	T>C	5573	NM_212471:c.617T>C	P10644-1,I206T	29108	0
17	66521962	-	T>C	5573	NM_212471:c.617T>C	P10644-1,I206T	5573	0
17	66524000	-	G>A	5573	NM_212471:c.728G>A	P10644-1,R243Q	11216	0
17	66524000	-	G>A	5573	NM_212471:c.728G>A	P10644-1,R243Q	23432	0
17	66524000	-	G>A	5573	NM_212471:c.728G>A	P10644-1,R243Q	29108	0
17	66524000	-	G>A	5573	NM_212471:c.728G>A	P10644-1,R243Q	5573	1
17	66526481	-	A>C	5573	NM_212471:c.1037A>C	P10644-1,K346T	11216	0
17	66526481	-	A>C	5573	NM_212471:c.1037A>C	P10644-1,K346T	23432	0
17	66526481	-	A>C	5573	NM_212471:c.1037A>C	P10644-1,K346T	29108	0
17	66526481	-	A>C	5573	NM_212471:c.1037A>C	P10644-1,K346T	5573	0
18	20572748	-	G>A	5932	NM_002894:c.958G>A	Q99708,E320K	3987	0
18	44560143	rs138369139	C>T	51224	NM_016427:c.1493G>A	Q8IYF1,R498Q	10241	0
18	44560143	rs138369139	C>T	51224	NM_016427:c.1493G>A	Q8IYF1,R498Q	1856	0
18	44560143	rs138369139	C>T	51224	NM_016427:c.1493G>A	Q8IYF1,R498Q	7186	0
18	48573643	-	G>T	4089	NM_005359:c.227G>T	Q13485,R76I	2130	0
18	48573643	-	G>T	4089	NM_005359:c.227G>T	Q13485,R76I	4088	0
18	48591900	-	G>A	4089	NM_005359:c.1063G>A	Q13485,D355N	2130	0
18	48591900	-	G>A	4089	NM_005359:c.1063G>A	Q13485,D355N	4088	1
18	48604769	-	C>T	4089	NM_005359:c.1591C>T	Q13485,R531W	2130	0
18	48604769	-	C>T	4089	NM_005359:c.1591C>T	Q13485,R531W	4088	1
18	48604775	-	C>T	4089	NM_005359:c.1597C>T	Q13485,L533F	2130	0
18	48604775	-	C>T	4089	NM_005359:c.1597C>T	Q13485,L533F	4088	1
18	48604794	-	T>G	4089	NM_005359:c.1616T>G	Q13485,V539G	2130	1
18	48604794	-	T>G	4089	NM_005359:c.1616T>G	Q13485,V539G	4088	1
18	48604794	-	T>G	4089	NM_005359:c.1616T>G	Q13485,V539G	7329	1
19	12781559	rs373869632	G>C	84292	NM_032332:c.430G>C	Q9BRX9,E144Q	9817	0
19	19675819	rs376647012	G>A	80714	NM_025245:c.848C>T	Q9BYU1,T283M	24144	0
19	19675819	rs376647012	G>A	80714	NM_025245:c.848C>T	Q9BYU1,T283M	9670	0
19	39395681	-	A>T	4793	NM_002503:c.206A>T	Q15653-1,Q69L	6293	0
19	41265385	-	G>A	6626	NM_004596:c.296G>A	P09012,G99D	1153	1
19	41265385	-	G>A	6626	NM_004596:c.296G>A	P09012,G99D	5093	1
19	41265385	-	G>A	6626	NM_004596:c.296G>A	P09012,G99D	5725	1
19	41265385	-	G>A	6626	NM_004596:c.296G>A	P09012,G99D	5935	1
19	41265385	-	G>A	6626	NM_004596:c.296G>A	P09012,G99D	6626	1
19	48342746	-	C>T	1406	NM_000554:c.422C>T	O43186,S141F	4920	0
19	48342746	-	C>T	1406	NM_000554:c.422C>T	O43186,S141F	5565	0
19	48342746	-	C>T	1406	NM_000554:c.422C>T	O43186,S141F	6660	0
19	48342746	-	C>T	1406	NM_000554:c.422C>T	O43186,S141F	767	0
19	48342746	-	C>T	1406	NM_000554:c.422C>T	O43186,S141F	892	0
19	52709237	-	A>G	5518	NM_014225:c.191A>G	P30153,E64G	27254	0
19	52715971	-	C>T	5518	NM_014225:c.536C>T	P30153,P179L	27254	0
19	52715982	-	C>T	5518	NM_014225:c.547C>T	P30153,R183W	27254	0
19	52716323	-	C>A	5518	NM_014225:c.767C>A	P30153,S256Y	27254	1
19	52723067	-	C>T	5518	NM_014225:c.1252C>T	P30153,R418W	27254	1
20	4771203	-	C>T	9770	NM_014737:c.431G>A	P50749-1,R144H	6788	0
20	9525075	-	C>T	57144	NM_020341:c.1810G>A	Q9P286,V604I	2275	0
20	9525075	-	C>T	57144	NM_020341:c.1810G>A	Q9P286,V604I	8409	0
20	9525075	-	C>T	57144	NM_020341:c.1810G>A	Q9P286,V604I	8907	0
20	9525075	-	C>T	57144	NM_020341:c.1810G>A	Q9P286,V604I	900	0
20	9525075	-	C>T	57144	NM_020341:c.1810G>A	Q9P286,V604I	9260	0
20	17587709	-	G>A	11034	NM_006870:c.416G>A	P60981-1,G139E	1073	0
20	17587709	-	G>A	11034	NM_006870:c.416G>A	P60981-1,G139E	60	0
20	17587709	-	G>A	11034	NM_006870:c.416G>A	P60981-1,G139E	71	0
20	30371702	-	C>A	22974	NM_012112:c.1391C>A	Q9ULW0-1,T464N	2801	0
20	42088725	-	G>A	6431	NM_006275:c.434G>A	Q13247-1,R145Q	10921	0
20	42088725	-	G>A	6431	NM_006275:c.434G>A	Q13247-1,R145Q	51631	0
20	44757642	-	G>A	958	NM_001250:c.797G>A	P25942-1,G266D	7186	0
20	61869789	rs61737392	A>G	79444	NM_139317:c.491A>G	Q96CA5-1,H164R	1656	0
20	61869789	rs61737392	A>G	79444	NM_139317:c.491A>G	Q96CA5-1,H164R	166	0
20	61869789	rs61737392	A>G	79444	NM_139317:c.491A>G	Q96CA5-1,H164R	329	0
20	61869789	rs61737392	A>G	79444	NM_139317:c.491A>G	Q96CA5-1,H164R	5252	0
20	61869789	rs61737392	A>G	79444	NM_139317:c.491A>G	Q96CA5-1,H164R	842	0
21	44441485	rs376883451	G>A	5316	NM_004571:c.793G>A	P55347-1,V265I	3148	0
21	44441485	rs376883451	G>A	5316	NM_004571:c.793G>A	P55347-1,V265I	55048	0
22	19471491	-	G>A	8318	NM_003504:c.449G>A	O75419-1,G150E	55165	0
X	30326640	-	C>T	190	NM_000475:c.841G>A	P51843-1,D281N	2104	0
X	44101521	-	C>T	80258	NM_025184:c.1126G>A	Q5JST6-1,V376I	2071	0
X	44101521	-	C>T	80258	NM_025184:c.1126G>A	Q5JST6-1,V376I	5601	0
X	44101521	-	C>T	80258	NM_025184:c.1126G>A	Q5JST6-1,V376I	5753	0
X	44101521	-	C>T	80258	NM_025184:c.1126G>A	Q5JST6-1,V376I	862	0
X	44101521	-	C>T	80258	NM_025184:c.1126G>A	Q5JST6-1,V376I	8985	0
X	44703431	-	C>T	63904	NM_022076:c.53C>T	Q9H596,S18F	26003	0
X	47485475	-	G>A	5199	NM_002621:c.1226C>T	P27918,P409L	54507	0
X	55650796	-	A>T	139628	NM_198451:c.652A>T	Q6PJQ5,I218F	553115	1
X	68836505	-	C>T	1896	NM_001399:c.353C>T	Q92838-1,P118L	2014	0
X	68836505	-	C>T	1896	NM_001399:c.353C>T	Q92838-1,P118L	4118	0
X	68836505	-	C>T	1896	NM_001399:c.353C>T	Q92838-1,P118L	527	0
X	68836505	-	C>T	1896	NM_001399:c.353C>T	Q92838-1,P118L	5350	0
X	101409016	-	C>G	340542	NM_001012978:c.222G>T	Q5H9J7,E74D	11117	1
X	101409016	-	C>G	340542	NM_001012978:c.222G>T	Q5H9J7,E74D	4107	0
X	102347926	-	G>T	56000	NM_022052:c.26C>A	Q9H4D5-1,T9K	29107	0
X	102347926	-	G>T	56000	NM_022052:c.26C>A	Q9H4D5-1,T9K	55916	0
X	106888483	-	G>C	5631	NM_002764:c.607G>C	P60891-1,D203H	26003	0
X	106888483	-	G>C	5631	NM_002764:c.607G>C	P60891-1,D203H	5634	1
X	106888483	-	G>C	5631	NM_002764:c.607G>C	P60891-1,D203H	5635	0
X	153073996	-	G>A	57595	NM_001303512:c.115C>T	Q17RL8,R39C	51074	0
