# Supplementary material for: Extensive disruption of protein interactions by genetic variants across the allele frequency spectrum in human populations
Source: Nat Commun. 2019 Sep 12;10:4141. doi: 10.1038/s41467-019-11959-3 (PMC6742646; doi:10.1038/s41467-019-11959-3)
Supplement: Supplementary file 8 — Supplementary Data 4 [file 41467_2019_11959_MOESM8_ESM.xlsx]

## Sheet: SD4 - HGMD Mutations
Chrom	Pos	Mutation	Target Entrez GeneID	HGVS_cDNA	UniProt	Interactor Entrez GeneID	Disruption
1	10032156	G>A	64802	NM_022787.3:c.G25A	Q9HAN9,V9M	64802	0
1	10032168	G>A	64802	NM_022787.3:c.G37A	Q9HAN9,A13T	64802	0
1	10035730	C>T	64802	NM_022787.3:c.C196T	Q9HAN9,R66W	892	1
1	10035730	C>T	64802	NM_022787.3:c.C196T	Q9HAN9,R66W	3838	1
1	10035730	C>T	64802	NM_022787.3:c.C196T	Q9HAN9,R66W	64802	1
1	10041228	G>C	64802	NM_022787.3:c.G439C	Q9HAN9,A147P	64802	0
1	10042370	G>T	64802	NM_022787.3:c.G451T	Q9HAN9,V151F	64802	1
1	10042376	C>G	64802	NM_022787.3:c.C457G	Q9HAN9,L153V	64802	1
1	10042437	A>G	64802	NM_022787.3:c.A518G	Q9HAN9,D173G	64802	1
1	10042671	A>C	64802	NM_022787.3:c.A752C	Q9HAN9,H251P	64802	0
1	10042688	G>A	64802	NM_022787.3:c.G769A	Q9HAN9,E257K	64802	0
1	10042736	A>G	64802	NM_022787.3:c.A817G	Q9HAN9,N273D	892	1
1	10042736	A>G	64802	NM_022787.3:c.A817G	Q9HAN9,N273D	3838	0
1	10042736	A>G	64802	NM_022787.3:c.A817G	Q9HAN9,N273D	64802	0
1	24122482	C>T	2582	NM_000403.3:c.G1004A	Q14376,R335H	2582	0
1	24122673	C>T	2582	NM_000403.3:c.G956A	Q14376,G319E	2582	0
1	24122692	G>T	2582	NM_000403.3:c.C937A	Q14376,L313M	2582	0
1	24122724	C>T	2582	NM_000403.3:c.G905A	Q14376,G302D	2582	0
1	24122751	G>A	2582	NM_000403.3:c.C878T	Q14376,P293L	2582	0
1	24124190	C>T	2582	NM_000403.3:c.G523A	Q14376,D175N	2582	0
1	24124208	G>A	2582	NM_000403.3:c.C505T	Q14376,R169W	2582	0
1	24124220	C>T	2582	NM_000403.3:c.G493A	Q14376,E165K	2582	1
1	24124230	C>A	2582	NM_000403.3:c.G483T	Q14376,K161N	2582	0
1	24124264	G>A	2582	NM_000403.3:c.C449T	Q14376,T150M	2582	0
1	24124650	T>C	2582	NM_000403.3:c.A308G	Q14376,D103G	2582	1
1	51436131	G>C	1031	NM_001262.2:c.G91C	P42773,V31L	1019	0
1	51436131	G>C	1031	NM_001262.2:c.G91C	P42773,V31L	1021	0
1	51436131	G>C	1031	NM_001262.2:c.G91C	P42773,V31L	5966	1
1	51436131	G>C	1031	NM_001262.2:c.G91C	P42773,V31L	6925	1
1	51436131	G>C	1031	NM_001262.2:c.G91C	P42773,V31L	6938	1
1	51436131	G>C	1031	NM_001262.2:c.G91C	P42773,V31L	10768	1
1	51436131	G>C	1031	NM_001262.2:c.G91C	P42773,V31L	55577	1
1	182353641	G>A	2752	NM_002065.6:c.C1021T	P15104,R341C	2752	1
1	182353641	G>A	2752	NM_002065.6:c.C1021T	P15104,R341C	79873	0
1	182353692	G>A	2752	NM_002065.6:c.C970T	P15104,R324C	2752	0
1	236849999	A>G	88	NM_001103.3:c.A26G	P35609,Q9R	88	0
1	236882295	G>A	88	NM_001103.3:c.G343A	P35609,V115M	88	0
1	236882307	G>A	88	NM_001103.3:c.G355A	P35609,A119T	88	0
1	236882307	G>A	88	NM_001103.3:c.G355A	P35609,A119T	6615	0
1	236882307	G>A	88	NM_001103.3:c.G355A	P35609,A119T	6672	0
1	236882307	G>A	88	NM_001103.3:c.G355A	P35609,A119T	27295	0
1	236882307	G>A	88	NM_001103.3:c.G355A	P35609,A119T	51778	0
1	236882307	G>A	88	NM_001103.3:c.G355A	P35609,A119T	79778	0
1	236882307	G>A	88	NM_001103.3:c.G355A	P35609,A119T	84312	0
1	236882307	G>A	88	NM_001103.3:c.G355A	P35609,A119T	158297	0
1	236882307	G>A	88	NM_001103.3:c.G355A	P35609,A119T	285093	0
1	236902771	A>T	88	NM_001103.3:c.A1046T	P35609,Q349L	88	0
1	236911044	C>T	88	NM_001103.3:c.C1484T	P35609,T495M	88	0
1	236911044	C>T	88	NM_001103.3:c.C1484T	P35609,T495M	6615	0
1	236911044	C>T	88	NM_001103.3:c.C1484T	P35609,T495M	6672	0
1	236911044	C>T	88	NM_001103.3:c.C1484T	P35609,T495M	27295	0
1	236911044	C>T	88	NM_001103.3:c.C1484T	P35609,T495M	51778	0
1	236911044	C>T	88	NM_001103.3:c.C1484T	P35609,T495M	79778	0
1	236911044	C>T	88	NM_001103.3:c.C1484T	P35609,T495M	84312	0
1	236911044	C>T	88	NM_001103.3:c.C1484T	P35609,T495M	158297	0
1	236911044	C>T	88	NM_001103.3:c.C1484T	P35609,T495M	285093	0
1	236914861	A>C	88	NM_001103.3:c.A1748C	P35609,E583A	88	0
1	236914861	A>C	88	NM_001103.3:c.A1748C	P35609,E583A	6615	0
1	236914861	A>C	88	NM_001103.3:c.A1748C	P35609,E583A	6672	0
1	236914861	A>C	88	NM_001103.3:c.A1748C	P35609,E583A	27295	0
1	236914861	A>C	88	NM_001103.3:c.A1748C	P35609,E583A	51778	0
1	236914861	A>C	88	NM_001103.3:c.A1748C	P35609,E583A	79778	0
1	236914861	A>C	88	NM_001103.3:c.A1748C	P35609,E583A	84312	0
1	236914861	A>C	88	NM_001103.3:c.A1748C	P35609,E583A	158297	0
1	236914861	A>C	88	NM_001103.3:c.A1748C	P35609,E583A	285093	0
1	236917290	A>G	88	NM_001103.3:c.A1883G	P35609,E628G	88	0
1	236923045	C>T	88	NM_001103.3:c.C2323T	P35609,H775Y	88	0
3	38180469	T>C	4615	NM_002468.4:c.T317C	Q99836,L93P	51135	1
3	38182001	C>T	4615	NM_002468.4:c.C625T	Q99836,R196C	51135	1
3	52021009	C>T	95	NM_000666.2:c.C589T	Q03154,R197W	95	1
3	52021009	C>T	95	NM_000666.2:c.C589T	Q03154,R197W	4521	0
3	52021009	C>T	95	NM_000666.2:c.C589T	Q03154,R197W	7265	1
3	52021204	A>C	95	NM_000666.2:c.A699C	Q03154,E233D	95	1
3	52022996	C>T	95	NM_000666.2:c.C1132T	Q03154,R378W	95	0
3	52023020	C>T	95	NM_000666.2:c.C1156T	Q03154,R386C	95	1
3	52023042	G>A	95	NM_000666.2:c.G1178A	Q03154,R393H	95	0
4	120983221	G>T	4085	NM_002358.3:c.C250A	Q13257,L84M	8379	0
4	120983221	G>T	4085	NM_002358.3:c.C250A	Q13257,L84M	9587	1
4	120983221	G>T	4085	NM_002358.3:c.C250A	Q13257,L84M	9817	0
5	136997675	G>C	26249	NM_017415.2:c.C682G	Q9UH77,R228G	8452	1
5	137028009	C>A	26249	NM_017415.2:c.G491T	Q9UH77,C164F	8452	1
6	36652078	G>T	1026	NM_078467.2:c.G200T	P38936,R67L	595	1
6	36652078	G>T	1026	NM_078467.2:c.G200T	P38936,R67L	894	1
6	36652078	G>T	1026	NM_078467.2:c.G200T	P38936,R67L	896	1
6	36652078	G>T	1026	NM_078467.2:c.G200T	P38936,R67L	5111	0
6	36652129	G>A	1026	NM_078467.2:c.G251A	P38936,R84Q	5111	0
6	42928654	T>C	27232	NM_018960.4:c.T149C	Q14749,L50P	27232	0
6	42930587	A>G	27232	NM_018960.4:c.A422G	Q14749,N141S	27232	1
6	42930887	C>A	27232	NM_018960.4:c.C529A	Q14749,H177N	27232	1
6	138196060	C>T	7128	NM_006290.3:c.C374T	P21580,A125V	7128	0
6	143810280	G>T	8504	NM_003630.2:c.G1039T	P56589,D347Y	5824	0
7	5567417	C>T	60	NM_001101.3:c.G1090A	P60709,E364K	60	0
7	5567417	C>T	60	NM_001101.3:c.G1090A	P60709,E364K	71	1
7	5567417	C>T	60	NM_001101.3:c.G1090A	P60709,E364K	1072	1
7	5567417	C>T	60	NM_001101.3:c.G1090A	P60709,E364K	1073	0
7	5567417	C>T	60	NM_001101.3:c.G1090A	P60709,E364K	11034	1
7	5567417	C>T	60	NM_001101.3:c.G1090A	P60709,E364K	55093	1
7	5568128	G>A	60	NM_001101.3:c.C586T	P60709,R196C	60	1
7	5568167	G>A	60	NM_001101.3:c.C547T	P60709,R183W	60	1
7	5568806	C>T	60	NM_001101.3:c.G349A	P60709,E117K	60	1
7	5568962	G>C	60	NM_001101.3:c.C193G	P60709,L65V	60	0
7	5569255	T>C	60	NM_001101.3:c.A34G	P60709,N12D	60	1
7	56087413	A>G	5723	NM_004577.3:c.T155C	P78330,M52T	5723	0
7	56088812	C>T	5723	NM_004577.3:c.G94A	P78330,D32N	5723	0
7	65546812	G>A	435	NM_000048.3:c.G35A	P04424,R12Q	435	0
7	65546812	G>A	435	NM_000048.3:c.G35A	P04424,R12Q	55093	0
7	144150714	T>C	27010	NM_022445.3:c.A656G	Q9H3S4,N219S	27010	1
7	144380039	T>G	27010	NM_022445.3:c.A148C	Q9H3S4,N50H	27010	0
7	144380068	A>G	27010	NM_022445.3:c.T119C	Q9H3S4,L40P	27010	0
8	103220468	A>C	50484	NM_015713.4:c.T949G	Q7LG56,L317V	50484	0
8	103237137	G>A	50484	NM_015713.4:c.C431T	Q7LG56,T144I	50484	0
8	103237177	C>T	50484	NM_015713.4:c.G391A	Q7LG56,E131K	50484	0
8	103237200	A>G	50484	NM_015713.4:c.T368C	Q7LG56,F123S	50484	1
8	103237206	C>T	50484	NM_015713.4:c.G362A	Q7LG56,R121H	50484	0
8	103237240	G>A	50484	NM_015713.4:c.C328T	Q7LG56,R110C	50484	0
8	103244459	C>G	50484	NM_015713.4:c.G122C	Q7LG56,R41P	50484	1
9	97365839	C>T	2203	NM_000507.3:c.G841A	P09467,E281K	2203	0
9	97367786	C>T	2203	NM_000507.3:c.G778A	P09467,G260R	2203	1
9	97369163	G>C	2203	NM_000507.3:c.C639G	P09467,N213K	2203	1
9	97369221	A>G	2203	NM_000507.3:c.T581C	P09467,F194S	2203	1
9	97372240	G>T	2203	NM_000507.3:c.C530A	P09467,A177D	2203	1
9	97372280	C>T	2203	NM_000507.3:c.G490A	P09467,G164S	2203	1
11	5246892	A>C	3043	NM_000518.4:c.T380G	P68871,V127G	3050	1
11	5246904	A>G	3043	NM_000518.4:c.T368C	P68871,F123S	3050	1
11	5246907	T>A	3043	NM_000518.4:c.A365T	P68871,E122V	3050	1
11	5246920	G>A	3043	NM_000518.4:c.C352T	P68871,H118Y	3050	1
11	5246928	A>G	3043	NM_000518.4:c.T344C	P68871,L115P	3050	1
11	5246931	A>T	3043	NM_000518.4:c.T341A	P68871,V114E	3050	1
11	5247812	A>G	3043	NM_000518.4:c.T310C	P68871,F104L	3050	1
11	5247815	T>A	3043	NM_000518.4:c.A307T	P68871,N103Y	3050	0
11	5247818	C>G	3043	NM_000518.4:c.G304C	P68871,E102Q	3050	1
11	5247821	G>C	3043	NM_000518.4:c.C301G	P68871,P101A	3050	1
11	5247824	C>A	3043	NM_000518.4:c.G298T	P68871,D100Y	3050	1
11	5248223	G>C	3043	NM_000518.4:c.C29G	P68871,S10C	3050	1
11	6630799	C>T	3611	NM_004517.3:c.C785T	Q13418,A262V	55742	0
11	18425312	A>G	3939	NM_005566.3:c.A664G	P00338,K222E	3939	0
11	65770755	G>A	8815	NM_001143985.1:c.G34A	O75531,A12T	2010	0
11	70052267	T>G	8772	NM_003824.3:c.T315G	Q13158,C105W	8772	1
11	112097191	C>T	5805	NM_000317.2:c.C25T	Q03393,R9C	714	1
11	112097191	C>T	5805	NM_000317.2:c.C25T	Q03393,R9C	5805	0
11	112097191	C>T	5805	NM_000317.2:c.C25T	Q03393,R9C	9513	1
11	112097191	C>T	5805	NM_000317.2:c.C25T	Q03393,R9C	55093	1
11	112097240	G>A	5805	NM_000317.2:c.G74A	Q03393,R25Q	714	1
11	112097240	G>A	5805	NM_000317.2:c.G74A	Q03393,R25Q	5805	1
11	112097240	G>A	5805	NM_000317.2:c.G74A	Q03393,R25Q	9513	1
11	112097240	G>A	5805	NM_000317.2:c.G74A	Q03393,R25Q	55093	1
11	112103940	T>G	5805	NM_000317.2:c.T298G	Q03393,F100V	5805	1
11	112103944	C>T	5805	NM_000317.2:c.C302T	Q03393,A101V	5805	1
11	112103950	T>C	5805	NM_000317.2:c.T308C	Q03393,V103A	5805	0
11	112104157	C>T	5805	NM_000317.2:c.C317T	Q03393,T106M	5805	1
11	112104171	G>A	5805	NM_000317.2:c.G331A	Q03393,A111T	5805	1
12	21794966	C>G	3945	NM_002300.6:c.G515C	P07195,R172P	3939	0
12	21794966	C>G	3945	NM_002300.6:c.G515C	P07195,R172P	3945	1
12	21807587	T>C	3945	NM_002300.6:c.A19G	P07195,K7E	3939	0
12	21807587	T>C	3945	NM_002300.6:c.A19G	P07195,K7E	3945	0
12	44161948	C>T	51135	NM_016123.3:c.C34T	Q9NWZ3,R12C	4615	1
12	44172057	G>A	51135	NM_016123.3:c.G893A	Q9NWZ3,G298D	4615	1
12	44180295	G>A	51135	NM_016123.3:c.G1282A	Q9NWZ3,A428T	4615	0
12	58145346	C>T	1019	NM_000075.3:c.G155A	P11802,S52N	595	0
12	58145346	C>T	1019	NM_000075.3:c.G155A	P11802,S52N	896	0
12	58145346	C>T	1019	NM_000075.3:c.G155A	P11802,S52N	1030	0
12	58145346	C>T	1019	NM_000075.3:c.G155A	P11802,S52N	1031	0
12	58145346	C>T	1019	NM_000075.3:c.G155A	P11802,S52N	1032	0
12	58145346	C>T	1019	NM_000075.3:c.G155A	P11802,S52N	51361	0
12	58145379	T>C	1019	NM_000075.3:c.A122G	P11802,N41S	595	0
12	58145430	C>T	1019	NM_000075.3:c.G71A	P11802,R24H	595	0
12	110012687	T>A	4598	NM_000431.3:c.T60A	Q03426,H20Q	2130	0
12	110012687	T>A	4598	NM_000431.3:c.T60A	Q03426,H20Q	4598	1
12	110032849	A>C	4598	NM_000431.3:c.A902C	Q03426,N301T	2130	0
12	110032849	A>C	4598	NM_000431.3:c.A902C	Q03426,N301T	4598	1
12	124106388	G>C	1967	NM_001414.3:c.C833G	Q14232,P278R	1967	1
12	124106397	T>C	1967	NM_001414.3:c.A824G	Q14232,Y275C	1967	0
12	124109339	T>A	1967	NM_001414.3:c.A622T	Q14232,N208Y	1967	1
12	124110976	C>A	1967	NM_001414.3:c.G547T	Q14232,V183F	1967	1
14	20942661	G>A	4860	NM_000270.3:c.G212A	P00491,G71E	4860	1
14	20942995	G>A	4860	NM_000270.3:c.G349A	P00491,A117T	4860	1
14	20943029	A>G	4860	NM_000270.3:c.A383G	P00491,D128G	4860	1
14	20943083	C>T	4860	NM_000270.3:c.C437T	P00491,P146L	4860	1
14	20943226	G>C	4860	NM_000270.3:c.G467C	P00491,G156A	4860	1
14	20943234	T>G	4860	NM_000270.3:c.T475G	P00491,F159V	4860	1
15	40457325	G>A	701	NM_001211.5:c.G107A	O60566,R36Q	991	0
15	40468757	A>G	701	NM_001211.5:c.A464G	O60566,Y155C	991	0
15	40501871	C>T	701	NM_001211.5:c.C2179T	O60566,R727C	991	1
15	40504844	C>T	701	NM_001211.5:c.C2530T	O60566,L844F	991	1
15	40512842	T>C	701	NM_001211.5:c.T3035C	O60566,L1012P	991	1
15	67457361	C>T	4088	NM_005902.3:c.C335T	P84022,A112V	9372	0
15	67459174	A>T	4088	NM_005902.3:c.A590T	P84022,N197I	9372	0
15	67473635	G>A	4088	NM_005902.3:c.G715A	P84022,E239K	9372	0
15	67473702	C>T	4088	NM_005902.3:c.C782T	P84022,T261I	9372	0
15	67473708	C>T	4088	NM_005902.3:c.C788T	P84022,P263L	9372	0
15	67473756	G>A	4088	NM_005902.3:c.G836A	P84022,R279K	9372	0
15	67473779	C>T	4088	NM_005902.3:c.C859T	P84022,R287W	9372	0
15	67477181	A>G	4088	NM_005902.3:c.A988G	P84022,T330A	9372	0
16	1364300	G>A	7329	NM_003345.4:c.G73A	P63279,V25M	7341	1
16	1364300	G>A	7329	NM_003345.4:c.G73A	P63279,V25M	26036	1
16	4833691	C>T	124404	NM_144605.4:c.589G>C	Q8IYM1,D197N	989	1
16	4833691	C>T	124404	NM_144605.4:c.589G>C	Q8IYM1,D197N	1731	1
16	4833691	C>T	124404	NM_144605.4:c.589G>C	Q8IYM1,D197N	5413	1
16	46696364	C>T	55737	NM_018206.4:c.G1858A	Q96QK1,D620N	51699	0
16	46702919	G>A	55737	NM_018206.4:c.C1570T	Q96QK1,R524W	51699	0
16	57282482	T>G	23568	NM_012106.3:c.T134G	Q9Y2Y0,M45R	402	1
16	71603797	C>A	6898	NM_000353.2:c.G1085T	P17735,G362V	6898	1
16	71604676	A>G	6898	NM_000353.2:c.T818C	P17735,L273P	6898	1
16	71606137	G>A	6898	NM_000353.2:c.C658T	P17735,P220S	6898	0
16	71606193	A>C	6898	NM_000353.2:c.T602G	P17735,L201R	6898	1
16	71606548	C>T	6898	NM_000353.2:c.G452A	P17735,C151Y	6898	1
16	71607495	G>A	6898	NM_000353.2:c.C355T	P17735,R119W	6898	1
16	71607495	G>A	6898	NM_000353.2:c.C355T	P17735,R119W	7337	1
17	7576921	G>A	7157	NM_000546.5:c.C925T	P04637,P309S	7159	0
17	7577021	C>G	7157	NM_000546.5:c.G917C	P04637,R306P	7159	0
17	7577024	T>A	7157	NM_000546.5:c.A914T	P04637,K305M	7159	0
17	7577061	C>A	7157	NM_000546.5:c.G877T	P04637,G293W	7159	0
17	7577063	T>A	7157	NM_000546.5:c.A875T	P04637,K292I	7159	0
17	7577069	C>A	7157	NM_000546.5:c.G869T	P04637,R290L	7159	0
17	7578553	T>C	7157	NM_000546.5:c.A377G	P04637,Y126C	7159	1
17	7579322	A>C	7157	NM_000546.5:c.T365G	P04637,V122G	7159	0
17	7579369	G>C	7157	NM_000546.5:c.C318G	P04637,S106R	7159	0
17	7579374	C>A	7157	NM_000546.5:c.G313T	P04637,G105C	7159	1
17	49239105	A>G	4830	NM_000269.2:c.A358G	P15531,S120G	4830	1
17	49239105	A>G	4830	NM_000269.2:c.A358G	P15531,S120G	4832	1
17	49239105	A>G	4830	NM_000269.2:c.A358G	P15531,S120G	4833	1
17	49239105	A>G	4830	NM_000269.2:c.A358G	P15531,S120G	9513	0
17	49239105	A>G	4830	NM_000269.2:c.A358G	P15531,S120G	9533	1
17	49239105	A>G	4830	NM_000269.2:c.A358G	P15531,S120G	55093	0
17	72919026	A>G	124590	NM_173477.4:c.T143C	Q495M9,L48P	10083	0
17	72919123	G>C	124590	NM_173477.4:c.C46G	Q495M9,L16V	10083	0
18	48573454	A>G	4089	NM_005359.5:c.A38G	Q13485,N13S	4088	0
18	48573454	A>G	4089	NM_005359.5:c.A38G	Q13485,N13S	83593	0
18	48573454	A>G	4089	NM_005359.5:c.A38G	Q13485,N13S	8543	0
18	48573454	A>G	4089	NM_005359.5:c.A38G	Q13485,N13S	4093	0
18	48573454	A>G	4089	NM_005359.5:c.A38G	Q13485,N13S	7329	0
18	48591807	T>C	4089	NM_005359.5:c.T970C	Q13485,C324R	83593	1
18	48591807	T>C	4089	NM_005359.5:c.T970C	Q13485,C324R	8543	1
18	48591807	T>C	4089	NM_005359.5:c.T970C	Q13485,C324R	7329	1
18	48591807	T>C	4089	NM_005359.5:c.T970C	Q13485,C324R	4093	1
18	48591807	T>C	4089	NM_005359.5:c.T970C	Q13485,C324R	4088	1
18	48591825	G>A	4089	NM_005359.5:c.G988A	Q13485,E330K	7329	0
18	48591825	G>A	4089	NM_005359.5:c.G988A	Q13485,E330K	4088	1
18	48591825	G>A	4089	NM_005359.5:c.G988A	Q13485,E330K	83593	0
18	48591825	G>A	4089	NM_005359.5:c.G988A	Q13485,E330K	4093	1
18	48591825	G>A	4089	NM_005359.5:c.G988A	Q13485,E330K	8543	0
18	48591886	T>A	4089	NM_005359.5:c.T1049A	Q13485,V350D	7329	0
18	48591886	T>A	4089	NM_005359.5:c.T1049A	Q13485,V350D	8543	1
18	48591886	T>A	4089	NM_005359.5:c.T1049A	Q13485,V350D	4093	1
18	48591886	T>A	4089	NM_005359.5:c.T1049A	Q13485,V350D	4088	1
18	48591886	T>A	4089	NM_005359.5:c.T1049A	Q13485,V350D	83593	1
18	48591891	G>A	4089	NM_005359.5:c.G1054A	Q13485,G352R	4093	1
18	48591891	G>A	4089	NM_005359.5:c.G1054A	Q13485,G352R	83593	0
18	48591891	G>A	4089	NM_005359.5:c.G1054A	Q13485,G352R	8543	0
18	48591891	G>A	4089	NM_005359.5:c.G1054A	Q13485,G352R	7329	0
18	48591891	G>A	4089	NM_005359.5:c.G1054A	Q13485,G352R	4088	1
18	48591895	A>C	4089	NM_005359.5:c.A1058C	Q13485,Y353S	4093	1
18	48591895	A>C	4089	NM_005359.5:c.A1058C	Q13485,Y353S	83593	0
18	48591895	A>C	4089	NM_005359.5:c.A1058C	Q13485,Y353S	8543	0
18	48591895	A>C	4089	NM_005359.5:c.A1058C	Q13485,Y353S	7329	0
18	48591895	A>C	4089	NM_005359.5:c.A1058C	Q13485,Y353S	4088	1
18	48591918	C>T	4089	NM_005359.5:c.C1081T	Q13485,R361C	7329	0
18	48591918	C>T	4089	NM_005359.5:c.C1081T	Q13485,R361C	8543	0
18	48591918	C>T	4089	NM_005359.5:c.C1081T	Q13485,R361C	4088	1
18	48591918	C>T	4089	NM_005359.5:c.C1081T	Q13485,R361C	83593	0
18	48591918	C>T	4089	NM_005359.5:c.C1081T	Q13485,R361C	4093	1
18	48604776	T>G	4089	NM_005359.5:c.T1598G	Q13485,L533R	7329	0
18	48604776	T>G	4089	NM_005359.5:c.T1598G	Q13485,L533R	4088	1
18	48604776	T>G	4089	NM_005359.5:c.T1598G	Q13485,L533R	4093	1
18	48604776	T>G	4089	NM_005359.5:c.T1598G	Q13485,L533R	83593	0
18	48604776	T>G	4089	NM_005359.5:c.T1598G	Q13485,L533R	8543	0
19	39960029	G>C	6829	NM_003169.3:c.G1365C	O00267,E455D	6827	0
19	49468841	A>T	2512	NM_000146.3:c.A77T	P02792,Q26L	2512	1
19	49468844	C>T	2512	NM_000146.3:c.C80T	P02792,A27V	2512	1
19	49468853	C>T	2512	NM_000146.3:c.C89T	P02792,T30I	2512	1
19	49469574	G>A	2512	NM_000146.3:c.G286A	P02792,A96T	2512	1
20	44750988	T>C	958	NM_001250.5:c.T247C	P25942,C83R	7186	1
21	44478355	A>G	875	NM_000071.2:c.T1367C	P35520,L456P	875	1
21	44478355	A>G	875	NM_000071.2:c.T1367C	P35520,L456P	1962	1
21	44478355	A>G	875	NM_000071.2:c.T1367C	P35520,L456P	5300	0
21	44478355	A>G	875	NM_000071.2:c.T1367C	P35520,L456P	5682	1
21	44478355	A>G	875	NM_000071.2:c.T1367C	P35520,L456P	9513	1
21	44478355	A>G	875	NM_000071.2:c.T1367C	P35520,L456P	51534	1
21	44478355	A>G	875	NM_000071.2:c.T1367C	P35520,L456P	53347	1
21	44478355	A>G	875	NM_000071.2:c.T1367C	P35520,L456P	283987	1
21	44479022	G>A	875	NM_000071.2:c.C1280T	P35520,P427L	875	0
21	44479037	G>A	875	NM_000071.2:c.C1265T	P35520,P422L	875	0
21	44479386	C>A	875	NM_000071.2:c.G1173T	P35520,M391I	875	0
21	44479409	T>C	875	NM_000071.2:c.A1150G	P35520,K384E	875	0
21	44480561	G>A	875	NM_000071.2:c.C1135T	P35520,R379W	875	0
21	44486458	C>T	875	NM_000071.2:c.G346A	P35520,G116R	875	1
21	44486463	G>A	875	NM_000071.2:c.C341T	P35520,A114V	875	0
21	44486479	A>G	875	NM_000071.2:c.T325C	P35520,C109R	875	1
21	44488631	T>G	875	NM_000071.2:c.A304C	P35520,K102Q	875	0
21	44488633	A>G	875	NM_000071.2:c.T302C	P35520,L101P	875	1
21	44488682	C>T	875	NM_000071.2:c.G253A	P35520,G85R	875	1
21	44488682	C>T	875	NM_000071.2:c.G253A	P35520,G85R	1962	1
21	44488682	C>T	875	NM_000071.2:c.G253A	P35520,G85R	5300	1
21	44488682	C>T	875	NM_000071.2:c.G253A	P35520,G85R	5682	1
21	44488682	C>T	875	NM_000071.2:c.G253A	P35520,G85R	9513	0
21	44488682	C>T	875	NM_000071.2:c.G253A	P35520,G85R	51534	0
21	44488682	C>T	875	NM_000071.2:c.G253A	P35520,G85R	283987	1
22	38934606	T>C	11144	NM_007068.3:c.A598G	Q14565,M200V	5684	0
22	38934606	T>C	11144	NM_007068.3:c.A598G	Q14565,M200V	6386	1
22	38934606	T>C	11144	NM_007068.3:c.A598G	Q14565,M200V	11144	0
22	38934606	T>C	11144	NM_007068.3:c.A598G	Q14565,M200V	26003	0
22	38934606	T>C	11144	NM_007068.3:c.A598G	Q14565,M200V	79734	1
X	48544153	G>A	7454	NM_000377.2:c.G391A	P42768,E131K	998	0
X	48546792	T>C	7454	NM_000377.2:c.T881C	P42768,I294T	998	1
X	106882531	A>C	5631	NM_002764.3:c.A129C	P60891,E43D	5631	0
X	106882531	A>C	5631	NM_002764.3:c.A129C	P60891,E43D	5634	1
X	106882531	A>C	5631	NM_002764.3:c.A129C	P60891,E43D	5635	0
X	106882531	A>C	5631	NM_002764.3:c.A129C	P60891,E43D	26003	0
X	106882531	A>C	5631	NM_002764.3:c.A129C	P60891,E43D	51324	0
X	106888423	G>C	5631	NM_002764.3:c.G547C	P60891,D183H	5631	1
X	106888423	G>C	5631	NM_002764.3:c.G547C	P60891,D183H	5634	1
X	106888423	G>C	5631	NM_002764.3:c.G547C	P60891,D183H	5635	0
X	106888423	G>C	5631	NM_002764.3:c.G547C	P60891,D183H	26003	0
X	106888423	G>C	5631	NM_002764.3:c.G547C	P60891,D183H	51324	0
X	123020009	G>T	331	NM_001167.3:c.G497T	P98170,R166I	842	0
X	123020029	T>G	331	NM_001167.3:c.T517G	P98170,W173G	842	0
X	123020075	G>A	331	NM_001167.3:c.G563A	P98170,G188E	331	0
X	123020075	G>A	331	NM_001167.3:c.G563A	P98170,G188E	842	0
X	123020075	G>A	331	NM_001167.3:c.G563A	P98170,G188E	1163	0
X	123020075	G>A	331	NM_001167.3:c.G563A	P98170,G188E	2071	0
X	123020075	G>A	331	NM_001167.3:c.G563A	P98170,G188E	5985	0
X	123020075	G>A	331	NM_001167.3:c.G563A	P98170,G188E	8767	1
X	123020075	G>A	331	NM_001167.3:c.G563A	P98170,G188E	10783	0
X	123020075	G>A	331	NM_001167.3:c.G563A	P98170,G188E	55048	0
X	123020075	G>A	331	NM_001167.3:c.G563A	P98170,G188E	55093	0
X	123020075	G>A	331	NM_001167.3:c.G563A	P98170,G188E	91694	0
X	123020075	G>A	331	NM_001167.3:c.G563A	P98170,G188E	117178	1
X	123020075	G>A	331	NM_001167.3:c.G563A	P98170,G188E	140735	0
X	123020104	G>A	331	NM_001167.3:c.G592A	P98170,V198M	842	0
X	123020120	G>A	331	NM_001167.3:c.G608A	P98170,C203Y	842	0
X	123020132	T>C	331	NM_001167.3:c.T620C	P98170,L207P	842	0
X	133607390	T>G	3251	NM_000194.2:c.T29G	P00492,I10S	3251	1
X	133607396	A>C	3251	NM_000194.2:c.A35C	P00492,D12A	3251	1
X	133607401	G>A	3251	NM_000194.2:c.G40A	P00492,E14K	3251	1
X	133607473	C>T	3251	NM_000194.2:c.C112T	P00492,P38S	3251	1
X	133607473	C>T	3251	NM_000194.2:c.C112T	P00492,P38S	6386	1
X	133607473	C>T	3251	NM_000194.2:c.C112T	P00492,P38S	23479	1
X	133607473	C>T	3251	NM_000194.2:c.C112T	P00492,P38S	55093	1
X	133607473	C>T	3251	NM_000194.2:c.C112T	P00492,P38S	56952	0
X	133609390	A>G	3251	NM_000194.2:c.A314G	P00492,Y105C	3251	0
X	133620505	C>T	3251	NM_000194.2:c.C329T	P00492,S110L	3251	0
X	133620547	C>G	3251	NM_000194.2:c.C371G	P00492,T124S	3251	0
X	133632434	G>T	3251	NM_000194.2:c.G500T	P00492,R167M	3251	1
X	133632437	C>T	3251	NM_000194.2:c.C503T	P00492,T168I	3251	1
X	133634067	G>A	3251	NM_000194.2:c.G617A	P00492,C206Y	3251	1
X	133634067	G>A	3251	NM_000194.2:c.G617A	P00492,C206Y	6386	1
X	133634067	G>A	3251	NM_000194.2:c.G617A	P00492,C206Y	23479	1
X	133634067	G>A	3251	NM_000194.2:c.G617A	P00492,C206Y	55093	1
X	133634067	G>A	3251	NM_000194.2:c.G617A	P00492,C206Y	56952	0
X	153608128	C>T	2010	NM_000117.2:c.C161T	P50402,S54F	8815	0
X	153608329	A>T	2010	NM_000117.2:c.A215T	P50402,D72V	8815	0
X	153609339	C>A	2010	NM_000117.2:c.C547A	P50402,P183T	8815	0
