# Supplementary material for: Extensive disruption of protein interactions by genetic variants across the allele frequency spectrum in human populations
Source: Nat Commun. 2019 Sep 12;10:4141. doi: 10.1038/s41467-019-11959-3 (PMC6742646; doi:10.1038/s41467-019-11959-3)
Supplement: Supplementary file 9 — Supplementary Data 5 [file 41467_2019_11959_MOESM9_ESM.xlsx]

## Sheet: SD5 - DUAL-FLUO
Target Entrez GeneID	HGVS_cDNA	Fold Change	Fold Z	WT_Activation	Local_Activation	Status
66036	NM_015458.3:c.377C>G	6.92314	64.8594	1.12044	7.75699	stable
54865	NM_182679.2:c.313C>G	6.44358	65.8449	3.09219	19.9248	stable
8601	NM_003702.3:c.598C>T	5.43853	-3.28184	1.22106	6.64078	stable
6774	NM_139276.2:c.429G>A	4.27105	2.2868	1.7015	7.26721	stable
79005	NM_024041.3:c.617G>C	3.62151	-16.1366	1.10472	4.00076	stable
3306	NM_021979.3:c.331G>C	3.47337	174.473	4.2153	14.6413	stable
7157	NM_001126112.2:c.704A>G	3.11448	-10.7257	1.74394	5.43147	stable
140691	NM_080745.3:c.426G>C	2.99123	-0.962114	1.56601	4.68429	stable
64170	NM_052814.3:c.35G>A	2.912	359.413	22.5856	65.7691	stable
80125	NM_182791.2:c.89G>T	2.90435	-9.70001	7.29805	21.1961	stable
1788	NM_022552.4:c.1114G>A	2.85579	-3.28713	1.9327	5.51939	stable
54797	NM_017638.2:c.55A>G	2.84336	-39.5487	1.6803	4.77768	stable
1026	NM_000389.4:c.247C>T	2.80887	-44.5272	13.8343	38.8589	stable
1788	NM_022552.4:c.1502A>G	2.63492	-3.28713	1.9327	5.09252	stable
1021	NM_001145306.1:c.949A>T	2.62438	-11.566	3.79185	9.95125	stable
5987	NM_006510.4:c.1064A>G	2.4084	-29.5606	2.66539	6.41933	stable
56344	NM_019855.4:c.383T>C	2.30788	-13.7175	1.15598	2.66786	stable
2274	NM_001450.3:c.530G>A	2.27919	-21.8888	2.7708	6.31518	stable
3306	NM_021979.3:c.1720C>G	2.13586	174.473	4.2153	9.00329	stable
3306	NM_021979.3:c.571T>A	2.079	174.473	4.2153	8.76361	stable
63898	NM_001174159.1:c.908A>G	2.06513	-28.7003	3.03765	6.27315	stable
54751	NM_017556.2:c.520G>A	2.05904	-649.509	1.46293	3.01222	stable
140691	NM_080745.3:c.92C>T	1.98948	-0.962114	1.56601	3.11554	stable
9825	NM_006038.3:c.1327C>T	1.95239	1.29677	1.02273	1.99677	stable
11170	NM_001076778.1:c.187A>C	1.90674	-5.79048	1.76421	3.36388	stable
2274	NM_001450.3:c.285C>G	1.84071	-37.1227	1.30414	2.40055	stable
5892	NM_002878.3:c.131G>A	1.78462	5.77273	2.99488	5.34473	stable
79673	NM_024620.3:c.544A>G	1.77885	-53.9952	1.17407	2.08849	stable
3306	NM_021979.3:c.1693A>G	1.75129	174.473	4.2153	7.38223	stable
51171	NM_016246.2:c.91A>G	1.72157	139.313	14.6303	25.1871	stable
896	NM_001760.3:c.759G>T	1.69642	-40.363	1.53458	2.60328	stable
54751	NM_017556.2:c.697G>A	1.69138	-649.509	1.46293	2.47437	stable
60314	NM_021640.3:c.728G>A	1.68848	-14.0949	3.54943	5.99315	stable
51224	NM_016427.2:c.536G>C	1.66896	70.9601	16.0796	26.8361	stable
3306	NM_021979.3:c.184A>G	1.66739	174.473	4.2153	7.02856	stable
5592	NM_006258.3:c.845A>G	1.63372	-139.709	1.9925	3.25517	stable
5689	NM_002793.3:c.31C>G	1.6272	-20.1816	1.42061	2.31163	stable
51224	NM_016427.2:c.1513G>A	1.57293	2108.82	54.2629	85.352	stable
414301	NM_001001711.2:c.622C>G	1.56464	22.2422	5.27386	8.25171	stable
51224	NM_016427.2:c.1336G>A	1.56254	70.9601	16.0796	25.1251	stable
51224	NM_016427.2:c.904G>C	1.55202	70.9601	16.0796	24.9559	stable
63898	NM_001174159.1:c.647A>G	1.54945	-28.7003	3.03765	4.70669	stable
11170	NM_001076778.1:c.421G>C	1.53724	6.31808	1.72535	2.65228	stable
541468	NM_001013615.2:c.178A>C	1.51889	-1.71033	2.45282	3.72557	stable
64783	NM_001201545.1:c.2882G>A	1.4938	-444.205	2.01494	3.00991	stable
1021	NM_001145306.1:c.328G>A	1.49048	-11.566	3.79185	5.65168	stable
140691	NM_080745.3:c.718A>T	1.48795	-0.962114	1.56601	2.33015	stable
56344	NM_019855.4:c.217G>A	1.47223	-13.7175	1.15598	1.70186	stable
80125	NM_182791.2:c.73A>G	1.47178	-9.70001	7.29805	10.7411	stable
414301	NM_001001711.2:c.406G>A	1.47061	354.895	36.8795	54.2353	stable
51224	NM_016427.2:c.17C>G	1.46532	70.9601	16.0796	23.5618	stable
29993	NM_001199583.1:c.889A>G	1.42046	386.917	5.95089	8.45299	stable
3939	NM_005566.3:c.163G>A	1.41479	-145.048	7.63592	10.8033	stable
88	NM_001103.2:c.1810A>G	1.40264	-4.52759	5.05185	7.08592	stable
414301	NM_001001711.2:c.259C>T	1.3983	354.895	36.8795	51.5688	stable
1788	NM_022552.4:c.89A>C	1.37598	-3.28713	1.9327	2.65937	stable
64170	NM_052814.3:c.518G>A	1.36391	157.723	3.14991	4.29621	stable
24144	NM_012143.2:c.2063C>T	1.36343	-20.8981	3.73499	5.09238	stable
9046	NM_003974.2:c.821C>T	1.36278	61.3143	53.7358	73.23	stable
51361	NM_015888.4:c.1824G>A	1.3604	-27.8708	2.06563	2.81007	stable
80153	NM_025083.3:c.1132A>G	1.35047	-26.8235	1.77212	2.3932	stable
51171	NM_016246.2:c.166G>A	1.34173	139.313	14.6303	19.6299	stable
116442	NM_171998.2:c.531G>T	1.31052	5.93841	1.60631	2.10511	stable
80153	NM_025083.3:c.1247A>C	1.30016	-26.8235	1.77212	2.30404	stable
51298	NM_016585.4:c.392T>G	1.28627	203.039	3.49062	4.48989	stable
6626	NM_004596.4:c.152T>C	1.27513	-444.205	3.75398	4.78682	stable
10107	NM_052828.2:c.707T>C	1.26457	-44.5272	2.15795	2.72888	stable
7157	NM_001126112.2:c.139C>T	1.25842	-10.7257	1.74394	2.19462	stable
2274	NM_001450.3:c.109G>T	1.2469	-21.8888	2.7708	3.45492	stable
1026	NM_000389.4:c.350G>A	1.24575	-44.5272	13.8343	17.2342	stable
9319	NM_004237.3:c.1226G>A	1.24082	-3.28713	1.62602	2.0176	stable
10318	NM_001252390.1:c.640C>A	1.23941	50.7314	1.86268	2.30862	stable
7157	NM_001126112.2:c.665C>T	1.2027	37.7718	2.59484	3.12081	stable
1788	NM_022552.4:c.2711C>T	1.19471	-3.28713	1.9327	2.30903	stable
84307	NM_032347.2:c.505C>T	1.17331	-444.205	1.77546	2.08317	stable
55898	NM_018671.3:c.2387C>T	1.17149	9.4899	12.6034	14.7647	stable
23623	NM_014328.3:c.505G>A	1.1622	-18.3121	3.16122	3.67397	stable
51171	NM_016246.2:c.388C>T	1.15758	-35.1216	2.02664	2.346	stable
112483	NM_133491.3:c.376C>T	1.15732	18.721	2.5765	2.98184	stable
5111	NM_002592.2:c.415A>G	1.15476	16.0557	5.96781	6.89137	stable
51361	NM_015888.4:c.2147G>A	1.1525	-27.8708	2.06563	2.38064	stable
11047	NM_007002.3:c.836G>A	1.14965	471.901	5.81019	6.67969	stable
7458	NM_031992.1:c.431G>T	1.14654	31.9851	5.99039	6.86825	stable
54751	NM_017556.2:c.611A>G	1.14649	-27.9019	3.67519	4.21356	stable
56344	NM_019855.4:c.194C>G	1.1418	-71.1454	1.70823	1.95046	stable
27232	NM_018960.4:c.632T>C	1.13956	46.9991	6.68946	7.62304	stable
51298	NM_016585.4:c.550A>G	1.13749	203.039	3.49062	3.97054	stable
84807	NM_139239.1:c.86T>C	1.1349	-2.58579	1.31765	1.4954	stable
10087	NM_031361.2:c.383G>A	1.12567	47.9394	1.60243	1.80382	stable
9818	NM_001008564.1:c.100G>A	1.1081	19.3139	13.0866	14.5013	stable
339448	NM_207356.2:c.391C>T	1.09955	111.392	7.394	8.13007	stable
57409	NM_020679.3:c.580G>A	1.08808	-66.3711	1.2755	1.38785	stable
51224	NM_016427.2:c.1493G>A	1.08601	70.9601	16.0796	17.4625	stable
80764	NM_001008695.1:c.504G>T	1.08539	135.579	5.44195	5.90664	stable
84271	NM_032311.3:c.353G>A	1.07679	-444.205	1.54123	1.65958	stable
56344	NM_019855.4:c.131G>A	1.07373	-13.7175	1.15598	1.24121	stable
64081	NM_022129.3:c.703G>A	1.07158	-145.048	9.13331	9.78711	stable
3306	NM_021979.3:c.1568A>G	1.05705	174.473	4.2153	4.45577	stable
51361	NM_015888.4:c.2129A>G	1.05073	-27.8708	2.06563	2.17042	stable
89884	NM_033343.3:c.983A>G	1.0464	-47.5905	2.05818	2.15368	stable
5349	NM_005971.3:c.118G>A	1.03638	-44.5272	1.65321	1.71335	stable
24144	NM_012143.2:c.418A>G	1.02175	-20.8981	3.73499	3.81623	stable
256281	NM_177533.4:c.554C>T	1.0211	28.657	7.71235	7.87507	stable
1032	NM_079421.2:c.424C>T	1.01615	-27.8708	1.10534	1.12319	stable
55898	NM_018671.3:c.751C>G	1.01595	65.8449	2.93606	2.9829	stable
9513	NM_004860.3:c.1951A>G	1.00161	16.9923	2.5802	2.58435	stable
51298	NM_016585.4:c.527G>A	1.00014	203.039	3.49062	3.49112	stable
896	NM_001760.3:c.797C>T	0.98337	-40.363	1.53458	1.50906	stable
1329	NM_001862.2:c.343C>T	0.983368	-35.1216	2.02664	1.99294	stable
30833	NM_014595.2:c.433G>A	0.980342	56.3972	16.508	16.1835	stable
7157	NM_001126112.2:c.847C>T	0.955851	37.7718	2.59484	2.48028	stable
5892	NM_002878.3:c.871C>T	0.955841	3.15807	1.33677	1.27774	stable
58190	NM_021198.2:c.169C>G	0.955185	111.392	12.2961	11.7451	stable
91703	NM_080658.1:c.23G>A	0.952749	4.89876	1.43249	1.36481	stable
78990	NM_023112.3:c.232G>A	0.947799	-444.205	2.21278	2.09727	stable
3611	NM_001014794.1:c.1046G>A	0.938687	-70.6206	1.76116	1.65318	stable
1026	NM_000389.4:c.466C>T	0.936499	-44.5272	13.8343	12.9559	stable
9513	NM_004860.3:c.1448G>A	0.932645	59.8196	7.74647	7.22471	stable
5300	NM_006221.3:c.370G>A	0.930594	138.134	4.51994	4.20623	stable
51181	NM_016286.3:c.652G>A	0.926018	111.392	9.75109	9.02969	stable
51298	NM_016585.4:c.439C>T	0.922065	203.039	3.49062	3.21858	stable
11047	NM_007002.2:c.159C>G	0.922046	471.901	5.81019	5.35726	stable
11047	NM_175573.1:c.1169A>C	0.913371	471.901	5.81019	5.30686	stable
4000	NM_001282625.1:c.895A>G	0.911172	352.233	6.69797	6.103	stable
5725	NM_031991.3:c.517G>A	0.907544	340.45	7.11641	6.45845	stable
51298	NM_016585.4:c.692G>A	0.904281	203.039	3.49062	3.1565	stable
1329	NM_001862.2:c.374A>G	0.903216	-44.5272	6.89271	6.22561	stable
345757	NM_198507.1:c.284A>G	0.897145	-444.205	4.04142	3.62574	stable
11060	NM_007014.4:c.643C>T	0.874273	111.392	6.68726	5.84649	stable
11159	NM_013412.3:c.245G>A	0.874151	138.134	4.80686	4.20192	stable
1019	NM_000075.3:c.764G>A	0.87218	3.65515	2.67068	2.32931	stable
7186	NM_021138.3:c.1423G>A	0.871292	129.262	41.2386	35.9309	stable
51224	NM_016427.2:c.1207G>T	0.869502	70.9601	16.0796	13.9812	stable
387032	NM_019110.3:c.98C>T	0.865653	48.4482	17.8901	15.4866	stable
1026	NM_000389.4:c.251G>A	0.845494	-44.5272	13.8343	11.6969	stable
202559	NM_152688.2:c.998C>T	0.840127	133.553	20.241	17.005	stable
5111	NM_002592.2:c.667T>C	0.838933	51.8066	10.6939	8.9715	stable
29763	NM_001184975.1:c.182C>T	0.838263	65.8449	4.92622	4.12947	stable
112483	NM_133491.3:c.255G>T	0.836666	111.392	15.3463	12.8397	stable
414301	NM_001001711.2:c.967G>A	0.836474	354.895	36.8795	30.8488	stable
57120	NM_020399.3:c.158G>A	0.831277	-3.28713	1.05648	0.878226	stable
11060	NM_007014.4:c.943C>T	0.824893	14.3857	4.0357	3.32902	stable
11060	NM_007014.4:c.1202A>G	0.803584	111.392	6.68726	5.37377	stable
387032	NM_019110.3:c.235G>C	0.793307	30.648	4.26472	3.38323	stable
57120	NM_020399.3:c.367C>G	0.792761	-3.28713	1.05648	0.837534	stable
51298	NM_016585.4:c.745A>G	0.785881	203.039	3.49062	2.74321	stable
200081	NM_175852.3:c.460C>G	0.784723	1034.7	22.0715	17.32	stable
5866	NM_013401.2:c.967C>T	0.783203	-145.048	19.6353	15.3785	stable
51171	NM_016246.2:c.139C>T	0.779801	666.989	22.9865	17.9249	stable
23623	NM_014328.3:c.1231G>T	0.775966	-18.3121	3.16122	2.453	stable
2896	NM_002087.2:c.1544G>C	0.774272	-27.1052	3.61494	2.79894	stable
30833	NM_014595.2:c.284T>C	0.77175	56.3972	16.508	12.74	stable
6652	NM_003104.5:c.709G>A	0.757689	8.39353	53.1691	40.2856	stable
11047	NM_007002.3:c.487A>G	0.756942	471.901	5.81019	4.39797	stable
56915	NM_020158.3:c.287G>A	0.747901	0.916764	5.47214	4.09262	stable
80153	NM_025083.3:c.694C>G	0.745543	-26.8235	1.77212	1.32119	stable
30833	NM_014595.2:c.203C>T	0.741155	56.3972	16.508	12.235	stable
1026	NM_000389.4:c.93C>A	0.739552	-44.5272	13.8343	10.2312	stable
7186	NM_021138.3:c.400A>G	0.737767	114.235	285.704	210.783	stable
80153	NM_025083.3:c.1324A>G	0.735738	-26.8235	1.77212	1.30382	stable
11060	NM_007014.4:c.533G>A	0.734121	111.392	6.68726	4.90925	stable
64081	NM_022129.3:c.461A>G	0.733888	-145.048	9.13331	6.70282	stable
10318	NM_001252390.1:c.46G>A	0.733163	50.7314	1.86268	1.36565	stable
51361	NM_015888.4:c.2048C>T	0.729789	-27.8708	2.06563	1.50747	stable
79165	NM_024316.1:c.766C>T	0.728661	386.917	8.17345	5.95567	stable
29086	NM_001033549.1:c.358G>A	0.721565	55.6	4.38983	3.16754	stable
27010	NM_022445.3:c.169G>A	0.720108	111.392	9.46254	6.81405	stable
387032	NM_019110.3:c.64C>T	0.719627	48.4482	17.8901	12.8742	stable
163882	NM_001139459.1:c.548A>G	0.719099	-139.709	2.78182	2.0004	stable
1808	NM_001386.5:c.799G>T	0.713424	230.431	4.45115	3.17556	stable
23650	NM_012101.3:c.272C>G	0.707147	281.751	3.87537	2.74046	stable
51361	NM_015888.4:c.1177G>T	0.702024	-27.8708	2.06563	1.45012	stable
27238	NM_015698.4:c.385G>A	0.698912	65.8449	3.29734	2.30455	stable
22806	NM_012481.4:c.355A>G	0.697431	39.0462	4.8368	3.37333	stable
10912	NM_006705.3:c.334G>A	0.692722	-97.412	3.37764	2.33977	stable
6184	NM_002950.3:c.609C>G	0.688939	-22.5284	3.17225	2.18548	stable
11144	NM_007068.3:c.863T>C	0.68514	471.901	10.0705	6.89973	stable
51298	NM_016585.4:c.526C>T	0.673626	203.039	3.49062	2.35137	stable
1312	NM_001135161.1:c.304G>A	0.670857	62.5973	40.4948	27.1663	stable
200081	NM_175852.3:c.1621C>T	0.666348	-139.709	2.01108	1.34008	stable
55198	NM_018171.3:c.209A>G	0.664144	1.40333	9.90424	6.57784	stable
11159	XM_005263579.1:c.158C>T	0.656517	138.134	4.80686	3.15578	stable
29993	NM_001199583.1:c.275A>G	0.654998	386.917	5.95089	3.89782	stable
146849	NM_001158261.1:c.430G>A	0.654279	8.4226	5.0067	3.27578	stable
978	NM_001785.2:c.182C>T	0.650675	0.916764	2.39798	1.56031	stable
317671	NM_173362.3:c.113A>C	0.646179	-44.5272	2.58644	1.6713	stable
23623	NM_014328.3:c.71T>C	0.640388	-18.3121	3.16122	2.02441	stable
3853	NM_005554.3:c.1655C>G	0.633818	-36.9001	2.78433	1.76476	stable
11047	NM_175573.1:c.1033G>A	0.62711	471.901	5.81019	3.64363	stable
29948	NM_182981.2:c.707C>T	0.625754	-157.389	2.19575	1.374	stable
640	NM_001715.2:c.211G>A	0.618426	36.6335	4.98348	3.08191	stable
414301	NM_001001711.2:c.683A>C	0.617836	354.895	36.8795	22.7855	stable
7186	NM_021138.3:c.833A>C	0.61721	114.235	285.704	176.34	stable
191	NM_000687.2:c.274A>G	0.61713	338.108	4.49629	2.7748	stable
80153	NM_025083.3:c.1348G>A	0.616061	-26.8235	1.77212	1.09174	stable
51171	NM_016246.2:c.148G>A	0.612685	666.989	22.9865	14.0835	stable
11047	NM_007002.3:c.981C>G	0.608035	471.901	5.81019	3.5328	stable
57144	NM_020341.3:c.1532G>A	0.607194	3.89267	2.79237	1.69551	stable
80125	NM_182791.2:c.218G>A	0.603663	-9.70001	7.29805	4.40556	stable
2896	NM_002087.2:c.1608C>G	0.597629	-27.1052	3.61494	2.16039	stable
978	NM_001785.2:c.262G>A	0.596367	0.916764	2.39798	1.43008	stable
55286	NM_018302.2:c.451G>A	0.593895	3.87668	11.2753	6.69636	stable
27238	NM_015698.4:c.1178T>C	0.591876	46.859	5.95535	3.52483	stable
339448	NM_207356.2:c.583G>A	0.59134	111.392	7.394	4.37237	stable
414301	NM_001001711.2:c.187T>G	0.579588	354.895	36.8795	21.3749	stable
2896	NM_002087.2:c.1297C>T	0.56744	-27.1052	3.61494	2.05126	stable
51171	NM_016246.2:c.322C>T	0.558942	666.989	22.9865	12.8481	stable
51361	NM_015888.4:c.83C>T	0.55589	-27.8708	2.06563	1.14826	stable
64170	NM_052814.3:c.1153G>C	0.548119	299.638	15.8979	8.71391	stable
6723	NM_003132.2:c.217G>C	0.544145	1368.34	67.9037	36.9494	stable
6050	NM_203389.2:c.328C>T	0.540212	-255.227	1.01123	0.546277	stable
51171	NM_016246.2:c.557A>G	0.527409	666.989	22.9865	12.1233	stable
55722	NM_018140.3:c.1216G>A	0.526146	234.97	3.89688	2.05033	stable
2203	NM_001127628.1:c.238G>A	0.517259	56.3972	26.4715	13.6926	stable
11047	NM_007002.3:c.971C>T	0.499322	471.901	5.81019	2.90116	partially_unstable
112858	NM_033550.3:c.23C>T	0.494586	-14.643	4.65771	2.30364	partially_unstable
978	NM_001785.2:c.202C>T	0.487761	0.916764	2.39798	1.16964	partially_unstable
27158	NM_014434.2:c.842C>T	0.474951	-34.7261	2.92018	1.38694	partially_unstable
2203	NM_001127628.1:c.697T>C	0.47066	56.3972	26.4715	12.4591	partially_unstable
3306	NM_021979.3:c.1709A>G	0.459862	174.473	4.2153	1.93846	partially_unstable
2896	NM_002087.2:c.55C>T	0.45794	-27.1052	3.61494	1.65542	partially_unstable
51171	NM_016246.2:c.79C>T	0.456593	666.989	22.9865	10.4955	partially_unstable
94121	NM_001174068.1:c.1938G>A	0.455355	-113.452	2.58071	1.17514	partially_unstable
29785	NM_030622.6:c.497G>A	0.43805	-139.709	1.20648	0.5285	partially_unstable
3611	NM_001014794.1:c.669G>T	0.433875	-70.6206	1.76116	0.764126	partially_unstable
3059	NM_005335.4:c.653C>T	0.432963	359.413	20.3571	8.81386	partially_unstable
51171	NM_016246.2:c.46G>T	0.426034	414.189	22.0166	9.37982	partially_unstable
29925	NM_021971.1:c.473G>A	0.414222	8.39353	30.2453	12.5283	partially_unstable
1026	NM_000389.4:c.189C>A	0.399085	-44.5272	13.8343	5.52108	partially_unstable
10015	NM_001162429.2:c.1664A>G	0.369869	-1.13237	1.18737	0.439171	partially_unstable
27111	NM_001199784.1:c.724G>A	0.364451	-23.5326	2.24091	0.816702	partially_unstable
23641	NM_012317.2:c.35T>A	0.363898	-37.3626	1.31595	0.478872	partially_unstable
29925	NM_021971.1:c.376C>G	0.343347	8.39353	30.2453	10.3846	partially_unstable
55165	NM_018131.4:c.1043G>A	0.342928	-11.7353	3.41274	1.17032	partially_unstable
22980	NM_014972.2:c.1577T>C	0.327901	106.343	10.9857	3.60223	partially_unstable
79444	NM_139317.1:c.491A>G	0.324318	-145.048	35.0567	11.3695	partially_unstable
327	NM_001640.3:c.1133T>C	0.309935	123.504	11.3979	3.5326	partially_unstable
150274	NM_172002.3:c.489A>G	0.299064	-44.5272	2.49327	0.745647	partially_unstable
6652	NM_003104.5:c.697G>A	0.295953	8.39353	53.1691	15.7356	partially_unstable
1123	NM_001822.5:c.343G>A	0.276372	16.0557	5.96781	1.64933	partially_unstable
56915	NM_020158.3:c.92T>C	0.276197	0.916764	5.47214	1.51139	partially_unstable
7186	NM_021138.3:c.616G>A	0.251248	114.235	285.704	71.7826	partially_unstable
2947	NM_000849.4:c.257G>A	0.247339	186.533	13.0467	3.22695	partially_unstable
4860	NM_000270.3:c.482C>T	0.238032	-44.5272	3.23494	0.77002	partially_unstable
4860	NM_000270.3:c.737T>C	0.234214	-44.5272	3.23494	0.757667	partially_unstable
4860	NM_000270.3:c.469G>A	0.21985	-44.5272	3.23494	0.711202	partially_unstable
10668	NM_006568.2:c.553C>T	0.206194	-44.5272	1.79658	0.370443	partially_unstable
6652	NM_003104.5:c.698C>T	0.199237	8.39353	53.1691	10.5933	partially_unstable
56915	NM_020158.3:c.532C>T	0.189113	0.916764	5.47214	1.03485	partially_unstable
1962	NM_001966.3:c.1448G>A	0.186184	32.1225	6.90566	1.28572	partially_unstable
56915	NM_020158.3:c.232G>A	0.179115	0.916764	5.47214	0.980145	partially_unstable
11159	NM_013412.3:c.355C>T	0.173269	138.134	4.80686	0.832879	partially_unstable
11159	NM_013412.3:c.280G>A	0.160381	138.134	4.80686	0.77093	partially_unstable
4860	NM_000270.3:c.503G>A	0.156982	-44.5272	3.23494	0.507826	partially_unstable
1962	NM_001966.3:c.2053C>A	0.155208	32.1225	6.90566	1.07182	partially_unstable
24144	NM_012143.2:c.23G>A	0.152979	-20.8981	3.73499	0.571376	partially_unstable
2947	NM_000849.4:c.68T>C	0.15112	186.533	13.0467	1.97162	partially_unstable
896	NM_001760.3:c.400C>T	0.114882	-649.509	2.33858	0.26866	partially_unstable
338785	NM_175834.2:c.637C>T	0.111398	29.6939	4.34164	0.483651	partially_unstable
1967	NM_001414.3:c.656C>A	0.109665	0.916764	5.87747	0.644552	partially_unstable
29993	NM_001199583.1:c.733C>T	0.0976651	386.917	5.95089	0.581194	partially_unstable
112483	NM_133491.3:c.377G>T	0.070551	111.392	15.3463	1.08269	partially_unstable
5920	NM_004585.3:c.422C>T	0.0628373	-444.205	1.45936	0.0917024	partially_unstable
3958	NM_002306.3:c.719T>C	0.0591955	5.93841	1.60631	0.0950863	partially_unstable
60	NM_001101.3:c.1090G>C	0.0590885	0.916764	13.0874	0.773316	partially_unstable
51324	NM_001127889.1:c.538G>A	0.0549704	-14.2988	2.29889	0.126371	partially_unstable
158297	NM_153707.2:c.1392C>A	0.0404998	23.8344	4.38458	0.177574	partially_unstable
6652	NM_003104.5:c.755G>T	0.0359473	8.39353	53.1691	1.91129	partially_unstable
1962	NM_001966.3:c.1937T>C	0.0019148	32.1225	6.90566	0.013223	partially_unstable
374355	NM_198515.2:c.178T>C	-0.0115105	-40.076	1.21808	-0.0140208	unstable
4281	NM_001193277.1:c.250G>A	-0.0885423	165.958	5.82851	-0.51607	unstable
9666	NM_014648.3:c.2301C>A	-0.120182	-39.497	1.19704	-0.143863	unstable
3611	NM_001014794.1:c.832T>C	-0.157679	-70.6206	1.76116	-0.277699	unstable
1406	NM_000554.4:c.472G>A	-0.188761	-226.672	1.62713	-0.307139	unstable
4860	NM_000270.3:c.553C>T	-0.340938	-44.5272	3.23494	-1.10291	unstable
78990	NM_023112.3:c.437G>C	-0.383021	42.2244	1.71074	-0.65525	unstable
23623	NM_014328.3:c.587T>C	-0.614138	-18.3121	3.16122	-1.94143	unstable
79005	NM_024041.3:c.521C>T	-1.92907	-16.1366	1.10472	-2.13108	unstable
