# Supplementary material for: Extensive disruption of protein interactions by genetic variants across the allele frequency spectrum in human populations
Source: Nat Commun. 2019 Sep 12;10:4141. doi: 10.1038/s41467-019-11959-3 (PMC6742646; doi:10.1038/s41467-019-11959-3)
Supplement: Supplementary file 10 — Supplementary Data 6 [file 41467_2019_11959_MOESM10_ESM.xlsx]

## Sheet: SD6 - PCA Retest
Plate_No	Target Entrez GeneID	cDNA Mutation (if applicable)	Interactor Entrez GeneID	PCA Signal Intensity	Category
Plate_1	222484	G433A	23089	2602.6	Intact
Plate_1	10488	A514G	3775	3025.1	Disruption
Plate_1	342132	C1405T	23641	2808.7	Disruption
Plate_1	10617	G465T	9319	4360.6	Disruption
Plate_1	5995		55324	2753.9	RRS
Plate_1	9402		27040	3089.8	PRS
Plate_1	22806	A355G	56891	2735.1	Intact
Plate_1	5747		6714	3267.4	PRS
Plate_1	3884	G197A	3851	2550.2	Disruption
Plate_1	4670		8743	2531	RRS
Plate_1	84708	G1025A	373	2591.3	Intact
Plate_1	51324	C814G	1409	2447.1	Disruption
Plate_1	388677	G221A	8851	2652.3	Intact
Plate_1	6271		6285	19758	PRS
Plate_1	114824	A781G	892	2654	Intact
Plate_1	27341	C223A	24144	2580.8	Disruption
Plate_1	163071	A1210G	11275	2543.1	Intact
Plate_1	123722	A998C	5090	2464.6	Intact
Plate_1	3937		4690	5416.4	PRS
Plate_1	4938	T980C	5987	2418.2	Disruption
Plate_1	51256	T200G	51361	2553.8	Disruption
Plate_1	3718		51382	2874.6	RRS
Plate_1	6317		10671	2939.1	RRS
Plate_1	329	A1546G	55093	3615.8	Intact
Plate_1	3065		7704	2935.4	PRS
Plate_1	374355	T178C	6605	2756.9	Disruption
Plate_1	868		2885	2523.7	PRS
Plate_1	6827	G194A	6829	3346.2	Intact
Plate_1	445		64785	2640.9	RRS
Plate_1	80221	G55T	10488	2542.2	Disruption
Plate_1	410		1627	8872.3	RRS
Plate_1	23582	T830C	84645	2528.8	Disruption
Plate_1	55165	G413A	10015	2812.2	Intact
Plate_1	25888	G1604A	90933	2490.1	Intact
Plate_1	11170	A187C	64753	2788.4	Intact
Plate_1	5987	A1064G	2071	2443.9	Intact
Plate_1	4999		55388	3353.3	PRS
Plate_1	3481		3487	2802.4	PRS
Plate_1	1962	T1937C	4281	2642.8	Disruption
Plate_1	9846	A746G	2885	3906.1	Intact
Plate_1	4089	G1219C	4088	12363	Intact
Plate_1	467		1649	2896.7	PRS
Plate_1	627		4909	2801.8	PRS
Plate_1	10488	A355G	3775	3608	Disruption
Plate_1	51409	T600G	1123	2643.9	Disruption
Plate_1	2287		4835	3286.5	RRS
Plate_1	6500		6502	2872.3	PRS
Plate_1	150483	C244T	8434	2480.6	Intact
Plate_1	23641	T35A	27343	2478.3	Disruption
Plate_1	10278	C515T	2534	2606.4	Intact
Plate_1	4656	G541A	25901	2446.6	Disruption
Plate_1	5824	C76A	8504	2637.4	Intact
Plate_1	5502		414918	2494.4	RRS
Plate_1	27295	C692T	88	2867.1	Intact
Plate_1	2908		5970	1228.1	PRS
Plate_1	5307	G896C	11030	2528.3	Intact
Plate_1	125115	G305A	7490	2624.6	Intact
Plate_1	22806	A355G	26051	2472.8	Intact
Plate_1	5152		161253	2573.2	RRS
Plate_1	902	A464C	147700	2831.4	Disruption
Plate_1	3434		3646	2460	PRS
Plate_1	329	G229T	51027	2850.8	Intact
Plate_1	4656	G541A	10190	2721.4	Disruption
Plate_1	158297	C1392A	2275	3550.2	Intact
Plate_1	10488	A514G	80221	2663.7	Disruption
Plate_1	5886	C392A	29761	5271.6	Intact
Plate_1	2274	G109T	10742	2864.3	Intact
Plate_1	9457	C178T	80256	2538	Intact
Plate_1	4097		4779	2611.4	PRS
Plate_1	27111	G673A	55646	3788.4	Disruption
Plate_1	387032	G235C	7572	4004.2	Disruption
Plate_1	1649		2353	2622.2	PRS
Plate_1	10318	A89C	10133	2730.3	Intact
Plate_1	3043	A20T	3050	6615.8	Disruption
Plate_1	23582	T830C	56906	2578.3	Disruption
Plate_1	27111	G673A	55660	3187.7	Disruption
Plate_1	84547	C767T	7186	2310.3	Intact
Plate_1	5824	C254T	8504	3408.6	Intact
Plate_1	N/A		N/A	2359.1	Background
Plate_1	N/A		N/A	2407.9	Background
Plate_1	N/A		N/A	2276.1	Background
Plate_1	N/A		N/A	2363.1	Background
Plate_2	9577	G748A	29086	11492	Intact
Plate_2	11340	A605T	56915	10382	Disruption
Plate_2	4292	A1963G	5682	2852.3	Intact
Plate_2	24144	C2063T	80764	2891.3	Intact
Plate_2	170626	A274T	64395	2672.1	Intact
Plate_2	200081	C460G	1039	2698.1	Disruption
Plate_2	10241	C1165G	11266	8041.9	Intact
Plate_2	5985	T638C	5984	3335.5	Disruption
Plate_2	1312	G304A	10488	2522.1	Intact
Plate_2	975		10577	2491.9	RRS
Plate_2	10488	A514G	10159	2513.4	Disruption
Plate_2	977		55255	2404.5	RRS
Plate_2	10488	A355G	10228	2456.6	Disruption
Plate_2	171483	G68A	29035	2910.4	Intact
Plate_2	56915	G232A	11340	2517.8	Disruption
Plate_2	2908		3320	2585.4	PRS
Plate_2	125115	A109G	3851	3108	Intact
Plate_2	22806	A355G	9533	2763.7	Intact
Plate_2	1054		2353	3292.6	PRS
Plate_2	2146	T1331C	80254	2362.6	Disruption
Plate_2	23582	T830C	441150	2439.9	Disruption
Plate_2	5865		91653	2658.1	RRS
Plate_2	27111	G673A	84950	4358.4	Disruption
Plate_2	84547	A2032G	7572	4414.6	Intact
Plate_2	3937		9402	19098	PRS
Plate_2	6472		246329	2669.4	RRS
Plate_2	5824		8799	5858.1	PRS
Plate_2	55092	A436T	10488	2585.8	Intact
Plate_2	64112	G170A	9113	2692	Disruption
Plate_2	821		29028	2380.5	RRS
Plate_2	842	A710C	329	2728.7	Disruption
Plate_2	3920		7327	2688.7	RRS
Plate_2	1017		1163	3379.4	PRS
Plate_2	10488	A355G	80221	2441	Disruption
Plate_2	154796	A1468G	1731	4994.2	Intact
Plate_2	4841		7439	2746.7	RRS
Plate_2	27111	G724A	6999	2895.5	Disruption
Plate_2	57035	T647C	1196	15713	Intact
Plate_2	5537		59348	2832.3	RRS
Plate_2	2167		2641	2473.4	RRS
Plate_2	55092	A563G	10488	2683.8	Intact
Plate_2	5349	G118A	10488	2599	Disruption
Plate_2	5156		80762	2557.2	RRS
Plate_2	1058		53938	2788.9	RRS
Plate_2	293		7760	2541.9	RRS
Plate_2	3109		5664	2609.2	RRS
Plate_2	7174	C2993G	1962	2577	Intact
Plate_2	5987	A1064G	5427	2405.4	Intact
Plate_2	10488	A355G	3163	2514.6	Disruption
Plate_2	55093	C155G	51171	4591.2	Intact
Plate_2	2246		2260	2938.4	PRS
Plate_2	2495	A161G	2512	8081.8	Intact
Plate_2	6938	A33G	5682	2572.2	Intact
Plate_2	24144	G23A	26121	3108.8	Intact
Plate_2	4107	C25T	340542	2691.1	Intact
Plate_2	3059		6297	2675.3	RRS
Plate_2	5894		5906	2776.4	PRS
Plate_2	10488	A514G	7106	3200	Disruption
Plate_2	1406	G472A	6660	2734.1	Intact
Plate_2	56658	T581C	7574	2480.8	Disruption
Plate_2	10112	C131T	80256	2189.6	Disruption
Plate_2	27306	T383C	4241	2716.9	Disruption
Plate_2	23582	T830C	51118	2631.3	Disruption
Plate_2	23568	G259A	402	20209	Disruption
Plate_2	54708	A58G	10488	2593.2	Intact
Plate_2	222484	G433A	5601	2881.3	Intact
Plate_2	2171		6278	4548	PRS
Plate_2	1019	G764A	595	3540.4	Intact
Plate_2	2919		3579	2815.7	PRS
Plate_2	2107		55716	2505.3	RRS
Plate_2	84313	A226G	11267	13908	Intact
Plate_2	10488	A514G	2328	2673.9	Disruption
Plate_2	51135	C34T	4615	2431.4	Disruption
Plate_2	388677	G221A	5866	2755.3	Intact
Plate_2	N/A		N/A	2354.9	Background
Plate_2	N/A		N/A	2352.7	Background
Plate_2	N/A		N/A	2359.9	Background
Plate_2	N/A		N/A	2520	Background
Plate_3	27111	G724A	10921	4529.4	Disruption
Plate_3	3958		3959	2816.9	PRS
Plate_3	56924	G160A	57381	9248.7	Intact
Plate_3	1962	G1448A	200845	2982.7	Disruption
Plate_3	1104		5901	5202.6	PRS
Plate_3	23641	T35A	11170	3389.3	Disruption
Plate_3	10488	A514G	3163	2788.9	Disruption
Plate_3	23582	T830C	5375	2641.1	Disruption
Plate_3	23623	T587C	9240	2613.7	Intact
Plate_3	51324	C814G	51076	2571.2	Disruption
Plate_3	90993	T1547G	10430	3444.6	Intact
Plate_3	63898	G788C	24144	3017.7	Intact
Plate_3	79165	C766T	64753	3912.9	Disruption
Plate_3	25888	A175G	126375	2794.8	Intact
Plate_3	54751	A611G	8350	3235.9	Disruption
Plate_3	4085		8379	2463.2	PRS
Plate_3	125115	G858C	6615	3009.1	Intact
Plate_3	5715	C328T	5702	5830.9	Intact
Plate_3	3838	A257G	9500	2990.3	Intact
Plate_3	2584		56922	2733.6	RRS
Plate_3	2010		55156	2422.1	RRS
Plate_3	27111	G544A	55646	5651.3	Intact
Plate_3	3726		10538	2937.6	PRS
Plate_3	51171	C388T	55093	3817.6	Disruption
Plate_3	2555		9050	3154.1	RRS
Plate_3	56915	C532T	11340	2944.3	Disruption
Plate_3	468	G966C	8419	2755.4	Disruption
Plate_3	80700	C923T	56658	2894.2	Intact
Plate_3	23641	T35A	54552	2830.8	Disruption
Plate_3	5031		7726	2517.6	RRS
Plate_3	22806	A355G	149371	3503.9	Intact
Plate_3	4686		22916	3189.3	PRS
Plate_3	468	G966C	29903	2627.1	Disruption
Plate_3	51019	T132A	3281	26663	Intact
Plate_3	10617	G465T	51652	5390	Disruption
Plate_3	171483	G68A	90799	2903.8	Intact
Plate_3	80125	A73G	55324	2636	Intact
Plate_3	5987	A1064G	655	2638.3	Intact
Plate_3	347		4589	2484.6	RRS
Plate_3	25801	T238G	4107	3341.6	Disruption
Plate_3	1838	A1096G	8500	2615.8	Intact
Plate_3	60314	G728A	116173	4979.2	Intact
Plate_3	10015	G1300A	55165	3090.1	Intact
Plate_3	5598		5607	3636.5	PRS
Plate_3	200081	C460G	10403	2724.4	Disruption
Plate_3	23582	T830C	126003	2883.6	Disruption
Plate_3	10488	A514G	132204	2908.4	Disruption
Plate_3	10488	A355G	7106	2962.7	Disruption
Plate_3	29086	G358A	5987	2711.8	Disruption
Plate_3	572		598	3036.4	PRS
Plate_3	56915	G287A	11340	3200.6	Disruption
Plate_3	23582	T830C	148254	2526.8	Disruption
Plate_3	27258		57819	3924.9	PRS
Plate_3	23582	T830C	271	3719.3	Disruption
Plate_3	5008		146542	2501.3	RRS
Plate_3	23641	T35A	56259	2797.1	Disruption
Plate_3	222662	G615C	10488	2811.9	Intact
Plate_3	6529		7104	2516.9	RRS
Plate_3	685		84726	2544.9	RRS
Plate_3	2277		7597	2666.8	RRS
Plate_3	8317	A295T	10926	2599.6	Intact
Plate_3	1962	T1937C	54793	2886.2	Disruption
Plate_3	760		5802	2565.2	RRS
Plate_3	3091	C1744T	6759	2791.1	Intact
Plate_3	23641	T35A	9113	2680.3	Disruption
Plate_3	56658	T581C	892	2623.6	Disruption
Plate_3	3091		7157	2505.9	PRS
Plate_3	5710		5886	3528.3	PRS
Plate_3	311	C688T	55165	2701.1	Intact
Plate_3	123722	G2158A	5090	2856.2	Intact
Plate_3	4331		29926	2815.6	RRS
Plate_3	8440	G373A	5058	3271.6	Intact
Plate_3	23641	T35A	84619	2858.3	Disruption
Plate_3	N/A		N/A	2532.6	Background
Plate_3	N/A		N/A	2471.4	Background
Plate_3	N/A		N/A	2394.7	Background
Plate_3	N/A		N/A	2374.6	Background
Plate_4	27111	G673A	7141	2764.9	Disruption
Plate_4	22806	C71T	9533	2920.9	Intact
Plate_4	2898		151188	2665.6	RRS
Plate_4	5162		51530	2805.8	RRS
Plate_4	6938	C1445T	5859	3012.6	Intact
Plate_4	896		1021	2615.1	PRS
Plate_4	2173		6811	2775.3	RRS
Plate_4	23582	T830C	286075	2987.7	Disruption
Plate_4	2175		2189	2868.8	PRS
Plate_4	4292	A1852G	5682	2497.4	Disruption
Plate_4	5627		10494	3223.4	RRS
Plate_4	222484	C548T	10133	2730.1	Intact
Plate_4	23281	C266T	57088	3105.8	Intact
Plate_4	207		8115	3804.8	PRS
Plate_4	54797	A55G	9477	12635	Intact
Plate_4	27111	G673A	54819	2976.1	Disruption
Plate_4	2820		79680	9931.9	RRS
Plate_4	150483	C244T	9474	2651.9	Intact
Plate_4	6277		6285	13534	PRS
Plate_4	114824	T62A	892	2865.9	Disruption
Plate_4	2237		5111	5427.9	PRS
Plate_4	9659	G2838A	22919	3141.1	Intact
Plate_4	896	C797T	1021	5023.9	Intact
Plate_4	7780	C395T	80332	2790.9	Intact
Plate_4	84285	C142T	222389	3395.3	Intact
Plate_4	51135	C227T	4615	3737.4	Disruption
Plate_4	4656	G541A	121457	2590.5	Disruption
Plate_4	53371	G1154A	23636	3615	Intact
Plate_4	158067	C1015T	4176	2733.4	Disruption
Plate_4	23582	T830C	112858	2911.5	Disruption
Plate_4	578		598	2778.3	PRS
Plate_4	55165	C171G	7004	3034	Intact
Plate_4	902	A464C	8500	2849.5	Disruption
Plate_4	54474	C926A	3860	2681.9	Intact
Plate_4	78990	G437C	23201	2839.1	Disruption
Plate_4	4771		9146	2839.7	PRS
Plate_4	80125	C608T	4088	2985	Disruption
Plate_4	5576		7430	3056.6	PRS
Plate_4	388677	G343A	57088	2848.4	Intact
Plate_4	1026		8900	2914.1	PRS
Plate_4	7185	C682T	7186	3766.3	Intact
Plate_4	23582	T830C	7695	2591	Disruption
Plate_4	2885		5747	3193.1	PRS
Plate_4	10241	G664A	8260	3684.4	Intact
Plate_4	84547	C767T	342945	2794.1	Disruption
Plate_4	27111	G673A	10921	4506.6	Disruption
Plate_4	6351	G46A	7780	2714.3	Disruption
Plate_4	4171		4172	3543.8	PRS
Plate_4	5711		55356	4999.7	RRS
Plate_4	10488	A355G	10159	3086.8	Disruption
Plate_4	331		836	2836.4	PRS
Plate_4	10488	A355G	2030	3051	Disruption
Plate_4	51171	C388T	5682	2868.7	Disruption
Plate_4	3705		80723	2816.9	RRS
Plate_4	51324	C814G	6285	3359.9	Disruption
Plate_4	468	C971T	29903	2522.2	Intact
Plate_4	55165	G730C	10015	2867.7	Intact
Plate_4	163071	A56G	11275	3007.4	Intact
Plate_4	23641	T35A	705	2635.4	Disruption
Plate_4	27111	G673A	6999	3093.9	Disruption
Plate_4	27111	G724A	8233	3076.5	Disruption
Plate_4	2639		84240	2687.4	RRS
Plate_4	84547	G731A	7186	2648.3	Disruption
Plate_4	1104		89857	2657.5	RRS
Plate_4	3043	G19A	3050	4134.2	Disruption
Plate_4	25888	C1961T	90933	2744.3	Intact
Plate_4	1329	C343T	24144	2895.3	Disruption
Plate_4	10488	A355G	2993	2914.4	Disruption
Plate_4	5892	C871T	3866	2955.9	Disruption
Plate_4	572		8817	2677.8	RRS
Plate_4	10529	A1051G	7186	3457.6	Intact
Plate_4	N/A		N/A	2360.3	Background
Plate_4	N/A		N/A	2302.4	Background
Plate_4	N/A		N/A	2337.4	Background
Plate_4	N/A		N/A	2405	Background
Plate_5	5089		50853	2807.9	RRS
Plate_5	2885		7409	3323.1	PRS
Plate_5	9659	T2324C	9724	2395	Intact
Plate_5	9100	A598G	9908	2931.4	Intact
Plate_5	355		27258	2664.5	RRS
Plate_5	7516	G478A	5892	6839.1	Intact
Plate_5	3091	C1744T	112399	2531.7	Intact
Plate_5	1482		55454	2767.4	RRS
Plate_5	160777	A136G	23281	3176.1	Disruption
Plate_5	331		842	3821.2	PRS
Plate_5	2841		92906	2744.3	RRS
Plate_5	23099	C451G	408	13848	Disruption
Plate_5	1748		117177	2681.6	RRS
Plate_5	84991	C671T	54535	2482.9	Intact
Plate_5	84330	A496G	2801	2613.6	Intact
Plate_5	80125	C608T	22885	2532.3	Disruption
Plate_5	23201	C338G	7335	2324.5	Disruption
Plate_5	1152		3050	5075.4	RRS
Plate_5	375		23647	7910.7	PRS
Plate_5	388818	C77A	146664	2440.1	Intact
Plate_5	4088		4089	2757.4	PRS
Plate_5	56891	T368C	5966	2285.8	Intact
Plate_5	2896	C55T	5013	2552.5	Intact
Plate_5	51019	T132A	5108	2438.4	Intact
Plate_5	150483	C763T	9474	2332.9	Intact
Plate_5	5367		79608	2664.1	RRS
Plate_5	51317	G1040A	7791	2676.4	Intact
Plate_5	468	C971T	8945	2540.8	Intact
Plate_5	339231	G197A	5147	4923.1	Disruption
Plate_5	112483	C376T	6303	2878.9	Disruption
Plate_5	25888	C491T	126375	2473.4	Intact
Plate_5	134359	T179C	1068	2808.4	Intact
Plate_5	27111	G673A	441521	2509.3	Disruption
Plate_5	26003	C1322G	1967	34953	Intact
Plate_5	51324	C814G	6938	2532.3	Disruption
Plate_5	51256	T200G	8636	2651.1	Disruption
Plate_5	4171		91584	2788.9	RRS
Plate_5	4000		4001	3556.1	PRS
Plate_5	4693		11163	2754.4	RRS
Plate_5	79415	C385T	10488	2452.3	Intact
Plate_5	1962	G1448A	54550	2403.9	Disruption
Plate_5	4000		5925	2543.3	PRS
Plate_5	79792	G746A	200845	2363.6	Intact
Plate_5	23582	T830C	8065	2532.7	Disruption
Plate_5	10241	G664A	8115	7083.3	Intact
Plate_5	51224	G536C	7186	2413.7	Intact
Plate_5	25801	A344G	4107	2372.9	Disruption
Plate_5	3937		7409	3338.6	PRS
Plate_5	10142	G610A	6757	2588.1	Disruption
Plate_5	5892	C871T	10320	2552.2	Disruption
Plate_5	222484	C548T	51447	2526.2	Intact
Plate_5	1081		93659	2807.8	PRS
Plate_5	949		112885	2932.3	RRS
Plate_5	83861	G638A	83853	2491.8	Intact
Plate_5	4907		257397	2644.9	RRS
Plate_5	84283	T310A	6440	2339.3	Intact
Plate_5	567		3107	3073.4	PRS
Plate_5	10529	G1838A	7186	3320.4	Intact
Plate_5	9477	G148A	54797	5302.1	Intact
Plate_5	4656	G541A	4292	2583.1	Disruption
Plate_5	23099	C451G	7186	2704.6	Disruption
Plate_5	27111	G673A	10361	2508.8	Disruption
Plate_5	1962	G1448A	54793	2561.2	Disruption
Plate_5	3119		220202	2900.4	RRS
Plate_5	84991	C671T	55165	2810.9	Intact
Plate_5	136895	C713A	131377	7385.4	Intact
Plate_5	1962	T1937C	54550	2224.4	Disruption
Plate_5	8548	A119G	5565	2278.9	Intact
Plate_5	4292	G2146A	3838	2391.1	Disruption
Plate_5	5159		5781	2601.5	PRS
Plate_5	N/A		N/A	2320.6	Background
Plate_5	N/A		N/A	2252.6	Background
Plate_5	N/A		N/A	2341.1	Background
Plate_5	N/A		N/A	2281	Background
Plate_6	387		392	2635.4	PRS
Plate_6	5887	C806G	55768	2513.5	Intact
Plate_6	200081	C460G	24144	2618.7	Disruption
Plate_6	51019	T132A	26258	4784.9	Intact
Plate_6	5935		10291	2754.8	RRS
Plate_6	23201	C338G	78990	2608.1	Disruption
Plate_6	902	A464C	2801	2788.6	Disruption
Plate_6	171483	G68A	23623	3166.7	Intact
Plate_6	1123	G343A	51409	2523.4	Disruption
Plate_6	154865	A1501T	339834	2823.3	Disruption
Plate_6	51224	G761T	1856	2790.8	Intact
Plate_6	4336		64432	2685.8	RRS
Plate_6	81855	G628A	10488	3041.1	Disruption
Plate_6	23582	T830C	3608	2750.9	Disruption
Plate_6	5565	G164A	1406	2446	Intact
Plate_6	468	G966C	8945	2688.4	Disruption
Plate_6	4781		114609	2776.3	RRS
Plate_6	27287	A751G	6913	3074.7	Intact
Plate_6	23582	T830C	6715	2543.5	Disruption
Plate_6	22806	C71T	22885	2662.2	Intact
Plate_6	27111	G673A	8233	2772.6	Disruption
Plate_6	24144	C2063T	80714	3078.9	Intact
Plate_6	25888	A245G	90933	2600.9	Intact
Plate_6	55165	T706C	7004	2617.7	Intact
Plate_6	64170	G1153C	9958	2508.2	Disruption
Plate_6	24144	G23A	80764	2623.3	Intact
Plate_6	5879		23647	3711	PRS
Plate_6	11339	G181C	7170	2830.6	Intact
Plate_6	5371		23678	2922.9	RRS
Plate_6	23641	T35A	9055	2839.5	Disruption
Plate_6	4939	G1604A	1198	2761.3	Disruption
Plate_6	389		54830	2643.3	RRS
Plate_6	202559	C998T	3050	2627.7	Intact
Plate_6	653		79892	2594	RRS
Plate_6	10		3301	2667.9	RRS
Plate_6	835		8738	2845.4	PRS
Plate_6	1315		23516	2554.7	RRS
Plate_6	23582	T830C	83695	3003	Disruption
Plate_6	7428	G433A	4188	2831.3	Disruption
Plate_6	23641	T35A	63898	3228	Disruption
Plate_6	91703	G23A	79666	2886.9	Disruption
Plate_6	5202		126070	2576.2	RRS
Plate_6	10611	C1162T	64753	4561.8	Intact
Plate_6	27111	G724A	84950	3323.3	Disruption
Plate_6	10617	G465T	9402	12961	Disruption
Plate_6	3006		56654	2617.3	RRS
Plate_6	10488	A355G	6009	2733.6	Disruption
Plate_6	567		3106	3135	PRS
Plate_6	27111	G724A	441521	2538.4	Disruption
Plate_6	2065		285237	2924.1	RRS
Plate_6	4171		4174	2991.4	PRS
Plate_6	27111	G724A	54819	3266.9	Disruption
Plate_6	114824	T62A	23503	2689.6	Disruption
Plate_6	327	T1133C	3964	2960.6	Disruption
Plate_6	55165	T706C	27434	2389.2	Intact
Plate_6	5824		8504	2714	PRS
Plate_6	23582	T830C	655	2788.3	Disruption
Plate_6	1398		5159	3296.6	PRS
Plate_6	821		22899	2598.4	RRS
Plate_6	2962		2963	10923	PRS
Plate_6	7157		7329	3374.4	PRS
Plate_6	57088	A101G	84970	2693.2	Intact
Plate_6	51074	G332C	55093	4651	Intact
Plate_6	171483	G68A	7518	3043.7	Intact
Plate_6	150572	A1280T	29068	2693.8	Intact
Plate_6	51171	C388T	6619	2552.8	Disruption
Plate_6	51324	G538A	1409	3265.3	Disruption
Plate_6	51224	G1207T	7186	2829.1	Intact
Plate_6	24144	G23A	200081	4055.1	Intact
Plate_6	5824		9409	3158.7	PRS
Plate_6	27111	G673A	286499	2610.1	Disruption
Plate_6	4660		387032	3549.2	RRS
Plate_6	N/A		N/A	2336.9	Background
Plate_6	N/A		N/A	2340.3	Background
Plate_6	N/A		N/A	2271.2	Background
Plate_6	N/A		N/A	2503.9	Background
Plate_7	84547	C742G	7186	2975.5	Disruption
Plate_7	1264		27315	2531.2	RRS
Plate_7	10982	C652T	22924	11151	Intact
Plate_7	27111	G724A	55660	4453.4	Disruption
Plate_7	11199	T185C	80153	3333.3	Disruption
Plate_7	60491	C971T	5987	2917.1	Disruption
Plate_7	1854		91442	2838.6	RRS
Plate_7	817	C501A	10126	2875	Intact
Plate_7	4600		79023	2788.7	RRS
Plate_7	11060	C643T	80028	3032.9	Intact
Plate_7	158297	C1392A	2274	4087.3	Disruption
Plate_7	8767		10392	2870.6	PRS
Plate_7	6118		6119	6254.7	PRS
Plate_7	84285	C142T	84656	4701.4	Intact
Plate_7	392		663	2869.8	PRS
Plate_7	9516	G410A	92840	3102.2	Disruption
Plate_7	3198	C294G	3881	2556.7	Intact
Plate_7	120379	C350T	10643	8954.8	Intact
Plate_7	23582	T830C	116832	2844.8	Disruption
Plate_7	11275	G1438A	51060	2727.6	Intact
Plate_7	947		90203	2592.4	RRS
Plate_7	26003	C1244T	1409	3568.2	Intact
Plate_7	1962	T1937C	7174	2914.9	Disruption
Plate_7	23582	T830C	5699	3046.8	Disruption
Plate_7	114824	T62A	7597	2678.4	Disruption
Plate_7	10488	A514G	10228	2720.8	Disruption
Plate_7	329	C1517T	55093	6195.4	Intact
Plate_7	2175		2176	2697.8	PRS
Plate_7	286827	A829G	283576	2654.8	Intact
Plate_7	539		29121	2682.8	RRS
Plate_7	6938	T1520G	3399	5204.9	Intact
Plate_7	27341	G253A	24144	2743.9	Intact
Plate_7	55768	T874C	5886	37564	Intact
Plate_7	4088	A508G	9372	2849.3	Intact
Plate_7	388633	G322A	147744	2848.8	Intact
Plate_7	4292	G2146A	5682	2793.8	Disruption
Plate_7	51013	C29T	56915	4193.2	Disruption
Plate_7	5985	T638C	4665	3461.8	Disruption
Plate_7	27111	G724A	10361	3136.2	Disruption
Plate_7	6938	A1508G	1031	3162.6	Intact
Plate_7	5530		5534	2988.4	PRS
Plate_7	27111	G724A	55646	3708.6	Disruption
Plate_7	5711		93426	8034.4	RRS
Plate_7	6925	A269G	50619	2924.3	Intact
Plate_7	353132	G248A	8601	3037.4	Intact
Plate_7	10488	A355G	4712	2921.8	Disruption
Plate_7	51171	C388T	541471	3038.9	Disruption
Plate_7	9659	T2324C	22919	6760.9	Intact
Plate_7	4060		55757	2889.2	RRS
Plate_7	24144	G23A	56997	2690	Intact
Plate_7	200081	C460G	1838	2803.4	Disruption
Plate_7	54971	C485T	153769	3069.8	Intact
Plate_7	4129		10664	2597.1	RRS
Plate_7	6938	A1508G	5859	2617.6	Intact
Plate_7	388677	G343A	10252	3028.9	Intact
Plate_7	10617	G465T	2885	16996	Disruption
Plate_7	23582	T830C	80764	2724.7	Disruption
Plate_7	90		55280	2518	RRS
Plate_7	23201	C338G	84959	3074.5	Disruption
Plate_7	23582	T830C	339345	3135.2	Disruption
Plate_7	2065		3084	2740.6	PRS
Plate_7	3628		134510	2470.8	RRS
Plate_7	1810		10589	54408	PRS
Plate_7	468	G966C	23641	2774.9	Disruption
Plate_7	1962	T1937C	200845	2952.7	Disruption
Plate_7	27232	T632C	408	11460	Disruption
Plate_7	167838	A1081G	80321	2627	Intact
Plate_7	10912	G334A	5966	2762.2	Intact
Plate_7	125115	T1168C	6615	2631.7	Intact
Plate_7	4089		55802	2529.1	PRS
Plate_7	3146		7004	2596.8	RRS
Plate_7	8382	A495G	84332	24124	Intact
Plate_7	57473	G1222A	2275	6624.4	Intact
Plate_7	29907	C1000T	92840	5403.1	Intact
Plate_7	10318	A89C	10403	2739.1	Intact
Plate_7	57474	G1255A	90933	3033.3	Intact
Plate_7	N/A		N/A	2446.9	Background
Plate_7	N/A		N/A	2541	Background
Plate_7	N/A		N/A	2415.6	Background
Plate_7	N/A		N/A	2531	Background
Plate_8	705		22889	2672.2	RRS
Plate_8	2885		27040	3401.5	PRS
Plate_8	5781		10818	2695.2	PRS
Plate_8	4281	G250A	7325	3309.6	Intact
Plate_8	3846	A119G	9672	2713.3	Intact
Plate_8	5718		9419	2701.1	RRS
Plate_8	221504	C518G	10933	2768.9	Intact
Plate_8	8743		8795	2785.3	PRS
Plate_8	84283	T310A	9025	3031.4	Intact
Plate_8	24144	C2063T	200081	6023	Intact
Plate_8	51224	G904C	7186	2973.7	Intact
Plate_8	1027		8900	2818.6	PRS
Plate_8	114824	G820A	892	2907.6	Intact
Plate_8	56658	T581C	7325	2965.4	Disruption
Plate_8	1209		83746	28000	RRS
Plate_8	331		840	8208.7	PRS
Plate_8	54784	C715T	9618	2677.7	Disruption
Plate_8	58190	G166A	4155	2813.6	Intact
Plate_8	254187	C709A	23281	5536.6	Intact
Plate_8	24144	A418G	79682	3158.5	Intact
Plate_8	1962	T2144C	54550	2820.5	Disruption
Plate_8	5979		10818	2847.6	PRS
Plate_8	114824	T62A	10093	2684.3	Disruption
Plate_8	7918	C168G	5987	3232.5	Disruption
Plate_8	3704		284403	3198.8	RRS
Plate_8	318		60672	3148.8	RRS
Plate_8	164153	G362A	9618	3217.1	Disruption
Plate_8	23099	C451G	4004	3560.8	Disruption
Plate_8	3838	C646T	4292	2804.5	Intact
Plate_8	24144	C2063T	51361	2750.6	Intact
Plate_8	6464	A898G	10241	3462.6	Intact
Plate_8	339345	G77A	23582	4085.9	Intact
Plate_8	4292	G2242C	5682	3094.4	Disruption
Plate_8	23582	T830C	9053	3855.4	Disruption
Plate_8	80258	A92G	8985	2839	Disruption
Plate_8	1026	C466T	5111	11245	Disruption
Plate_8	3065		5925	2760.8	PRS
Plate_8	5195		5824	16279	PRS
Plate_8	23582	T830C	7138	2643.2	Disruption
Plate_8	10318	A89C	10928	3589.9	Disruption
Plate_8	27111	G724A	7141	3014.3	Disruption
Plate_8	3040		3043	2965.8	PRS
Plate_8	51298	C889T	2275	3486.4	Intact
Plate_8	6500		8945	2842.6	PRS
Plate_8	2811		5819	3065.1	RRS
Plate_8	79444	A491G	166	4590.7	Intact
Plate_8	6938	G898A	5682	2871.4	Intact
Plate_8	7767	G1341T	23281	2762.9	Intact
Plate_8	9659	A1661C	26121	3205.9	Intact
Plate_8	1315		51440	2700.9	RRS
Plate_8	914		965	2897.8	PRS
Plate_8	25888	C1961T	126375	2945.4	Intact
Plate_8	1647		5111	7763.9	PRS
Plate_8	1856	C1604T	79753	3624.3	Intact
Plate_8	5991		57715	2542	RRS
Plate_8	4605		55068	2863.8	RRS
Plate_8	10488	A514G	8417	2988.7	Disruption
Plate_8	22806	A355G	5565	2871.1	Intact
Plate_8	567		3105	2761.4	PRS
Plate_8	114824	G935A	23503	3070.7	Intact
Plate_8	N/A		N/A	2527.8	Background
Plate_8	N/A		N/A	2615.8	Background
Plate_8	N/A		N/A	2403.9	Background
Plate_8	N/A		N/A	2467.3	Background
