# Supplementary material for: Extensive disruption of protein interactions by genetic variants across the allele frequency spectrum in human populations
Source: Nat Commun. 2019 Sep 12;10:4141. doi: 10.1038/s41467-019-11959-3 (PMC6742646; doi:10.1038/s41467-019-11959-3)
Supplement: Supplementary file 11 — Supplementary Data 7 [file 41467_2019_11959_MOESM11_ESM.xlsx]

## Sheet: SD7 - Drug Targets
Gene name	Chrom	Pos	Mutation	HGVS_cDNA	Uniprot	dbSNP_id	Enzyme	Drug enzyme	Drug target	Drug transporter	Disruptive
PLEKHN1	1	909238	G>C	NM_001160184.1:c.1355G>C	Q494U1-3,R452P	rs3829740	0	0	0	0	0
NADK	1	1686081	G>A	NM_023018.4:c.745C>T	O95544,R249W	rs75816936	1	0	0	0	0
C1orf174	1	3807168	C>T	NM_207356.2:c.583G>A	Q8IYL3,V195M	rs147890429	0	0	0	0	0
C1orf174	1	3807360	G>A	NM_207356.2:c.391C>T	Q8IYL3,R131C	rs76727703	0	0	0	0	0
C1orf174	1	3807507	A>C	NM_207356.2:c.244T>G	Q8IYL3,S82A	rs140955464	0	0	0	0	0
C1orf174	1	3807510	C>T	NM_207356.2:c.241G>A	Q8IYL3,A81T	rs149232221	0	0	0	0	0
NMNAT1	1	10032168	G>A	NM_022787.3:c.37G>A	Q9HAN9,A13T	rs138613460	1	0	0	0	0
NMNAT1	1	10035730	C>T	NM_022787.3:c.196C>T	Q9HAN9,R66W	rs763325435	1	0	0	0	1
SRM	1	11115915	C>T	NM_003132.2:c.688G>A	P19623,V230M	rs369985656	1	1	0	0	0
SRM	1	11115941	C>T	NM_003132.2:c.662G>A	P19623,R221Q	rs377146770	1	1	0	0	0
SRM	1	11115948	C>T	NM_003132.2:c.655G>A	P19623,E219K	rs374351720	1	1	0	0	0
SRM	1	11119353	C>G	NM_003132.2:c.217G>C	P19623,E73Q	rs376975485	1	1	0	0	1
MIIP	1	12082938	C>T	NM_021933.3:c.511C>T	Q5JXC2,R171C	rs148158634	0	0	0	0	0
TMEM51	1	15545913	A>T	NM_001136216.1:c.436A>T	Q9NW97,R146W	rs142072387	0	0	0	0	0
TMEM51	1	15545952	C>T	NM_001136216.1:c.475C>T	Q9NW97,P159S	rs139217244	0	0	0	0	0
TMEM51	1	15546040	A>G	NM_001136216.1:c.563A>G	Q9NW97,D188G	rs146113278	0	0	0	0	0
TMEM51	1	15546187	C>T	NM_001136216.1:c.710C>T	Q9NW97,P237L	rs149796066	0	0	0	0	0
CASP9	1	15820448	G>T	NM_001229.3:c.1097C>A	P55211,T366N	rs61738967	1	0	0	0	1
CASP9	1	15821810	G>A	NM_001229.3:c.1006C>T	P55211,P336S	rs143500717	1	0	0	0	0
CASP9	1	15832495	T>G	NM_001229.3:c.710A>C	P55211,H237P	rs146054764	1	0	0	0	1
CASP9	1	15832543	T>C	NM_001229.3:c.662A>G	P55211,Q221R	rs1052576	1	0	0	0	0
CASP9	1	15833492	G>A	NM_001229.3:c.532C>T	P55211,R178C	rs145588217	1	0	0	0	1
CASP9	1	15833506	C>T	NM_001229.3:c.518G>A	P55211,R173H	rs2308950	1	0	0	0	0
FBLIM1	1	16095104	G>A	NM_017556.2:c.520G>A	Q8WUP2,V174I	rs75390903	0	0	0	0	0
FBLIM1	1	16096973	A>G	NM_017556.2:c.611A>G	Q8WUP2,Y204C	rs146155640	0	0	0	0	1
FBLIM1	1	16097059	G>A	NM_017556.2:c.697G>A	Q8WUP2,E233K	rs145473194	0	0	0	0	0
AKR7A3	1	19609295	G>A	NM_012067.2:c.926C>T	O95154,P309L	rs145104812	0	0	0	0	0
AKR7A2	1	19635011	C>T	NM_003689.3:c.424G>C	O43488,A142T	rs1043657	0	0	0	0	1
CDA	1	20915731	C>A	NM_001785.2:c.109C>A	P32320,P37T	rs139852517	1	1	0	0	0
CDA	1	20915740	G>A	NM_001785.2:c.118G>A	P32320,A40T	rs149993022	1	1	0	0	0
CDA	1	20931448	C>T	NM_001785.2:c.182C>T	P32320,P61L	rs377459586	1	1	0	0	1
CDA	1	20931468	C>T	NM_001785.2:c.202C>T	P32320,R68W	rs201761717	1	1	0	0	1
CDA	1	20931528	G>A	NM_001785.2:c.262G>A	P32320,A88T	rs150100090	1	1	0	0	0
CDA	1	20931529	C>T	NM_001785.2:c.263C>T	P32320,A88V	rs370506842	1	1	0	0	0
CDA	1	20944963	G>A	NM_001785.2:c.343G>A	P32320,V115M	rs147533006	1	1	0	0	1
HNRNPR	1	23637261	A>T	NM_001102398.1:c.1597T>A	O43390-2,S533T	rs149942635	0	0	0	0	0
GALE	1	24122482	C>T	NM_000403.3:c.1004G>A	Q14376,R335H	rs368637540	1	0	0	0	0
GALE	1	24122673	C>T	NM_000403.3:c.956G>A	Q14376,G319E	rs28940885	1	0	0	0	0
GALE	1	24123212	T>C	NM_000403.3:c.770A>G	Q14376,K257R	rs28940884	1	0	0	0	0
GALE	1	24123419	C>T	NM_000403.3:c.656G>A	Q14376,R219Q	rs201455293	1	0	0	0	0
GALE	1	24124187	T>C	NM_000403.3:c.526A>G	Q14376,K176E	rs377498771	1	0	0	0	0
GALE	1	24124195	T>G	NM_000403.3:c.518A>C	Q14376,Q173P	rs149888063	1	0	0	0	1
GALE	1	24124207	C>T	NM_000403.3:c.506G>A	Q14376,R169Q	rs140878602	1	0	0	0	0
GALE	1	24125119	G>A	NM_000403.3:c.223C>T	Q14376,R75C	rs368188550	1	0	0	0	0
GALE	1	24125170	G>A	NM_000403.3:c.172C>T	Q14376,R58C	rs142821993	1	0	0	0	0
RSRP1	1	25571666	A>G	NM_020317.3:c.647T>C	Q9BUV0,V216A	rs114307014	0	0	0	0	0
RSRP1	1	25573016	A>G	NM_020317.3:c.439T>C	Q9BUV0,Y147H	rs34619962	0	0	0	0	0
RSRP1	1	25573396	G>A	NM_020317.3:c.59C>T	Q9BUV0,S20L	rs147781110	0	0	0	0	0
SLC30A2	1	26369919	G>A	NM_032513.3:c.395C>T	Q9BRI3,T132M	rs148861822	0	0	0	0	0
MED18	1	28657228	A>G	NM_017638.2:c.55A>G	Q9BUE0,M19V	rs367589689	0	0	0	0	0
SRSF4	1	29475394	C>G	NM_005626.4:c.1013G>C	Q08170,G338A	rs2230677	0	0	0	0	0
TXLNA	1	32647133	C>G	NM_175852.3:c.460C>G	P40222,R154G	rs56283088	0	0	0	0	1
TXLNA	1	32660697	C>G	NM_175852.3:c.1542C>G	P40222,S514R	rs75073861	0	0	0	0	0
TXLNA	1	32660776	C>T	NM_175852.3:c.1621C>T	P40222,P541S	rs77692511	0	0	0	0	0
TRAPPC3	1	36605716	T>G	NM_014408.3:c.94A>C	O43617,K32Q	rs145641137	0	0	1	0	0
FHL3	1	38463367	C>T	NM_004468.4:c.677G>A	Q13643,R226H	rs141853329	0	0	0	0	0
FHL3	1	38464670	C>T	NM_004468.4:c.307G>A	Q13643,A103T	rs61732084	0	0	0	0	0
NT5C1A	1	40137610	T>C	NM_032526.1:c.101A>G	Q9BXI3,Y34C	rs140498973	1	0	0	0	0
PIK3R3	1	46521559	A>T	NM_003629.3:c.849T>A	Q92569,N283K	rs785467	0	0	1	0	0
LURAP1	1	46669276	A>C	NM_001013615.2:c.178A>C	Q96LR2,M60L	rs62620991	0	0	0	0	0
LURAP1	1	46685792	A>G	NM_001013615.2:c.620A>G	Q96LR2,Q207R	rs62620990	0	0	0	0	1
CDKN2C	1	51439640	A>G	NM_078626.2:c.205A>G	P42773,T69A	rs139629762	1	0	0	0	0
CDKN2C	1	51439785	G>A	NM_078626.2:c.350G>A	P42773,R117Q	rs76146486	1	0	0	0	0
CDKN2C	1	51439833	G>A	NM_078626.2:c.398G>A	P42773,R133Q	rs199504263	1	0	0	0	0
RNF11	1	51735793	C>T	NM_014372.4:c.289C>T	Q9Y3C5,R97W	rs141444156	0	0	0	0	0
TXNDC12	1	52492993	G>A	NM_015913.3:c.239C>T	O95881,T80M	rs75251405	1	0	1	0	0
ZFYVE9	1	52732437	G>C	NM_004799.2:c.2389G>C	O95405,A797P	rs375161299	0	0	0	0	0
LDLRAD1	1	54477834	C>T	NM_001010978.2:c.322G>A	Q5T700,E108K	rs142900519	0	0	0	0	0
LDLRAD1	1	54477843	C>T	NM_001010978.2:c.313G>A	Q5T700,G105S	rs376581292	0	0	0	0	0
LDLRAD1	1	54479986	G>A	NM_001010978.2:c.125C>T	Q5T700,S42F	rs76122098	0	0	0	0	0
HOOK1	1	60287549	C>T	NM_015888.4:c.83C>T	Q9UJC3,A28V	rs148437166	0	0	0	0	0
HOOK1	1	60309107	A>G	NM_015888.4:c.625A>G	Q9UJC3,T209A	rs138477185	0	0	0	0	0
HOOK1	1	60314790	G>T	NM_015888.4:c.1177G>T	Q9UJC3,D393Y	rs377590186	0	0	0	0	0
HOOK1	1	60331623	G>A	NM_015888.4:c.1824G>A	Q9UJC3,M608I	rs138906504	0	0	0	0	0
HOOK1	1	60338498	C>T	NM_015888.4:c.2048C>T	Q9UJC3,S683F	rs144104242	0	0	0	0	0
HOOK1	1	60338579	A>G	NM_015888.4:c.2129A>G	Q9UJC3,H710R	rs34360310	0	0	0	0	0
HOOK1	1	60338597	G>A	NM_015888.4:c.2147G>A	Q9UJC3,R716K	rs545100232	0	0	0	0	0
CDC7	1	91973914	A>T	NM_001134420.1:c.295A>T	O00311,I99L	rs13447492	1	0	0	0	0
CDC7	1	91973915	T>C	NM_001134420.1:c.296T>C	O00311,I99T	rs144536947	1	0	0	0	0
CDC7	1	91973936	A>G	NM_001134420.1:c.317A>G	O00311,Q106R	rs146823431	1	0	0	0	0
CDC7	1	91985753	A>C	NM_001134420.1:c.1247A>C	O00311,K416T	rs368754822	1	0	0	0	0
CDC7	1	91989635	A>T	NM_001134420.1:c.1368A>T	O00311,Q456H	rs139079015	1	0	0	0	0
DR1	1	93826178	A>T	NM_001938.2:c.513A>T	Q01658,E171D	rs3088371	0	0	0	0	0
BCAR3	1	94032937	T>C	NM_003567.3:c.2198A>G	O75815,N733S	rs78349214	0	0	0	0	0
BCAR3	1	94037330	G>A	NM_003567.3:c.1871C>T	O75815,A624V	rs147633962	0	0	0	0	0
BCAR3	1	94140470	A>T	NM_003567.3:c.17T>A	O75815,F6Y	rs151322895	0	0	0	0	0
GSTM5	1	110257831	T>C	NM_000851.3:c.536T>C	P46439,L179P	rs2227963	1	0	1	0	0
GSTM3	1	110280921	C>T	NM_000849.4:c.257G>A	P21266,R86H	rs146952826	1	1	1	0	1
GSTM3	1	110282511	A>G	NM_000849.4:c.68T>C	P21266,L23P	rs140815169	1	1	1	0	1
UBL4B	1	110655518	G>A	NM_203412.1:c.362G>A	Q8N7F7,R121H	rs139578731	0	0	0	0	1
RBM15	1	110888948	G>A	NM_001201545.1:c.2882G>A	Q96T37-3,R961Q	rs61787373	0	0	0	0	1
AP4B1	1	114438951	A>G	NM_006594.3:c.1439T>C	Q9Y6B7,L480S	rs1217401	0	0	0	0	0
TSPAN2	1	115601595	C>A	NM_005725.4:c.353G>T	O60636,R118L	rs9659602	0	0	0	0	0
MAB21L3	1	116675909	A>G	NM_152367.2:c.1012A>G	Q8N8X9,T338A	rs74884121	0	0	0	0	0
PDE4DIP	1	144906508	C>T	NM_001002811.1:c.2838G>A	Q5VU43,M946I	rs34169189	0	0	0	0	0
PDE4DIP	1	144915590	A>G	NM_001002811.1:c.2324T>C	Q5VU43,I775T	rs140770712	0	0	0	0	0
PDE4DIP	1	144921857	T>G	NM_001002811.1:c.1661A>C	Q5VU43,E554A	rs1324366	0	0	0	0	0
PDE4DIP	1	144931626	T>C	NM_001002811.1:c.83A>G	Q5VU43,N28S	rs79158320	0	0	0	0	0
NOTCH2NL	1	145273367	G>A	NM_203458.3:c.221G>A	Q7Z3S9,R74Q	rs138853111	0	0	0	0	0
NOTCH2NL	1	145281413	G>A	NM_203458.3:c.343G>A	Q7Z3S9,A115T	rs76765512	0	0	0	0	0
RNF115	1	145688131	G>A	NM_014455.2:c.826G>A	Q9Y4L5,D276N	rs143101667	0	0	0	0	1
PRKAB2	1	146639505	C>T	NM_005399.3:c.164G>A	O43741,G55E	rs79025532	0	0	1	0	0
SCNM1	1	151140742	C>T	NM_024041.3:c.521C>T	Q9BWG6,A174V	rs138637165	0	0	0	0	0
SCNM1	1	151141485	G>C	NM_024041.3:c.617G>C	Q9BWG6,R206P	rs114031237	0	0	0	0	0
SELENBP1	1	151339230	C>T	NM_003944.3:c.632G>A	Q13228,R211Q	rs148694055	0	0	0	0	0
OAZ3	1	151742689	T>C	NM_001134939.1:c.386T>C	Q9UMX2-2,V129A	rs115069090	0	0	1	0	1
OAZ3	1	151743565	G>A	NM_001134939.1:c.443G>A	Q9UMX2-2,R148Q	rs370594755	0	0	1	0	1
CRCT1	1	152487917	G>A	NM_019060.2:c.58G>A	Q9UGL9,G20S	rs73004856	0	0	0	0	0
LCE1B	1	152785074	G>A	NM_178349.1:c.152G>A	Q5T7P3,C51Y	rs79241619	0	0	0	0	0
LCE1B	1	152785170	G>A	NM_178349.1:c.248G>A	Q5T7P3,R83H	rs56056379	0	0	0	0	0
LCE1B	1	152785245	G>A	NM_178349.1:c.323G>A	Q5T7P3,G108E	rs145979350	0	0	0	0	0
LCE1B	1	152785261	C>G	NM_178349.1:c.339C>G	Q5T7P3,H113Q	rs76754774	0	0	0	0	0
S100A2	1	153534027	C>T	NM_005978.3:c.182G>A	P29034,S61N	rs1047325	0	0	1	0	0
GATAD2B	1	153784559	G>A	NM_020699.2:c.1469C>T	Q8WXI9,A490V	rs145131801	0	0	0	0	0
PBXIP1	1	154918654	C>T	NM_020524.2:c.1496G>A	Q96AQ6,R499Q	rs150642338	0	0	0	0	0
PBXIP1	1	154919080	C>T	NM_020524.2:c.1070G>A	Q96AQ6,G357D	rs2061690	0	0	0	0	0
SHC1	1	154938662	T>C	NM_003029.4:c.898A>G	P29353-7,M300V	rs8191979	0	0	0	0	0
SHC1	1	154938871	C>T	NM_003029.4:c.776G>A	P29353-7,R259Q	rs149067447	0	0	0	0	0
FLAD1	1	154960891	G>A	NM_201398.2:c.392G>A	Q8NFF5-2,R131H	rs144986636	1	0	0	0	0
FLAD1	1	154962679	G>A	NM_201398.2:c.1019G>A	Q8NFF5-2,R340H	rs144820916	1	0	0	0	0
FDPS	1	155282155	G>A	NM_001135821.1:c.449G>A	P14324,R150Q	rs373639609	1	0	1	0	0
RUSC1	1	155294914	T>C	NM_014328.3:c.71T>C	Q9BVN2-2,V24A	rs35826120	0	0	0	0	0
RUSC1	1	155295681	C>T	NM_014328.3:c.434C>T	Q9BVN2-2,S145F	rs148123009	0	0	0	0	1
RUSC1	1	155296421	G>A	NM_014328.3:c.505G>A	Q9BVN2-2,G169S	rs140690414	0	0	0	0	0
RUSC1	1	155296503	T>C	NM_014328.3:c.587T>C	Q9BVN2-2,F196S	rs147547552	0	0	0	0	0
RUSC1	1	155296892	G>A	NM_014328.3:c.976G>A	Q9BVN2-2,A326T	rs374797834	0	0	0	0	0
RUSC1	1	155300291	G>T	NM_014328.3:c.1231G>T	Q9BVN2-2,D411Y	rs145480281	0	0	0	0	0
LMNA	1	156105062	A>G	NM_001282625.1:c.895A>G	P02545,I299V	rs150924946	0	0	0	0	0
TMEM79	1	156255327	T>A	NM_032323.2:c.310T>A	Q9BSE2,S104T	rs75902624	0	0	0	0	0
TMEM79	1	156255448	A>G	NM_032323.2:c.431A>G	Q9BSE2,D144G	rs116664767	0	0	0	0	0
TMEM79	1	156255456	G>A	NM_032323.2:c.439G>A	Q9BSE2,V147M	rs6684514	0	0	0	0	0
TMEM79	1	156256257	G>A	NM_032323.2:c.964G>A	Q9BSE2,V322I	rs139893518	0	0	0	0	0
GPATCH4	1	156567847	G>C	NM_182679.2:c.313C>G	A8KAG1,L105V	rs141345590	0	0	0	0	1
PEX19	1	160250012	G>C	NM_002857.3:c.619C>G	P40855,R207G	rs367813991	0	0	0	0	0
PEX19	1	160252826	G>A	NM_002857.3:c.254C>T	P40855,A85V	rs11550119	0	0	0	0	0
PEX19	1	160253424	G>T	NM_002857.3:c.76C>A	P40855,L26I	rs146340199	0	0	0	0	0
PEX19	1	160254854	G>C	NM_002857.3:c.61C>G	P40855,L21V	rs374112351	0	0	0	0	0
PEX19	1	160254899	C>T	NM_002857.3:c.16G>A	P40855,E6K	rs145845197	0	0	0	0	0
RXRG	1	165397996	G>A	NM_006917.4:c.257C>T	P48443,A86V	rs142730991	0	0	1	0	0
SFT2D2	1	168206005	C>T	NM_199344.2:c.410C>T	O95562,T137M	rs377708868	0	0	0	0	0
BLZF1	1	169345868	A>G	NM_003666.2:c.119A>G	Q9H2G9,Q40R	rs1028180	0	0	0	0	0
BLZF1	1	169345883	A>G	NM_003666.2:c.134A>G	Q9H2G9,H45R	rs112226207	0	0	0	0	0
SCYL3	1	169823707	G>A	NM_020423.6:c.1711C>T	Q8IZE3-2,L571F	rs376335762	0	0	0	0	0
SCYL3	1	169823718	T>C	NM_020423.6:c.1700A>G	Q8IZE3-2,Q567R	rs4656197	0	0	0	0	0
KIFAP3	1	169953815	A>C	NM_014970.3:c.1301T>G	Q92845,F434C	rs116755924	0	0	0	0	0
KIFAP3	1	170007449	C>T	NM_014970.3:c.499G>A	Q92845,E167K	rs372715955	0	0	0	0	0
FMO3	1	171076966	G>A	NM_001002294.2:c.472G>A	P31513,E158K	rs2266782	1	1	0	0	0
FMO3	1	171077274	G>T	NM_001002294.2:c.539G>T	P31513,G180V	rs75904274	1	1	0	0	0
LHX4	1	180243524	A>G	NM_033343.3:c.983A>G	Q969G2,N328S	rs7536561	0	0	0	0	0
GLUL	1	182353805	C>T	NM_001033056.2:c.857G>A	P15104,R286H	rs181868091	1	1	1	0	0
GLUL	1	182354972	C>A	NM_001033056.2:c.526G>T	P15104,V176L	rs377520978	1	1	1	0	0
GLUL	1	182356326	G>A	NM_001033056.2:c.268C>T	P15104,R90C	rs199746338	1	1	1	0	0
GLUL	1	182356356	C>T	NM_001033056.2:c.238G>A	P15104,V80M	rs151138433	1	1	1	0	0
GLUL	1	182356372	G>C	NM_001033056.2:c.222C>G	P15104,N74K	rs370606415	1	1	1	0	0
GLUL	1	182357821	T>G	NM_001033056.2:c.52A>C	P15104,M18L	rs148117772	1	1	1	0	0
NCF2	1	183536089	A>G	NM_000433.3:c.890T>C	P19878,V297A	rs35937854	0	0	1	0	0
MYOG	1	203053787	C>T	NM_002479.4:c.541G>A	P15173,A181T	rs138360992	0	0	0	0	1
MYOG	1	203054651	G>A	NM_002479.4:c.439C>T	P15173,R147C	rs61745017	0	0	0	0	0
MYOG	1	203054944	G>T	NM_002479.4:c.146C>A	P15173,P49H	rs147849744	0	0	0	0	0
DIEXF	1	210004199	C>G	NM_014388.6:c.199C>G	Q68CQ4,Q67E	rs585627	0	0	0	0	0
DIEXF	1	210004332	G>A	NM_014388.6:c.332G>A	Q68CQ4,G111D	rs61747285	0	0	0	0	0
RD3	1	211652466	C>T	NM_183059.2:c.500G>A	Q7Z3Z2,R167K	rs74782684	0	0	0	0	0
DISP1	1	223116472	G>A	NM_032890.3:c.307G>A	Q96F81,E103K	rs2609383	0	0	0	0	0
DISP1	1	223116474	G>T	NM_032890.3:c.309G>T	Q96F81,E103D	rs2789975	0	0	0	0	0
CCDC185	1	223568624	A>G	NM_152610.2:c.1807A>G	Q8N715,S603G	rs113174873	0	0	0	0	0
COQ8A	1	227152821	G>T	NM_020247.4:c.298G>T	Q8NI60,D100Y	rs150696959	0	0	1	0	0
TRIM17	1	228601506	C>T	NM_016102.3:c.517G>A	Q9Y577,E173K	rs116188608	0	0	0	0	0
TRIM17	1	228602686	T>C	NM_016102.3:c.88A>G	Q9Y577,T30A	rs144484046	0	0	0	0	1
RAB4A	1	229438687	G>A	NM_004578.2:c.620G>A	P20338,R207H	rs368207169	0	0	0	0	0
COG2	1	230824279	G>A	NM_007357.2:c.1765G>A	Q14746,V589I	rs34109129	0	0	0	0	0
KCNK1	1	233802497	G>A	NM_002245.3:c.512G>A	O00180,R171H	rs143945189	0	0	1	0	0
GGPS1	1	235505621	C>A	NM_001037277.1:c.437C>A	O95749,A146D	rs147202180	1	0	1	0	0
GGPS1	1	235505726	G>T	NM_001037277.1:c.542G>T	O95749,G181V	rs367703615	1	0	1	0	0
GGPS1	1	235505849	G>C	NM_001037277.1:c.665G>C	O95749,W222S	rs146421372	1	0	1	0	0
ACTN2	1	236849999	A>G	NM_001103.2:c.26A>G	P35609,Q9R	rs121434525	0	0	0	0	0
ACTN2	1	236902771	A>T	NM_001103.2:c.1046A>T	P35609,Q349L	rs376335356	0	0	0	0	0
ACTN2	1	236911044	C>T	NM_001103.2:c.1484C>T	P35609,T495M	rs200248944	0	0	0	0	0
ACTN2	1	236914923	A>G	NM_001103.2:c.1810A>G	P35609,M604V	rs35997569	0	0	0	0	1
ACTN2	1	236923045	C>T	NM_001103.2:c.2323C>T	P35609,H775Y	rs370677725	0	0	0	0	0
CNST	1	246784899	A>G	NM_001139459.1:c.548A>G	Q6PJW8,Q183R	rs12091148	0	0	0	0	0
CNST	1	246810698	C>T	NM_001139459.1:c.1195C>T	Q6PJW8,R399C	rs12075111	0	0	0	0	0
RBM17	10	6152057	C>T	NM_032905.4:c.671C>T	Q96I25,T224I	rs376906335	0	0	0	0	0
SUV39H2	10	14939212	G>C	NM_024670.3:c.365G>C	Q9H5I1-2,S122T	rs149546848	1	0	0	0	0
MINDY3	10	15883431	G>A	NM_024948.2:c.403C>T	Q9H8M7,H135Y	rs143993474	0	0	0	0	0
STAM	10	17726729	G>A	NM_003473.3:c.181G>A	Q92783,V61I	rs145776213	0	0	0	0	0
STAM	10	17746996	T>C	NM_003473.3:c.1028T>C	Q92783,I343T	rs148262001	0	0	0	0	0
STAM	10	17747017	T>C	NM_003473.3:c.1049T>C	Q92783,I350T	rs377433144	0	0	0	0	0
STAM	10	17747630	G>A	NM_003473.3:c.1099G>A	Q92783,A367T	rs375811987	0	0	0	0	0
NEBL	10	21115407	C>T	NM_006393.2:c.1838G>A	O76041,R613Q	rs151035799	0	0	0	0	0
NEBL	10	21139389	T>C	NM_006393.2:c.1051A>G	O76041,M351V	rs4025981	0	0	0	0	0
CSGALNACT2	10	43678796	C>T	NM_018590.3:c.1435C>T	Q8N6G5,P479S	rs2435381	1	0	0	0	0
ALOX5	10	45920506	G>A	NM_000698.3:c.760G>A	P09917,E254K	rs2228065	1	1	1	0	0
ZNF488	10	48370747	C>T	NM_153034.2:c.215C>T	Q96MN9,A72V	rs35618062	0	0	0	0	0
ZNF488	10	48371220	T>C	NM_153034.2:c.688T>C	Q96MN9,C230R	rs75026444	0	0	0	0	0
PRKG1	10	53822301	A>G	NM_006258.3:c.845A>G	Q13976-2,N282S	rs34997494	1	0	0	0	0
FAM13C	10	61083752	G>A	NM_198215.3:c.439C>T	Q8NE31,P147S	rs73299227	0	0	0	0	0
FAM13C	10	61112064	T>C	NM_198215.3:c.290A>G	Q8NE31,K97R	rs146560849	0	0	0	0	0
PBLD	10	70044031	T>C	NM_022129.3:c.770A>G	P30039,H257R	rs4142048	0	0	0	0	1
PBLD	10	70045156	C>T	NM_022129.3:c.703G>A	P30039,A235T	rs74723126	0	0	0	0	1
PBLD	10	70048739	T>C	NM_022129.3:c.461A>G	P30039,Y154C	rs184286276	0	0	0	0	1
NEUROG3	10	71332204	A>G	NM_020999.3:c.596T>C	Q9Y4Z2,F199S	rs4536103	0	0	0	0	0
EIF4EBP2	10	72164174	G>A	NM_004096.4:c.17G>A	Q13542,G6D	rs199798164	0	0	0	0	0
ANXA11	10	81926702	G>A	NM_145868.1:c.688C>T	P50995,R230C	rs1049550	0	0	0	0	0
IFIT2	10	91065949	A>C	NM_001547.4:c.236A>C	P09913,E79A	rs17468739	0	0	0	0	1
IFIT1	10	91162516	G>A	NM_001548.3:c.484G>A	P09914,A162T	rs149964072	0	0	0	0	0
IFIT1	10	91163390	T>C	NM_001548.3:c.1358T>C	P09914,M453T	rs149279973	0	0	0	0	0
RPP30	10	92631778	G>A	NM_006413.4:c.35G>A	P78346,G12D	rs11544145	1	0	0	0	0
MARCH5	10	94070914	A>G	NM_017824.4:c.58A>G	Q9NX47,T20A	rs144403778	0	0	0	0	0
CEP55	10	95259979	C>G	NM_018131.4:c.171C>G	Q53EZ4,H57Q	rs3740370	0	0	0	0	0
CEP55	10	95259983	C>T	NM_018131.4:c.175C>T	Q53EZ4,L59F	rs62618732	0	0	0	0	0
CEP55	10	95263099	G>A	NM_018131.4:c.413G>A	Q53EZ4,R138Q	rs370361002	0	0	0	0	0
CEP55	10	95275259	C>T	NM_018131.4:c.626C>T	Q53EZ4,T209M	rs199775989	0	0	0	0	0
CEP55	10	95276718	T>C	NM_018131.4:c.706T>C	Q53EZ4,C236R	rs7072484	0	0	0	0	0
CEP55	10	95276742	G>C	NM_018131.4:c.730G>C	Q53EZ4,A244P	rs41308663	0	0	0	0	1
CEP55	10	95276973	G>A	NM_018131.4:c.961G>A	Q53EZ4,E321K	rs146992036	0	0	0	0	0
CEP55	10	95278683	G>A	NM_018131.4:c.1043G>A	Q53EZ4,R348K	rs75139274	0	0	0	0	0
FRA10AC1	10	95441272	G>A	NM_145246.4:c.752C>T	Q70Z53,S251F	rs11187583	0	0	0	0	0
PDLIM1	10	97023630	T>C	NM_020992.2:c.524A>G	O00151,N175S	rs2296961	0	0	0	0	0
LCOR	10	98708945	C>T	NM_001170766.1:c.131C>T	Q96JN0,T44M	rs140995155	0	0	0	0	0
EXOSC1	10	99205714	G>A	NM_016046.3:c.29C>T	Q9Y3B2,P10L	rs376898662	0	0	0	0	1
HIF1AN	10	102295836	C>G	NM_017902.2:c.121C>G	Q9NWT6,P41A	rs2295778	1	1	0	0	0
SFXN3	10	102796855	G>A	NM_030971.3:c.628G>A	Q9BWM7,V210M	rs202175844	0	0	0	0	1
BTRC	10	103113959	C>A	NM_033637.3:c.22C>A	Q9Y297,L8M	rs762012584	0	0	0	0	0
BTRC	10	103294560	A>G	NM_033637.3:c.1240A>G	Q9Y297,T414A	rs141008374	0	0	0	0	1
BTRC	10	103294635	A>G	NM_033637.3:c.1315A>G	Q9Y297,I439V	rs200146282	0	0	0	0	1
BTRC	10	103310574	C>A	NM_033637.3:c.1775C>A	Q9Y297,P592H	rs2270439	0	0	0	0	0
BTRC	10	103310580	G>A	NM_033637.3:c.1781G>A	Q9Y297,R594H	rs141030727	0	0	0	0	0
BTRC	10	103310600	A>T	NM_033637.3:c.1801A>T	Q9Y297,T601S	rs149417971	0	0	0	0	0
NPM3	10	103541585	C>T	NM_006993.2:c.445G>A	O75607,E149K	rs376750518	0	0	0	0	0
GSTO2	10	106039185	A>G	NM_183239.1:c.424A>G	Q9H4Y5,N142D	rs156697	1	0	1	0	0
CCDC172	10	118084551	A>G	NM_198515.2:c.28A>G	P0C7W6,I10V	rs146906702	0	0	0	0	0
CCDC172	10	118100258	T>C	NM_198515.2:c.178T>C	P0C7W6,F60L	rs137998964	0	0	0	0	1
CCDC172	10	118101700	C>G	NM_198515.2:c.435C>G	P0C7W6,N145K	rs141489077	0	0	0	0	0
PRDX3	10	120931928	C>A	NM_006793.2:c.517G>T	P30048,G173C	rs140311549	1	0	0	0	0
C10orf88	10	124713673	C>G	NM_024942.3:c.22G>C	Q9H8K7,G8R	rs376405616	0	0	0	0	0
DHX32	10	127542720	T>G	NM_018180.2:c.902A>C	Q7L7V1,D301A	rs35772239	0	0	0	0	0
VENTX	10	135051543	T>C	NM_014468.2:c.125T>C	O95231,L42P	rs2240892	0	0	0	0	0
VENTX	10	135053710	C>A	NM_014468.2:c.677C>A	O95231,A226E	rs74164127	0	0	0	0	1
VENTX	10	135053784	A>G	NM_014468.2:c.751A>G	O95231,M251V	rs148086757	0	0	0	0	0
ZNF511	10	135123419	G>A	NM_145806.2:c.367G>A	Q8NB15,D123N	rs150725895	0	0	0	0	0
ZNF511	10	135125249	G>A	NM_145806.2:c.584G>A	Q8NB15,S195N	rs375235106	0	0	0	0	0
RNH1	11	499944	G>A	NM_203389.2:c.328C>T	P13489,R110C	rs117254759	0	0	0	0	1
RASSF7	11	562421	G>A	NM_003475.3:c.467G>A	Q02833,R156Q	rs2242182	0	0	0	0	0
TOLLIP	11	1298304	T>C	NM_019009.3:c.790A>G	Q9H0E2,I264V	rs111986008	0	0	0	0	0
TOLLIP	11	1298430	C>A	NM_019009.3:c.664G>T	Q9H0E2,A222S	rs5744015	0	0	0	0	0
HBB	11	5247860	T>G	NM_000518.4:c.262A>C	P68871,T88P	rs121909825	0	0	1	0	1
HBB	11	5248232	T>A	NM_000518.4:c.20A>T	P68871,E7V	rs334	0	0	1	0	1
HBB	11	5248233	C>T	NM_000518.4:c.19G>A	P68871,E7K	rs33930165	0	0	1	0	1
ARFIP2	11	6500093	G>A	NM_012402.3:c.412C>T	P53365,R138C	rs142239331	0	0	0	0	1
ARFIP2	11	6500456	G>C	NM_012402.3:c.229C>G	P53365,P77A	rs143197439	0	0	0	0	0
ILK	11	6629316	G>C	NM_001014794.1:c.130G>C	Q13418,E44Q	rs145039481	1	0	0	0	0
ILK	11	6629323	G>A	NM_001014794.1:c.137G>A	Q13418,R46H	rs370736279	1	0	0	0	0
ILK	11	6630580	G>T	NM_001014794.1:c.669G>T	Q13418,K223N	rs147368550	1	0	0	0	1
ILK	11	6630846	T>C	NM_001014794.1:c.832T>C	Q13418,Y278H	rs149824696	1	0	0	0	1
ILK	11	6631029	C>A	NM_001014794.1:c.931C>A	Q13418,L311I	rs376990122	1	0	0	0	0
ILK	11	6631039	T>A	NM_001014794.1:c.941T>A	Q13418,L314H	rs148581987	1	0	0	0	0
ILK	11	6631207	T>G	NM_001014794.1:c.1019T>G	Q13418,V340G	rs374027960	1	0	0	0	0
ILK	11	6631234	G>A	NM_001014794.1:c.1046G>A	Q13418,R349H	rs377094824	1	0	0	0	1
ILK	11	6631386	G>C	NM_001014794.1:c.1086G>C	Q13418,Q362H	rs142990615	1	0	0	0	0
ILK	11	6631758	G>A	NM_001014794.1:c.1275G>A	Q13418,M425I	rs373728455	1	0	0	0	0
LDHA	11	18421014	G>A	NM_005566.3:c.163G>A	P00338,E55K	rs144856598	1	0	1	0	1
LDHA	11	18424407	G>T	NM_005566.3:c.439G>T	P00338,A147S	rs116841148	1	0	1	0	0
TSG101	11	18528451	C>T	NM_006292.3:c.501G>A	Q99816,M167I	rs34385327	0	0	0	0	0
WT1	11	32417814	C>A	NM_001198551.1:c.602G>T	Q6PI38,R201M	rs373176048	0	0	0	0	0
WT1	11	32421544	A>G	NM_001198551.1:c.412T>C	Q6PI38,C138R	rs142059681	0	0	0	0	0
FBXO3	11	33796016	G>A	NM_012175.3:c.28C>T	Q9UK99,P10S	rs142700187	0	0	0	0	0
APIP	11	34904972	T>C	NM_015957.2:c.541A>G	Q96GX9,M181V	rs17850327	1	0	0	0	1
APIP	11	34909969	C>G	NM_015957.2:c.332G>C	Q96GX9,G111A	rs142737858	1	0	0	0	0
PDHX	11	34988354	A>G	NM_003477.2:c.809A>G	O00330,N270S	rs138205941	0	0	0	0	0
ALKBH3	11	43904670	G>T	NM_139178.3:c.115G>T	Q96Q83,G39C	rs34762499	1	0	1	0	0
ALKBH3	11	43923243	C>T	NM_139178.3:c.637C>T	Q96Q83,R213C	rs373202806	1	0	1	0	0
ALKBH3	11	43940595	A>G	NM_139178.3:c.677A>G	Q96Q83,N226S	rs149613620	1	0	1	0	0
ACCS	11	44089352	G>A	NM_001127219.1:c.175G>A	Q96QU6,D59N	rs33952257	0	0	0	0	0
PHF21A	11	45975130	C>T	NM_001101802.1:c.1040G>A	Q96BD5,R347H	rs3736508	0	0	0	0	0
CREB3L1	11	46329489	G>A	NM_052854.2:c.454G>A	Q96BA8,A152T	rs199951144	0	0	0	0	0
CREB3L1	11	46342283	T>G	NM_052854.2:c.1547T>G	Q96BA8,I516S	rs73464035	0	0	0	0	0
C11orf49	11	47178652	C>T	NM_001003676.1:c.530C>T	Q9H6J7,S177L	rs145034172	0	0	0	0	0
PACSIN3	11	47203983	G>A	NM_001184975.1:c.182C>T	Q9UKS6,A61V	rs7106654	1	0	0	0	1
STX3	11	59560904	C>T	NM_004177.4:c.592C>T	Q13277,H198Y	rs372664488	0	0	0	0	1
STX3	11	59564795	G>A	NM_004177.4:c.826G>A	Q13277,G276S	rs34563654	0	0	0	0	0
RAB3IL1	11	61669946	G>A	NM_013401.2:c.967C>T	Q8TBN0,H323Y	rs3815045	0	0	0	0	0
RAB3IL1	11	61674027	A>G	NM_013401.2:c.568T>C	Q8TBN0,S190P	rs143337472	0	0	0	0	0
RAB3IL1	11	61675644	T>C	NM_013401.2:c.146A>G	Q8TBN0,Q49R	rs174477	0	0	0	0	0
RAB3IL1	11	61675714	T>C	NM_013401.2:c.76A>G	Q8TBN0,T26A	rs34281659	0	0	0	0	0
FTH1	11	61732299	T>C	NM_002032.2:c.452A>G	P02794,D151G	rs370763150	1	0	1	1	1
FTH1	11	61732574	C>G	NM_002032.2:c.272G>C	P02794,C91S	rs371448455	1	0	1	1	1
FTH1	11	61732941	T>C	NM_002032.2:c.161A>G	P02794,K54R	rs186448909	1	0	1	1	0
FTH1	11	61732960	C>T	NM_002032.2:c.142G>A	P02794,A48T	rs371283538	1	0	1	1	1
BSCL2	11	62474608	G>C	NM_001122955.3:c.60C>G	Q96G97-4,D20E	rs115116507	0	0	0	0	0
RARRES3	11	63313655	C>T	NM_004585.3:c.422C>T	Q9UL19,T141M	rs377604818	0	0	0	0	1
NUDT22	11	63994230	G>T	NM_001128612.1:c.106G>T	Q9BRQ3,G36C	rs2286612	0	0	0	0	0
ARL2	11	64787966	C>T	NM_001667.3:c.415C>T	P36404,R139C	rs145536227	0	0	0	0	0
SNX15	11	64807175	C>T	NM_013306.4:c.940C>T	Q9NRS6,R314C	rs368435072	0	0	0	0	0
SNX15	11	64807235	C>T	NM_013306.4:c.1000C>T	Q9NRS6,R334C	rs495820	0	0	0	0	0
SSSCA1	11	65338117	C>T	NM_006396.1:c.62C>T	O60232,T21M	rs35971725	0	0	0	0	0
TSGA10IP	11	65713221	C>G	NM_152762.2:c.75C>G	Q3SY00,D25E	rs114500482	0	0	0	0	0
TSGA10IP	11	65714583	A>T	NM_152762.2:c.287A>T	Q3SY00,H96L	rs75881820	0	0	0	0	0
TSGA10IP	11	65714925	C>T	NM_152762.2:c.629C>T	Q3SY00,A210V	rs565921	0	0	0	0	0
TSGA10IP	11	65714940	T>C	NM_152762.2:c.644T>C	Q3SY00,V215A	rs375152653	0	0	0	0	0
TSGA10IP	11	65715005	C>A	NM_152762.2:c.709C>A	Q3SY00,R237S	rs7927388	0	0	0	0	0
TSGA10IP	11	65715021	C>T	NM_152762.2:c.725C>T	Q3SY00,S242L	rs375013583	0	0	0	0	0
TSGA10IP	11	65715171	G>A	NM_152762.2:c.875G>A	Q3SY00,S292N	rs7927826	0	0	0	0	0
TSGA10IP	11	65715204	G>A	NM_152762.2:c.908G>A	Q3SY00,R303Q	rs71455793	0	0	0	0	0
TSGA10IP	11	65715210	G>C	NM_152762.2:c.914G>C	Q3SY00,R305P	rs7927841	0	0	0	0	0
EIF1AD	11	65767578	G>A	NM_032325.3:c.142C>T	Q8N9N8,R48C	rs35497370	0	0	0	0	0
RIN1	11	66102557	C>T	NM_004292.2:c.713G>A	Q13671,R238Q	rs117873455	0	0	0	0	0
BRMS1	11	66109687	T>C	NM_015399.3:c.19A>G	Q9HCU9,S7G	rs147378296	0	0	0	0	0
MRPL11	11	66204624	G>A	NM_016050.3:c.424C>T	Q9Y3B7,R142C	rs145756140	0	0	0	0	0
ACY3	11	67414492	C>T	NM_080658.1:c.23G>A	Q96HD9,R8Q	rs948445	1	0	1	0	1
CCND1	11	69456169	G>A	NM_053056.2:c.88G>A	P24385,A30T	rs2220247	0	0	1	0	1
FADD	11	70052331	G>A	NM_003824.3:c.379G>A	Q13158,D127N	rs376479518	0	0	0	0	0
FADD	11	70052416	A>G	NM_003824.3:c.464A>G	Q13158,N155S	rs373387225	0	0	0	0	0
KRTAP5-9	11	71259822	A>G	NM_005553.3:c.119A>G	P26371,Y40C	rs10792769	0	0	0	0	1
FAM168A	11	73122521	G>C	NM_015159.1:c.338C>G	Q92567-2,P113R	rs376201217	0	0	0	0	1
P4HA3	11	73990475	G>A	NM_182904.3:c.1133C>T	Q7Z4N8,S378L	rs145677965	1	0	0	0	1
INTS4	11	77690119	C>T	NM_033547.3:c.394G>A	Q96HW7,D132N	rs61736152	0	0	0	0	1
GAB2	11	77931456	C>G	NM_080491.2:c.1796G>C	Q9UQC2,G599A	rs114040408	0	0	0	0	0
GAB2	11	77931466	C>T	NM_080491.2:c.1786G>A	Q9UQC2,V596I	rs145573768	0	0	0	0	0
GAB2	11	77932758	C>T	NM_080491.2:c.1726G>A	Q9UQC2,D576N	rs376071505	0	0	0	0	0
GAB2	11	77937972	T>C	NM_080491.2:c.746A>G	Q9UQC2,Y249C	rs146509778	0	0	0	0	0
BIRC2	11	102220611	T>G	NM_001256163.1:c.26T>G	Q13490,L9R	rs186958632	0	0	0	0	0
BIRC2	11	102220814	G>T	NM_001256163.1:c.229G>T	Q13490,V77L	rs373468213	0	0	0	0	0
BIRC2	11	102221475	A>G	NM_001256163.1:c.890A>G	Q13490,Y297C	rs140378382	0	0	0	0	0
BIRC2	11	102248377	C>T	NM_001256163.1:c.1517C>T	Q13490,A506V	rs34510872	0	0	0	0	0
BIRC2	11	102248406	A>G	NM_001256163.1:c.1546A>G	Q13490,K516E	rs61754131	0	0	0	0	0
DDI1	11	103907737	T>G	NM_001001711.2:c.187T>G	Q8WTU0,S63A	rs77537692	0	0	0	0	0
DDI1	11	103907809	C>T	NM_001001711.2:c.259C>T	Q8WTU0,R87C	rs116347291	0	0	0	0	0
DDI1	11	103907956	G>A	NM_001001711.2:c.406G>A	Q8WTU0,G136S	rs7102675	0	0	0	0	0
DDI1	11	103908172	C>G	NM_001001711.2:c.622C>G	Q8WTU0,R208G	rs114077203	0	0	0	0	1
DDI1	11	103908233	A>C	NM_001001711.2:c.683A>C	Q8WTU0,N228T	rs143468518	0	0	0	0	0
DDI1	11	103908517	G>A	NM_001001711.2:c.967G>A	Q8WTU0,D323N	rs116423827	0	0	0	0	0
PIH1D2	11	111941959	G>A	NM_138789.3:c.350C>T	Q8WWB5,A117V	rs1425917	0	0	0	0	1
PIH1D2	11	111942004	G>T	NM_138789.3:c.305C>A	Q8WWB5,A102D	rs79969687	0	0	0	0	0
PTS	11	112101362	C>T	NM_000317.2:c.200C>T	Q03393,T67M	rs370340361	1	0	0	0	1
PTS	11	112104157	C>T	NM_000317.2:c.317C>T	Q03393,T106M	rs200712908	1	0	0	0	1
PTS	11	112104207	C>T	NM_000317.2:c.367C>T	Q03393,P123S	rs141163668	1	0	0	0	1
PTS	11	112104210	G>T	NM_000317.2:c.370G>T	Q03393,V124L	rs150726932	1	0	0	0	1
BUD13	11	116633862	G>A	NM_032725.3:c.443C>T	Q9BRD0,P148L	rs11820589	0	0	0	0	0
FOXR1	11	118842663	G>A	NM_181721.2:c.22G>A	Q6PIV2,A8T	rs372239132	0	0	0	0	0
FOXR1	11	118842694	A>G	NM_181721.2:c.53A>G	Q6PIV2,E18G	rs143252625	0	0	0	0	1
FOXR1	11	118849911	G>C	NM_181721.2:c.381G>C	Q6PIV2,W127C	rs200679607	0	0	0	0	0
TRIM29	11	120008468	G>C	NM_012101.3:c.272C>G	Q14134,S91C	rs1670195	0	0	0	0	0
SPA17	11	124564263	G>A	NM_017425.3:c.377G>A	Q15506,R126Q	rs370998887	0	0	0	0	1
TULP3	12	3042686	G>A	NM_003324.4:c.799G>A	O75386,G267S	rs137879043	0	0	0	0	1
TULP3	12	3043690	C>A	NM_003324.4:c.887C>A	O75386,A296E	rs116014892	0	0	0	0	0
CRACR2A	12	3782647	A>T	NM_032680.3:c.636T>A	Q9BSW2,H212Q	rs36030417	0	0	0	0	0
PLEKHG6	12	6435693	C>T	NM_001144856.1:c.1624C>T	Q3KR16,P542S	rs145818347	0	0	0	0	0
PLEKHG6	12	6436628	C>T	NM_001144856.1:c.1879C>T	Q3KR16,R627W	rs376112658	0	0	0	0	0
PLEKHG6	12	6437037	G>A	NM_001144856.1:c.2288G>A	Q3KR16,R763Q	rs370286788	0	0	0	0	0
EMG1	12	7080187	C>G	NM_006331.7:c.101C>G	Q92979,A34G	rs11064480	0	0	0	0	0
CLEC1A	12	10223961	G>A	NM_016511.2:c.814C>T	Q8NC01,P272S	rs150379337	0	0	0	0	0
CLEC1A	12	10251445	C>G	NM_016511.2:c.77G>C	Q8NC01,G26A	rs2306894	0	0	0	0	0
CDKN1B	12	12871138	C>T	NM_004064.3:c.365C>T	P46527,P122L	rs146973564	0	0	0	0	0
CDKN1B	12	12871237	C>G	NM_004064.3:c.464C>G	P46527,P155R	rs143879243	0	0	0	0	0
CDKN1B	12	12871765	C>G	NM_004064.3:c.482C>G	P46527,S161C	rs373917399	0	0	0	0	0
CDKN1B	12	12871801	A>G	NM_004064.3:c.518A>G	P46527,N173S	rs141509450	0	0	0	0	0
ERP27	12	15073952	C>T	NM_152321.2:c.364G>A	Q96DN0,E122K	rs35042193	0	0	0	0	0
PYROXD1	12	21620419	G>A	NM_024854.3:c.1121G>A	Q8WU10,R374K	rs191673404	0	0	0	0	0
H3F3C	12	31944944	G>A	NM_001013699.2:c.157C>T	Q6NXT2,R53C	rs144139961	0	0	0	0	0
PKP2	12	33021934	A>G	NM_001005242.2:c.1097T>C	Q99959,L366P	rs1046116	0	0	0	0	0
PKP2	12	33031023	G>A	NM_001005242.2:c.791C>T	Q99959,A264V	rs62001016	0	0	0	0	0
PKP2	12	33049492	C>A	NM_001005242.2:c.174G>T	Q99959,E58D	rs146708884	0	0	0	0	0
PUS7L	12	44130330	G>A	NM_001098614.1:c.1579C>T	Q9H0K6,R527C	rs116948464	0	0	0	0	1
PUS7L	12	44148901	T>C	NM_001098614.1:c.148A>G	Q9H0K6,I50V	rs142890717	0	0	0	0	0
IRAK4	12	44161948	C>T	NM_016123.3:c.34C>T	Q9NWZ3,R12C	rs377584435	1	0	1	0	1
IRAK4	12	44161949	G>A	NM_016123.3:c.35G>A	Q9NWZ3,R12H	rs370524518	1	0	1	0	1
IRAK4	12	44161972	A>T	NM_016123.3:c.58A>T	Q9NWZ3,R20W	rs143625818	1	0	1	0	0
IRAK4	12	44165080	C>G	NM_016123.3:c.219C>G	Q9NWZ3,D73E	rs374971450	1	0	1	0	1
IRAK4	12	44165088	C>T	NM_016123.3:c.227C>T	Q9NWZ3,T76I	rs200175187	1	0	1	0	1
IRAK4	12	44177511	G>A	NM_016123.3:c.1172G>A	Q9NWZ3,R391H	rs55944915	1	0	1	0	0
IRAK4	12	44180295	G>A	NM_016123.3:c.1282G>A	Q9NWZ3,A428T	rs4251545	1	0	1	0	0
PRKAG1	12	49399132	G>C	NM_002733.4:c.266C>G	P54619,T89S	rs1126930	0	0	1	0	0
LARP4	12	50848116	G>C	NM_001170804.1:c.1037G>C	Q71RC2,S346T	rs368192050	0	0	0	0	0
KRT86	12	52699525	C>T	NM_002284.3:c.979C>T	O43790,R327C	rs139895699	0	0	0	0	0
KRT86	12	52700040	G>A	NM_002284.3:c.1223G>A	O43790,R408H	rs199951808	0	0	0	0	0
KRT6A	12	52881524	T>C	NM_005554.3:c.1675A>G	P02538,R559G	rs201823807	0	0	1	0	0
KRT6A	12	52881544	G>C	NM_005554.3:c.1655C>G	P02538,T552S	rs11540301	0	0	1	0	0
KRT6A	12	52881632	C>A	NM_005554.3:c.1567G>T	P02538,V523F	rs62617088	0	0	1	0	0
KRT6A	12	52882292	C>T	NM_005554.3:c.1244G>A	P02538,R415H	rs61730612	0	0	1	0	0
KRT6A	12	52884427	C>T	NM_005554.3:c.1003G>A	P02538,A335T	rs140989962	0	0	1	0	0
KRT6A	12	52885433	G>T	NM_005554.3:c.628C>A	P02538,L210M	rs144401677	0	0	1	0	0
KRT6A	12	52886513	G>A	NM_005554.3:c.460C>T	P02538,P154S	rs11836126	0	0	1	0	0
KRT2	12	53039173	G>C	NM_000423.2:c.1550C>G	P35908,A517G	rs35043606	0	0	1	0	0
KRT79	12	53223865	T>C	NM_175834.2:c.797A>G	Q5XKE5,H266R	rs17688672	0	0	0	0	0
KRT79	12	53225239	C>A	NM_175834.2:c.649G>T	Q5XKE5,D217Y	rs140032117	0	0	0	0	0
KRT79	12	53225251	G>A	NM_175834.2:c.637C>T	Q5XKE5,R213W	rs368373012	0	0	0	0	1
KRT79	12	53225406	C>T	NM_175834.2:c.482G>A	Q5XKE5,R161Q	rs75633465	0	0	0	0	0
KRT79	12	53227788	C>T	NM_175834.2:c.257G>A	Q5XKE5,G86E	rs139252457	0	0	0	0	0
KRT79	12	53227957	G>A	NM_175834.2:c.88C>T	Q5XKE5,R30C	rs142757937	0	0	0	0	0
KRT18	12	53344142	A>G	NM_000224.2:c.448A>G	P05783,I150V	rs59979366	0	0	0	0	0
KRT18	12	53344167	G>A	NM_000224.2:c.473G>A	P05783,R158H	rs369948432	0	0	0	0	0
KRT18	12	53345296	G>C	NM_000224.2:c.689G>C	P05783,S230T	rs58472472	0	0	0	0	0
C12orf10	12	53699765	G>A	NM_021640.3:c.563G>A	Q9HB07,R188Q	rs142971160	0	0	0	0	0
C12orf10	12	53700067	G>A	NM_021640.3:c.728G>A	Q9HB07,R243Q	rs150319735	0	0	0	0	0
HOXC9	12	54394337	C>T	NM_006897.1:c.365C>T	P31274,A122V	rs11829948	0	0	0	0	0
MYL6	12	56554090	G>C	NM_021019.4:c.413G>C	P60660,C138S	rs368868979	0	0	0	0	1
RNF41	12	56600323	C>T	NM_194359.2:c.862G>A	Q9H4P4,V288M	rs368193279	0	0	0	0	0
RNF41	12	56601490	C>T	NM_194359.2:c.542G>A	Q9H4P4,R181H	rs146862018	0	0	0	0	0
RNF41	12	56602002	C>T	NM_194359.2:c.443G>A	Q9H4P4,R148H	rs148827697	0	0	0	0	0
RNF41	12	56602003	G>A	NM_194359.2:c.442C>T	Q9H4P4,R148C	rs368699096	0	0	0	0	0
RNF41	12	56602037	C>G	NM_194359.2:c.408G>C	Q9H4P4,K136N	rs34163253	0	0	0	0	0
ATP5B	12	57039675	A>G	NM_001686.3:c.73T>C	P06576,S25P	rs144845797	0	1	0	0	0
CDK4	12	58143020	C>T	NM_000075.3:c.764G>A	P11802,R255H	rs144657355	1	0	1	0	0
CDK4	12	58144446	G>A	NM_000075.3:c.625C>T	P11802,R209C	rs140644696	1	0	1	0	0
C12orf50	12	88379752	T>C	NM_152589.1:c.1001A>G	Q8NA57,Y334C	rs149553336	0	0	0	0	0
C12orf50	12	88380094	T>C	NM_152589.1:c.917A>G	Q8NA57,Q306R	rs10777084	0	0	0	0	0
C12orf50	12	88380137	A>G	NM_152589.1:c.874T>C	Q8NA57,W292R	rs150597748	0	0	0	0	1
CCER1	12	91347643	C>T	NM_152638.2:c.877G>A	Q8TC90,E293K	rs78240650	0	0	0	0	0
BTG1	12	92537956	T>C	NM_001731.2:c.416A>G	P62324,N139S	rs28399541	0	0	0	0	0
IKBIP	12	99020285	A>C	NM_153687.3:c.557T>G	Q70UQ0-4,V186G	rs150076610	0	0	0	0	0
IKBIP	12	99020373	C>A	NM_153687.3:c.469G>T	Q70UQ0-4,D157Y	rs138499982	0	0	0	0	1
WASHC3	12	102455044	A>T	NM_016053.2:c.132T>A	Q9Y3C0,F44L	rs200289876	0	0	0	0	1
APPL2	12	105600846	T>C	NM_018171.3:c.614A>G	Q8NEU8,H205R	rs146751866	0	0	0	0	0
APPL2	12	105611448	T>C	NM_018171.3:c.209A>G	Q8NEU8,K70R	rs36126236	0	0	0	0	0
MVK	12	110032921	G>A	NM_001114185.1:c.974G>A	Q03426,R325H	rs374686559	1	0	0	0	0
GLTP	12	110293524	C>T	NM_016433.3:c.347G>A	Q9NZD2,R116Q	rs369634482	0	0	1	0	0
GLTP	12	110295424	C>T	NM_016433.3:c.203G>A	Q9NZD2,R68Q	rs151285612	0	0	1	0	0
TCHP	12	110341016	G>A	NM_032300.4:c.185G>A	Q9BT92,R62Q	rs375977597	0	0	0	0	0
TCHP	12	110341933	A>G	NM_032300.4:c.380A>G	Q9BT92,K127R	rs10774978	0	0	0	0	0
TCHP	12	110352361	G>A	NM_032300.4:c.1249G>A	Q9BT92,E417K	rs16940680	0	0	0	0	0
OAS1	12	113355447	T>C	NM_002534.2:c.980T>C	P00973,L327P	rs145483625	1	0	0	0	1
OAS2	12	113444353	G>A	NM_002535.2:c.1604G>A	P29728,R535Q	rs200885734	1	0	0	0	1
OAS2	12	113445711	G>A	NM_002535.2:c.1858G>A	P29728,V620M	rs56222228	1	0	0	0	0
SDSL	12	113867073	G>C	NM_138432.2:c.323G>C	Q96GA7,G108A	rs113152874	1	0	1	0	0
RFC5	12	118463608	T>C	NM_007370.5:c.638T>C	P40937,M213T	rs374371013	0	0	0	0	1
CCDC60	12	119866533	A>G	NM_178499.3:c.136A>G	Q8IWA6,I46V	rs1064319	0	0	0	0	1
PSMD9	12	122326812	T>C	NM_002813.5:c.50T>C	O00233,V17A	rs2230681	0	0	0	0	0
PSMD9	12	122337626	C>T	NM_002813.5:c.328C>T	O00233,R110W	rs201206246	0	0	0	0	0
PSMD9	12	122337698	C>T	NM_002813.5:c.400C>T	O00233,R134W	rs1177573	0	0	0	0	0
PSMD9	12	122353796	A>G	NM_002813.5:c.590A>G	O00233,E197G	rs14259	0	0	0	0	0
VPS37B	12	123352068	C>T	NM_024667.2:c.453G>A	Q9H9H4,M151I	rs372079654	0	0	0	0	0
EIF2B1	12	124107280	G>T	NM_001414.3:c.656C>A	Q14232,A219D	rs377538766	0	0	0	0	1
EIF2B1	12	124109390	C>T	NM_001414.3:c.571G>A	Q14232,D191N	rs368027476	0	0	0	0	0
EIF2B1	12	124111627	C>G	NM_001414.3:c.446G>C	Q14232,S149T	rs377608966	0	0	0	0	0
EIF2B1	12	124114804	A>G	NM_001414.3:c.281T>C	Q14232,I94T	rs142755878	0	0	0	0	0
EIF2B1	12	124115018	C>G	NM_001414.3:c.178G>C	Q14232,D60H	rs184545759	0	0	0	0	0
CCDC92	12	124427306	T>A	NM_025140.1:c.208A>T	Q53HC0,S70C	rs11057401	0	0	0	0	0
SKA3	13	21729883	C>A	NM_145061.5:c.1187G>T	Q8IX90,R396M	rs142890023	0	0	0	0	0
SKA3	13	21732137	G>A	NM_145061.5:c.1043C>T	Q8IX90,T348M	rs148901267	0	0	0	0	0
SKA3	13	21732175	G>T	NM_145061.5:c.1005C>A	Q8IX90,D335E	rs17279819	0	0	0	0	0
SKA3	13	21735998	T>C	NM_145061.5:c.760A>G	Q8IX90,T254A	rs17345690	0	0	0	0	0
SKA3	13	21742311	C>T	NM_145061.5:c.559G>A	Q8IX90,V187I	rs61950353	0	0	0	0	0
SKA3	13	21750534	G>A	NM_145061.5:c.83C>T	Q8IX90,A28V	rs61740857	0	0	0	0	0
NUP58	13	25876011	G>A	NM_001008564.1:c.100G>A	Q9BVL2,A34T	rs11556093	0	0	0	0	0
LNX2	13	28141835	T>C	NM_153371.3:c.797A>G	Q8N448,Y266C	rs375824967	0	0	0	0	1
LNX2	13	28143229	A>G	NM_153371.3:c.592T>C	Q8N448,S198P	rs8002697	0	0	0	0	0
LNX2	13	28143273	G>A	NM_153371.3:c.548C>T	Q8N448,T183I	rs371480520	0	0	0	0	0
LNX2	13	28143388	C>T	NM_153371.3:c.433G>A	Q8N448,V145I	rs61751716	0	0	0	0	0
MTUS2	13	30054431	C>T	NM_015233.5:c.266C>T	Q5JR59-3,A89V	rs201034207	0	0	0	0	0
KATNAL1	13	30784457	A>T	NM_032116.4:c.1270T>A	Q9BW62,C424S	rs763542806	1	0	0	0	0
KATNAL1	13	30804719	C>A	NM_032116.4:c.898G>T	Q9BW62,A300S	rs202084	1	0	0	0	0
KATNAL1	13	30805522	C>T	NM_032116.4:c.814G>A	Q9BW62,V272I	rs142545814	1	0	0	0	0
KATNAL1	13	30829650	T>C	NM_032116.4:c.426A>G	Q9BW62,I142M	rs140374324	1	0	0	0	0
EXOSC8	13	37576686	T>A	NM_181503.2:c.116T>A	Q96B26,I39N	rs371499255	0	0	0	0	1
EXOSC8	13	37580078	C>A	NM_181503.2:c.260C>A	Q96B26,P87H	rs117135638	0	0	0	0	0
EXOSC8	13	37580090	C>T	NM_181503.2:c.272C>T	Q96B26,S91L	rs140108815	0	0	0	0	0
EXOSC8	13	37580280	T>C	NM_181503.2:c.373T>C	Q96B26,C125R	rs146016427	0	0	0	0	0
EXOSC8	13	37582311	A>T	NM_181503.2:c.605A>T	Q96B26,D202V	rs139322433	0	0	0	0	1
LRCH1	13	47279258	G>T	NM_001164211.1:c.1456G>T	Q9Y2L9,A486S	rs11617392	0	0	0	0	0
ESD	13	47354101	C>T	NM_001984.1:c.569G>A	P10768,G190E	rs9778	1	0	1	0	0
ESD	13	47354125	G>A	NM_001984.1:c.545C>T	P10768,P182L	rs369918622	1	0	1	0	0
ESD	13	47355699	T>C	NM_001984.1:c.433A>G	P10768,I145V	rs146164024	1	0	1	0	0
ITM2B	13	48807588	C>A	NM_021999.4:c.92C>A	Q9Y287,P31H	rs150336652	0	0	0	0	0
ITM2B	13	48833078	T>C	NM_021999.4:c.710T>C	Q9Y287,I237T	rs371745063	0	0	0	0	0
SETDB2	13	50056926	G>A	NM_001160308.1:c.1210G>A	Q96T68-2,G404R	rs111983452	1	0	0	0	0
ARL11	13	50205025	T>C	NM_138450.5:c.442T>C	Q969Q4,C148R	rs3803185	0	0	0	0	0
CCDC70	13	52439732	G>A	NM_031290.2:c.218G>A	Q6NSX1,R73Q	rs35921660	0	0	0	0	0
CCDC70	13	52440145	A>G	NM_031290.2:c.631A>G	Q6NSX1,M211V	rs141350857	0	0	0	0	0
UTP14C	13	52603194	G>T	NM_021645.5:c.254G>T	Q5TAP6,G85V	rs3742289	0	0	0	0	0
UTP14C	13	52603241	A>G	NM_021645.5:c.301A>G	Q5TAP6,T101A	rs3742290	0	0	0	0	1
UTP14C	13	52603266	T>A	NM_021645.5:c.326T>A	Q5TAP6,V109D	rs144752647	0	0	0	0	0
UTP14C	13	52603448	A>G	NM_021645.5:c.508A>G	Q5TAP6,I170V	rs73184339	0	0	0	0	0
UTP14C	13	52603679	A>G	NM_021645.5:c.739A>G	Q5TAP6,K247E	rs144970453	0	0	0	0	0
UTP14C	13	52603896	G>A	NM_021645.5:c.956G>A	Q5TAP6,R319H	rs17402034	0	0	0	0	0
UTP14C	13	52604648	G>A	NM_021645.5:c.1708G>A	Q5TAP6,V570M	rs144854745	0	0	0	0	0
UTP14C	13	52604894	G>A	NM_021645.5:c.1954G>A	Q5TAP6,A652T	rs139046238	0	0	0	0	0
UTP14C	13	52604955	G>A	NM_021645.5:c.2015G>A	Q5TAP6,R672H	rs550720657	0	0	0	0	0
TPP2	13	103309446	C>G	NM_003291.2:c.2993C>G	P29144,T998R	rs140116320	1	0	0	0	0
TPP2	13	103326661	G>A	NM_003291.2:c.3361G>A	P29144,V1121I	rs375137754	1	0	0	0	0
METTL21C	13	103346806	C>G	NM_001010977.1:c.43G>C	Q5VZV1,G15R	rs2390760	0	0	0	0	0
TTC5	14	20757838	C>A	NM_138376.2:c.1271G>T	Q8N0Z6,G424V	rs78323844	0	0	0	0	0
CCNB1IP1	14	20779909	T>C	NM_182852.3:c.634A>G	Q9NPC3,N212D	rs150637404	0	0	0	0	0
CCNB1IP1	14	20781699	T>C	NM_021178.4:c.559A>G	Q9NPC3,T187A	rs372430614	0	0	0	0	0
CCNB1IP1	14	20781942	A>G	NM_021178.4:c.316T>C	Q9NPC3,Y106H	rs372657479	0	0	0	0	1
CCNB1IP1	14	20781947	C>T	NM_021178.4:c.311G>A	Q9NPC3,R104H	rs144509565	0	0	0	0	1
CCNB1IP1	14	20784560	A>C	NM_021178.4:c.123T>G	Q9NPC3,F41L	rs140787025	0	0	0	0	0
PNP	14	20940606	G>A	NM_000270.3:c.151G>A	P00491,G51S	rs1049564	1	0	1	0	0
PNP	14	20943228	G>A	NM_000270.3:c.469G>A	P00491,D157N	rs141543277	1	0	1	0	0
PNP	14	20943241	C>T	NM_000270.3:c.482C>T	P00491,A161V	rs150531909	1	0	1	0	1
PNP	14	20943262	G>A	NM_000270.3:c.503G>A	P00491,R168Q	rs376788669	1	0	1	0	1
PNP	14	20943302	G>C	NM_000270.3:c.543G>C	P00491,M181I	rs145773529	1	0	1	0	0
PNP	14	20943312	C>T	NM_000270.3:c.553C>T	P00491,R185C	rs373569964	1	0	1	0	1
PNP	14	20943400	C>A	NM_000270.3:c.641C>A	P00491,A214E	rs376839639	1	0	1	0	1
PNP	14	20944569	G>A	NM_000270.3:c.679G>A	P00491,V227I	rs61755047	1	0	1	0	0
PNP	14	20944627	T>C	NM_000270.3:c.737T>C	P00491,I246T	rs375159414	1	0	1	0	1
EFS	14	23828893	G>A	NM_032459.1:c.515C>T	O43281-2,S172F	rs2231806	0	0	0	0	0
EFS	14	23829369	G>T	NM_032459.1:c.140C>A	O43281-2,A47D	rs115984700	0	0	0	0	0
CHMP4A	14	24679877	C>T	NM_014169.3:c.586G>A	Q9BY43-2,G196R	rs2295322	0	0	0	0	0
G2E3	14	31071310	C>T	NM_017769.3:c.983C>T	Q7L622,P328L	rs142475306	0	0	0	0	0
CGRRF1	14	54997751	C>T	NM_006568.2:c.553C>T	Q99675,R185W	rs34839928	0	0	0	0	1
LGALS3	14	55609418	G>A	NM_002306.3:c.548G>A	P17931,R183K	rs10148371	0	0	1	0	1
LGALS3	14	55611839	A>T	NM_002306.3:c.603A>T	P17931,Q201H	rs11125	0	0	1	0	1
LGALS3	14	55611955	T>C	NM_002306.3:c.719T>C	P17931,I240T	rs150161752	0	0	1	0	1
DLGAP5	14	55655692	C>T	NM_014750.4:c.206G>A	Q15398-2,G69E	rs2274271	0	0	0	0	0
HIF1A	14	62207557	C>T	NM_001530.3:c.1744C>T	Q16665,P582S	rs11549465	0	0	1	0	0
SYT16	14	62463129	G>T	NM_031914.2:c.392G>T	Q17RD7,R131L	rs17099370	0	0	0	0	0
SYT16	14	62551085	G>A	NM_031914.2:c.1606G>A	Q17RD7,A536T	rs74675259	0	0	0	0	0
HSPA2	14	65007751	A>G	NM_021979.3:c.184A>G	P54652,M62V	rs140108798	0	0	0	0	0
HSPA2	14	65007898	G>C	NM_021979.3:c.331G>C	P54652,E111Q	rs143579986	0	0	0	0	0
HSPA2	14	65008138	T>A	NM_021979.3:c.571T>A	P54652,C191S	rs45456191	0	0	0	0	0
HSPA2	14	65009135	A>G	NM_021979.3:c.1568A>G	P54652,Q523R	rs146374519	0	0	0	0	0
HSPA2	14	65009260	A>G	NM_021979.3:c.1693A>G	P54652,I565V	rs541181720	0	0	0	0	0
HSPA2	14	65009276	A>G	NM_021979.3:c.1709A>G	P54652,K570R	rs144431919	0	0	0	0	0
HSPA2	14	65009287	C>G	NM_021979.3:c.1720C>G	P54652,L574V	rs149891536	0	0	0	0	0
MPP5	14	67759282	C>A	NM_022474.3:c.422C>A	Q8N3R9,S141Y	rs61744208	0	0	0	0	0
VTI1B	14	68123146	C>T	NM_006370.2:c.527G>A	Q9UEU0,R176H	rs45548534	0	0	0	0	0
VTI1B	14	68123302	C>T	NM_006370.2:c.371G>A	Q9UEU0,R124Q	rs369577641	0	0	0	0	0
EIF2B2	14	75470349	C>T	NM_014239.3:c.380C>T	P49770,A127V	rs150617429	0	0	0	0	0
FOS	14	75746805	A>G	NM_005252.3:c.367A>G	P01100,I123V	rs150427794	0	0	1	0	1
FOS	14	75747512	G>C	NM_005252.3:c.528G>C	P01100,K176N	rs138334429	0	0	1	0	1
FOS	14	75747681	C>G	NM_005252.3:c.697C>G	P01100,P233A	rs143816008	0	0	1	0	1
FOS	14	75747823	C>T	NM_005252.3:c.839C>T	P01100,P280L	rs376081014	0	0	1	0	1
GTF2A1	14	81659174	G>A	NM_015859.3:c.622C>T	P52655,P208S	rs151035780	0	0	0	0	0
MOAP1	14	93650418	C>T	NM_022151.4:c.170G>A	Q96BY2,R57K	rs139526735	0	0	0	0	1
OTUB2	14	94510330	G>A	NM_023112.3:c.232G>A	Q96DC9,V78I	rs116392236	0	0	0	0	0
OTUB2	14	94511065	G>C	NM_023112.3:c.437G>C	Q96DC9,R146P	rs373645481	0	0	0	0	1
TCL1A	14	96178130	C>T	NM_001098725.1:c.307G>A	P56279,V103M	rs112842119	0	0	0	0	0
CINP	14	102815042	C>T	NM_032630.2:c.491G>A	Q9BW66,R164H	rs7011	0	0	0	0	1
BAG5	14	104026667	T>G	NM_004873.3:c.835A>C	Q9UL15,I279L	rs374522616	0	0	0	0	0
NUDT14	14	105639473	G>A	NM_177533.4:c.554C>T	O95848,P185L	rs367684392	1	0	0	0	1
NUDT14	14	105639582	T>A	NM_177533.4:c.445A>T	O95848,T149S	rs144243661	1	0	0	0	0
NUDT14	14	105639591	C>T	NM_177533.4:c.436G>A	O95848,V146M	rs140954836	1	0	0	0	0
NUDT14	14	105642889	C>T	NM_177533.4:c.410G>A	O95848,R137H	rs373290193	1	0	0	0	0
NUDT14	14	105643046	C>T	NM_177533.4:c.253G>A	O95848,G85R	rs144645678	1	0	0	0	0
NOP10	15	34635241	C>G	NM_018648.3:c.34G>C	Q9NPE3,D12H	rs146261631	0	0	0	0	0
BUB1B	15	40457337	C>T	NM_001211.5:c.119C>T	O60566,T40M	rs56079734	1	0	0	0	0
BUB1B	15	40498503	T>C	NM_001211.5:c.1853T>C	O60566,V618A	rs1801528	1	0	0	0	0
BUB1B	15	40512818	A>G	NM_001211.5:c.3011A>G	O60566,N1004S	rs34998711	1	0	0	0	0
BUB1B	15	40512901	A>C	NM_001211.5:c.3094A>C	O60566,N1032H	rs34700927	1	0	0	0	0
PAK6	15	40557146	G>A	NM_020168.4:c.160G>A	Q9NQU5,V54M	rs147960311	1	0	1	0	0
PAK6	15	40558145	C>T	NM_020168.4:c.307C>T	Q9NQU5,R103C	rs36081263	1	0	1	0	0
PAK6	15	40558482	A>G	NM_020168.4:c.644A>G	Q9NQU5,H215R	rs3743135	1	0	1	0	0
OIP5	15	41602017	G>A	NM_007280.1:c.625C>T	O43482,R209C	rs150485331	0	0	0	0	1
OIP5	15	41605529	A>T	NM_007280.1:c.536T>A	O43482,I179K	rs143003728	0	0	0	0	0
OIP5	15	41624579	C>G	NM_007280.1:c.181G>C	O43482,A61P	rs35123814	0	0	0	0	0
CCNDBP1	15	43483843	T>C	NM_012142.4:c.830T>C	O95273,I277T	rs78193368	0	0	0	0	1
TRIM69	15	45048651	C>T	NM_080745.3:c.92C>T	Q86WT6-2,A31V	rs3759880	0	0	0	0	0
TRIM69	15	45050956	T>A	NM_080745.3:c.240T>A	Q86WT6-2,N80K	rs77414494	0	0	0	0	1
TRIM69	15	45052012	G>C	NM_080745.3:c.426G>C	Q86WT6-2,Q142H	rs144447354	0	0	0	0	0
TRIM69	15	45059662	A>T	NM_080745.3:c.718A>T	Q86WT6-2,I240F	rs114770697	0	0	0	0	0
SORD	15	45361161	G>A	NM_003104.5:c.697G>A	Q00796,A233T	rs376874432	1	0	1	0	1
SORD	15	45361162	C>T	NM_003104.5:c.698C>T	Q00796,A233V	rs369644886	1	0	1	0	1
SORD	15	45361173	G>A	NM_003104.5:c.709G>A	Q00796,E237K	rs377602343	1	0	1	0	1
SORD	15	45361177	G>T	NM_003104.5:c.713G>T	Q00796,G238V	rs369983957	1	0	1	0	0
SORD	15	45361219	G>T	NM_003104.5:c.755G>T	Q00796,G252V	rs371831398	1	0	1	0	1
SORD	15	45361227	G>A	NM_003104.5:c.763G>A	Q00796,A255T	rs141753497	1	0	1	0	0
SORD	15	45361235	C>G	NM_003104.5:c.771C>G	Q00796,I257M	rs150556895	1	0	1	0	0
TCF12	15	57212144	A>G	NM_207037.1:c.33A>G	Q99081,I11M	rs138659671	0	0	0	0	0
TCF12	15	57213240	T>C	NM_207037.1:c.92T>C	Q99081,V31A	rs150851735	0	0	0	0	0
TCF12	15	57355989	G>C	NM_207037.1:c.190G>C	Q99081,G64R	rs149566552	0	0	0	0	0
TCF12	15	57484486	C>T	NM_207037.1:c.521C>T	Q99081,A174V	rs142903330	0	0	0	0	0
TCF12	15	57524982	G>A	NM_207037.1:c.898G>A	Q99081,G300S	rs12442879	0	0	0	0	0
TCF12	15	57545644	C>T	NM_207037.1:c.1445C>T	Q99081-3,A482V	rs139393933	0	0	0	0	0
TCF12	15	57554332	A>G	NM_207037.1:c.1508A>G	Q99081-3,N503S	rs148437458	0	0	0	0	0
TCF12	15	57554344	T>G	NM_207037.1:c.1520T>G	Q99081-3,L507R	rs36060670	0	0	0	0	0
TCF12	15	57565248	A>T	NM_207037.1:c.1766A>T	Q99081-3,D589V	rs368662307	0	0	0	0	0
SPG21	15	65256074	G>C	NM_001127889.1:c.814C>G	Q9NZD8,H272D	rs371953772	0	0	0	0	1
SPG21	15	65262475	C>T	NM_001127889.1:c.538G>A	Q9NZD8,A180T	rs149251662	0	0	0	0	1
SMAD3	15	67457698	A>G	NM_005902.3:c.508A>G	P84022,I170V	rs35874463	0	0	0	0	0
CCDC33	15	74622533	A>G	NM_182791.2:c.73A>G	Q8N5R6-5,M25V	rs2277603	0	0	0	0	0
CCDC33	15	74622549	G>T	NM_182791.2:c.89G>T	Q8N5R6-5,R30L	rs2277604	0	0	0	0	0
CCDC33	15	74622678	G>A	NM_182791.2:c.218G>A	Q8N5R6-5,S73N	rs1564782	0	0	0	0	0
CCDC33	15	74625055	G>C	NM_182791.2:c.586G>C	Q8N5R6-5,G196R	rs61744270	0	0	0	0	0
CCDC33	15	74625077	C>T	NM_182791.2:c.608C>T	Q8N5R6-5,P203L	rs77396610	0	0	0	0	1
EDC3	15	74925132	C>T	NM_025083.3:c.1348G>A	Q96F86,E450K	rs367953733	0	0	0	0	0
EDC3	15	74925156	T>C	NM_025083.3:c.1324A>G	Q96F86,I442V	rs371061282	0	0	0	0	0
EDC3	15	74925233	T>G	NM_025083.3:c.1247A>C	Q96F86,N416T	rs368247768	0	0	0	0	0
EDC3	15	74927810	T>C	NM_025083.3:c.1132A>G	Q96F86,I378V	rs376629392	0	0	0	0	0
EDC3	15	74948095	C>T	NM_025083.3:c.799G>A	Q96F86,V267M	rs147487761	0	0	0	0	0
EDC3	15	74948200	G>C	NM_025083.3:c.694C>G	Q96F86,R232G	rs189497300	0	0	0	0	0
FSD2	15	83428192	C>T	NM_001007122.2:c.2158G>A	A1L4K1,E720K	rs1108134	0	0	0	0	0
FSD2	15	83447631	T>G	NM_001007122.2:c.998A>C	A1L4K1,K333T	rs4779061	0	0	0	0	0
ZNF774	15	90902172	C>T	NM_001004309.2:c.194C>T	Q6NX45,P65L	rs16944267	0	0	0	0	0
ZNF774	15	90903502	G>A	NM_001004309.2:c.439G>A	Q6NX45,V147I	rs11854320	0	0	0	0	0
ZNF774	15	90903611	A>C	NM_001004309.2:c.548A>C	Q6NX45,E183A	rs139196374	0	0	0	0	0
ZNF774	15	90904468	C>T	NM_001004309.2:c.1405C>T	Q6NX45,R469C	rs139475252	0	0	0	0	1
UNC45A	15	91485730	C>G	NM_018671.3:c.751C>G	Q9H3U1,Q251E	rs115978927	0	0	0	0	0
UNC45A	15	91496242	C>T	NM_018671.3:c.2387C>T	Q9H3U1,T796M	rs8041035	0	0	0	0	0
SNRPA1	15	101832180	C>T	NM_003090.2:c.296G>A	P09661,S99N	rs142731245	0	0	0	0	0
SNRPA1	15	101833366	G>A	NM_003090.2:c.94C>T	P09661,P32S	rs138801817	0	0	0	0	0
MPG	16	129562	C>T	NM_001015052.2:c.163C>T	P29372-4,R55C	rs61753368	1	0	1	0	0
MRPL28	16	418597	G>C	NM_006428.4:c.480C>G	Q13084,D160E	rs11557302	0	0	0	0	0
STUB1	16	731811	G>T	NM_005861.2:c.543G>T	Q9UNE7,Q181H	rs144127842	0	0	0	0	0
BICDL2	16	3085326	C>T	NM_001103175.1:c.172G>A	A1A5D9,E58K	rs71386699	0	0	0	0	0
ZNF263	16	3339435	G>C	NM_005741.4:c.929G>C	O14978,C310S	rs220379	0	0	0	0	0
SEPT12	16	4827944	G>A	NM_144605.4:c.931C>T	Q8IYM1,R311C	rs376660617	0	0	0	0	1
SEPT12	16	4829726	A>T	NM_144605.4:c.788T>A	Q8IYM1,V263D	rs202006830	0	0	0	0	1
SEPT12	16	4833525	C>T	NM_144605.4:c.664G>A	Q8IYM1,V222I	rs142721632	0	0	0	0	1
SEPT12	16	4833551	T>C	NM_144605.4:c.638A>G	Q8IYM1,Q213R	rs6500633	0	0	0	0	1
SEPT12	16	4833669	C>T	NM_144605.4:c.611G>A	Q8IYM1,R204Q	rs140969211	0	0	0	0	1
SEPT12	16	4833730	A>T	NM_144605.4:c.550T>A	Q8IYM1,C184S	rs142539985	0	0	0	0	0
SEPT12	16	4833938	C>T	NM_144605.4:c.506G>A	Q8IYM1,G169E	rs138628476	0	0	0	0	1
SEPT12	16	4833960	C>T	NM_144605.4:c.484G>A	Q8IYM1,V162M	rs144420035	0	0	0	0	1
SEPT12	16	4835850	G>A	NM_144605.4:c.332C>T	Q8IYM1,T111M	rs145805283	0	0	0	0	1
SEPT12	16	4835850	G>T	NM_144605.4:c.332C>A	Q8IYM1,T111K	rs145805283	0	0	0	0	1
SEPT12	16	4836054	T>G	NM_144605.4:c.219A>C	Q8IYM1,K73N	rs771982033	0	0	0	0	1
EEF2KMT	16	5140541	G>C	NM_201400.2:c.368C>G	Q96G04,S123C	rs9673733	0	0	0	0	0
TNP2	16	11362729	G>A	NM_005425.4:c.391C>T	Q05952,R131W	rs11640138	0	0	0	0	0
LITAF	16	11643569	C>T	NM_001136472.1:c.410G>A	Q99732,C137Y	rs144232569	0	0	0	0	1
LITAF	16	11647492	T>C	NM_001136472.1:c.274A>G	Q99732,I92V	rs4280262	0	0	0	0	0
COG7	16	23400309	G>T	NM_153603.3:c.2245C>A	P83436,Q749K	rs373388710	0	0	0	0	0
SULT1A1	16	28617485	C>T	NM_001055.3:c.667G>A	P50225,V223M	rs1801030	1	1	0	0	0
CD2BP2	16	30364712	G>A	NM_006110.2:c.785C>T	O95400,T262I	rs34391305	0	0	0	0	0
ZNF747	16	30545919	C>T	NM_023931.2:c.82G>A	Q9BV97,G28R	rs35512295	0	0	0	0	0
ZNF785	16	30594465	G>A	NM_152458.6:c.634C>T	A8K8V0,R212C	rs61745796	0	0	0	0	0
PRR14	16	30664261	G>T	NM_024031.2:c.341G>T	Q9BWN1,R114L	rs376495138	0	0	0	0	0
PRR14	16	30666367	C>T	NM_024031.2:c.1076C>T	Q9BWN1,P359L	rs3747481	0	0	0	0	0
VPS35	16	46712896	G>A	NM_018206.4:c.679C>T	Q96QK1,L227F	rs142925902	0	0	0	0	0
AKTIP	16	53532453	C>T	NM_022476.2:c.98G>A	Q9H8T0,R33Q	rs141560947	0	0	0	0	0
ARL2BP	16	57283730	G>A	NM_012106.3:c.259G>A	Q9Y2Y0,E87K	rs7198865	0	0	0	0	1
CIAPIN1	16	57474740	G>T	NM_020313.2:c.101C>A	Q6FI81,A34E	rs11557672	0	0	0	0	1
CSNK2A2	16	58230665	T>G	NM_001896.2:c.188A>C	P19784,N63T	rs141110736	1	0	1	0	0
C16orf70	16	67144115	G>A	NM_025187.3:c.37G>A	Q9BSU1,G13R	rs115599330	0	0	0	0	0
ACD	16	67691668	A>G	NM_022914.2:c.1544T>C	Q96AP0-2,V515A	rs6979	0	0	0	0	0
ACD	16	67694044	C>T	NM_022914.2:c.338G>A	Q96AP0,R113Q	rs142507451	0	0	0	0	0
WWP2	16	69875981	G>A	NM_007014.4:c.533G>A	O00308,R178Q	rs138285985	0	0	0	0	0
WWP2	16	69905774	C>T	NM_007014.4:c.643C>T	O00308,R215W	rs145994314	0	0	0	0	0
WWP2	16	69942692	C>T	NM_007014.4:c.943C>T	O00308,R315C	rs377619443	0	0	0	0	0
WWP2	16	69959355	A>G	NM_007014.4:c.1202A>G	O00308,H401R	rs143999663	0	0	0	0	0
TAT	16	71602131	C>T	NM_000353.2:c.1281G>A	P17735,M427I	rs201364717	1	0	1	0	0
TAT	16	71602132	A>G	NM_000353.2:c.1280T>C	P17735,M427T	rs145523816	1	0	1	0	0
TAT	16	71603791	C>T	NM_000353.2:c.1091G>A	P17735,R364Q	rs150886066	1	0	1	0	0
TAT	16	71603792	G>A	NM_000353.2:c.1090C>T	P17735,R364W	rs371975183	1	0	1	0	0
TAT	16	71604296	C>T	NM_000353.2:c.917G>A	P17735,R306Q	rs146059439	1	0	1	0	0
TAT	16	71604689	C>T	NM_000353.2:c.805G>A	P17735,D269N	rs140026368	1	0	1	0	0
TAT	16	71606588	C>T	NM_000353.2:c.412G>A	P17735,V138I	rs182191343	1	0	1	0	0
TAT	16	71609894	G>C	NM_000353.2:c.271C>G	P17735,P91A	rs201660155	1	0	1	0	0
TAT	16	71610194	G>A	NM_000353.2:c.125C>T	P17735,S42F	rs372734573	1	0	1	0	0
TXNL4B	16	72120629	G>C	NM_017853.2:c.357C>G	Q9NX01,I119M	rs114448493	0	0	0	0	0
GABARAPL2	16	75602007	A>G	NM_007285.6:c.163A>G	P60520,I55V	rs151052580	0	0	0	0	0
OSGIN1	16	83998885	C>T	NM_182981.2:c.707C>T	Q9UJX0-2,S236L	rs374681524	0	0	0	0	1
OSGIN1	16	83999136	G>A	NM_182981.2:c.958G>A	Q9UJX0-2,D320N	rs138964906	0	0	0	0	0
USP10	16	84778685	A>G	NM_005153.2:c.598A>G	Q14694,M200V	rs1862792	1	0	0	0	0
GINS2	16	85711861	G>T	NM_016095.2:c.515C>A	Q9Y248,T172K	rs192318511	0	0	0	0	0
GINS2	16	85711927	A>G	NM_016095.2:c.449T>C	Q9Y248,L150S	rs140465381	0	0	0	0	0
GINS2	16	85722428	A>G	NM_016095.2:c.77T>C	Q9Y248,I26T	rs149514448	0	0	0	0	0
GINS2	16	85722434	T>C	NM_016095.2:c.71A>G	Q9Y248,D24G	rs143933756	0	0	0	0	0
BANP	16	88039818	C>T	NM_017869.3:c.485C>T	Q9NSS6,A162V	rs147423802	0	0	0	0	0
BANP	16	88066717	C>T	NM_017869.3:c.949C>T	Q8N9N5-2,P317S	rs74992447	0	0	0	0	0
TCF25	16	89971453	T>C	NM_014972.2:c.1577T>C	Q9BQ70,V526A	rs140299028	0	0	0	0	0
INCA1	17	4892176	C>G	NM_001167986.1:c.459G>C	Q0VD86,E153D	rs74744272	0	0	0	0	0
DVL2	17	7129898	G>A	NM_004422.2:c.1604C>T	O14641,T535I	rs72839768	0	0	0	0	0
DVL2	17	7130842	C>T	NM_004422.2:c.1244G>A	O14641,R415Q	rs149100313	0	0	0	0	0
DVL2	17	7137424	G>A	NM_004422.2:c.158C>T	O14641,A53V	rs149736410	0	0	0	0	0
GPS2	17	7216780	C>T	NM_004489.4:c.643G>A	Q13227,A215T	rs369293222	0	0	0	0	0
FXR2	17	7495219	T>C	NM_004860.3:c.1951A>G	P51116,K651E	rs190521854	0	0	0	0	1
FXR2	17	7496382	C>T	NM_004860.3:c.1448G>A	P51116,R483Q	rs201194889	0	0	0	0	0
SAT2	17	7529901	C>A	NM_133491.3:c.377G>T	Q96F10,R126L	rs200260918	1	0	0	0	1
SAT2	17	7529902	G>A	NM_133491.3:c.376C>T	Q96F10,R126C	rs13894	1	0	0	0	1
SAT2	17	7530310	C>A	NM_133491.3:c.255G>T	Q96F10,K85N	rs371080153	1	0	0	0	0
TP53	17	7574013	G>C	NM_000546.5:c.1014C>G	P04637,F338L	rs150293825	0	0	1	0	1
TP53	17	7577091	G>A	NM_001126112.2:c.847C>T	P04637,R283C	rs149633775	0	0	1	0	1
TP53	17	7577577	T>C	NM_001126112.2:c.704A>G	P04637,N235S	rs144340710	0	0	1	0	0
TP53	17	7578184	G>A	NM_001126112.2:c.665C>T	P04637,P222L	rs146340390	0	0	1	0	1
TP53	17	7579548	G>A	NM_001126112.2:c.139C>T	P04637,P47S	rs1800371	0	0	1	0	0
CCDC42	17	8644854	C>T	NM_001158261.1:c.430G>A	Q96M95,A144T	rs2288156	0	0	0	0	0
CCDC42	17	8644901	C>T	NM_001158261.1:c.383G>A	Q96M95,R128H	rs142451736	0	0	0	0	0
TEKT3	17	15217437	C>G	NM_031898.2:c.845G>C	Q9BXF9,G282A	rs230898	0	0	0	0	0
TEKT3	17	15231385	C>T	NM_031898.2:c.587G>A	Q9BXF9,R196Q	rs202105756	0	0	0	0	0
TEKT3	17	15234518	G>T	NM_031898.2:c.385C>A	Q9BXF9,Q129K	rs147571204	0	0	0	0	0
ATPAF2	17	17924447	T>C	NM_145691.3:c.722A>G	Q8N5M1,E241G	rs34607655	0	0	0	0	0
ALDOC	17	26900817	T>C	NM_005165.2:c.935A>G	P09972,N312S	rs145671545	1	0	0	0	0
BLMH	17	28576076	T>C	NM_000386.3:c.1327A>G	Q13867,I443V	rs1050565	1	1	0	0	0
BLMH	17	28598293	T>G	NM_000386.3:c.1142A>C	Q13867,E381A	rs150727588	1	1	0	0	0
BLMH	17	28598294	C>T	NM_000386.3:c.1141G>A	Q13867,E381K	rs137881719	1	1	0	0	0
BLMH	17	28601118	A>G	NM_000386.3:c.743T>C	Q13867,I248T	rs373475025	1	1	0	0	0
BLMH	17	28601131	T>C	NM_000386.3:c.730A>G	Q13867,K244E	rs370227006	1	1	0	0	0
BLMH	17	28618342	G>T	NM_000386.3:c.198C>A	Q13867,N66K	rs373607429	1	1	0	0	0
RAD51D	17	33428252	G>A	NM_002878.3:c.871C>T	O75771,R291C	rs372038369	0	0	0	0	1
RAD51D	17	33446143	C>T	NM_002878.3:c.131G>A	O75771,G44D	rs374730714	0	0	0	0	0
CCL4	17	34431344	G>A	NM_002984.2:c.46G>A	P13236,A16T	rs370817313	0	0	0	0	1
CCL4	17	34431350	T>C	NM_002984.2:c.52T>C	P13236,C18R	rs368788496	0	0	0	0	0
CCL4	17	34431360	C>T	NM_002984.2:c.62C>T	P13236,A21V	rs143966312	0	0	0	0	1
GRB7	17	37900864	C>T	NM_001030002.2:c.860C>T	Q14451,T287M	rs79432284	0	0	0	0	1
GRB7	17	37901172	C>T	NM_001030002.2:c.946C>T	Q14451,R316W	rs144470339	0	0	0	0	0
GRB7	17	37901569	C>T	NM_001030002.2:c.1085C>T	Q14451,P362L	rs138488202	0	0	0	0	0
IKZF3	17	37948995	T>C	NM_012481.4:c.355A>G	Q9UKT9,N119D	rs369391634	0	0	0	0	1
IKZF3	17	37985732	G>A	NM_012481.4:c.71C>T	Q9UKT9,A24V	rs61749874	0	0	0	0	0
RARA	17	38510699	C>G	NM_001145301.2:c.953C>G	P10276,P318R	rs145829003	0	0	1	0	0
KRT20	17	39034610	G>T	NM_019010.2:c.926C>A	P35900,S309Y	rs368938192	0	0	0	0	0
KRT20	17	39041052	C>T	NM_019010.2:c.386G>A	P35900,S129N	rs7212483	0	0	0	0	0
KRT40	17	39134528	G>A	NM_182497.3:c.1217C>T	Q6A162,S406L	rs16968862	0	0	0	0	0
KRT40	17	39135084	A>G	NM_182497.3:c.1168T>C	Q6A162,W390R	rs8064733	0	0	0	0	0
KRT40	17	39135089	G>A	NM_182497.3:c.1163C>T	Q6A162,T388M	rs11649834	0	0	0	0	0
KRT40	17	39135207	A>G	NM_182497.3:c.1045T>C	Q6A162,C349R	rs150812789	0	0	0	0	0
KRT40	17	39137104	A>G	NM_182497.3:c.908T>C	Q6A162,M303T	rs9908389	0	0	0	0	0
KRT40	17	39137154	C>G	NM_182497.3:c.858G>C	Q6A162,E286D	rs721958	0	0	0	0	0
KRT40	17	39137297	C>T	NM_182497.3:c.794G>A	Q6A162,C265Y	rs721957	0	0	0	0	0
KRT40	17	39137387	C>T	NM_182497.3:c.704G>A	Q6A162,R235H	rs2010027	0	0	0	0	0
KRT40	17	39139370	G>A	NM_182497.3:c.458C>T	Q6A162,T153M	rs9908304	0	0	0	0	0
KRT40	17	39140183	C>T	NM_182497.3:c.343G>A	Q6A162,A115T	rs151267951	0	0	0	0	0
KRT40	17	39140221	C>T	NM_182497.3:c.305G>A	Q6A162,S102N	rs1510068	0	0	0	0	0
KRT40	17	39140272	A>G	NM_182497.3:c.254T>C	Q6A162,F85S	rs17843015	0	0	0	0	0
KRT40	17	39140417	T>C	NM_182497.3:c.109A>G	Q6A162,T37A	rs1510069	0	0	0	0	0
KRTAP3-2	17	39156027	G>A	NM_031959.2:c.79C>T	Q9BYR7,R27C	rs3829598	0	0	0	0	0
KRTAP3-2	17	39156084	T>C	NM_031959.2:c.22A>G	Q9BYR7,S8G	rs9897046	0	0	0	0	0
KRT33B	17	39521176	T>C	NM_002279.4:c.952A>G	Q14525,I318V	rs370904258	0	0	0	0	0
KRT33B	17	39521248	A>C	NM_002279.4:c.880T>G	Q14525,Y294D	rs71373411	0	0	0	0	0
KRT33B	17	39521726	T>C	NM_002279.4:c.668A>G	Q14525,Q223R	rs61741663	0	0	0	0	0
KRT33B	17	39525750	C>T	NM_002279.4:c.253G>A	Q14525,E85K	rs12450621	0	0	0	0	0
KRT33B	17	39525806	C>T	NM_002279.4:c.197G>A	Q14525,R66H	rs148092885	0	0	0	0	1
KRT38	17	39595574	C>A	NM_006771.3:c.613G>T	O76015,A205S	rs139509509	0	0	0	0	0
KRT13	17	39658806	C>T	NM_153490.2:c.1064G>A	P13646,R355H	rs148296285	0	0	0	0	0
RAB5C	17	40277835	T>C	NM_004583.3:c.617A>G	P51148,N206S	rs201563273	0	0	0	0	0
RAB5C	17	40277865	C>T	NM_004583.3:c.587G>A	P51148,R196Q	rs137938169	0	0	0	0	0
STAT3	17	40491371	C>T	NM_139276.2:c.429G>A	P40763,M143I	rs17878478	0	0	0	0	0
MLX	17	40722029	A>G	NM_198204.1:c.506A>G	Q9UH92-3,Q169R	rs665268	0	0	0	0	0
VPS25	17	40926690	A>G	NM_032353.2:c.226A>G	Q9BRG1,I76V	rs34494804	0	0	0	0	0
MPP2	17	41955336	G>A	NM_005374.3:c.1498C>T	Q14168,R500W	rs35093702	0	0	0	0	0
GRN	17	42426587	C>T	NM_002087.2:c.55C>T	P28799,R19W	rs63750723	0	0	0	0	0
GRN	17	42429500	C>T	NM_002087.2:c.1297C>T	P28799,R433W	rs63750412	0	0	0	0	0
GRN	17	42429839	G>C	NM_002087.2:c.1544G>C	P28799,G515A	rs25647	0	0	0	0	0
GRN	17	42429903	C>G	NM_002087.2:c.1608C>G	P28799,D536E	rs368896932	0	0	0	0	0
DBF4B	17	42811497	T>C	NM_025104.3:c.596T>C	Q8NFT6,L199S	rs62636633	0	0	0	0	1
CCDC103	17	42978446	A>G	NM_001258396.1:c.80A>G	Q8IW40,K27R	rs149553827	0	0	0	0	0
CCDC103	17	42979790	C>A	NM_001258396.1:c.334C>A	Q8IW40,H112N	rs371291293	0	0	0	0	0
CCDC103	17	42979917	A>C	NM_001258396.1:c.461A>C	Q8IW40,H154P	rs145457535	0	0	0	0	0
GFAP	17	42985473	T>C	NM_002055.4:c.1216A>G	P14136,R406G	rs372700463	0	0	0	0	0
GFAP	17	42992526	G>C	NM_002055.4:c.329C>G	P14136,T110S	rs147282497	0	0	0	0	0
HEXIM1	17	43226622	C>T	NM_006460.2:c.65C>T	O94992,A22V	rs140416514	0	0	0	0	0
KANSL1	17	44248837	T>C	NM_001193465.1:c.673A>G	Q7Z3B3,N225D	rs35643216	0	0	0	0	0
KANSL1	17	44249199	T>G	NM_001193465.1:c.311A>C	Q7Z3B3,K104T	rs17585974	0	0	0	0	1
CDK5RAP3	17	46052883	G>A	NM_176096.1:c.517G>A	Q96JB5,E173K	rs61741125	0	0	0	0	0
SKAP1	17	46257518	T>C	NM_003726.3:c.724A>G	Q86WV1,S242G	rs35288886	0	0	0	0	0
SKAP1	17	46262171	C>T	NM_003726.3:c.481G>A	Q86WV1,G161S	rs2278868	0	0	0	0	0
CALCOCO2	17	46928952	G>A	NM_005831.4:c.664G>A	Q13137,E222K	rs118148373	0	0	0	0	0
CALCOCO2	17	46929908	T>C	NM_005831.4:c.743T>C	Q13137,V248A	rs2303015	0	0	0	0	0
CALCOCO2	17	46929928	A>G	NM_005831.4:c.763A>G	Q13137,T255A	rs139222685	0	0	0	0	0
CALCOCO2	17	46929982	A>G	NM_005831.4:c.817A>G	Q13137,T273A	rs17849804	0	0	0	0	0
CALCOCO2	17	46939658	C>G	NM_005831.4:c.1165C>G	Q13137,P389A	rs10278	0	0	0	0	0
SNF8	17	47010577	T>C	NM_007241.2:c.554A>G	Q96H20,Q185R	rs146643159	0	0	0	0	0
SNF8	17	47022048	C>T	NM_007241.2:c.49G>A	Q96H20,A17T	rs370622363	0	0	0	0	0
ACSF2	17	48503677	G>T	NM_025149.4:c.55G>T	Q96CM8,G19W	rs182270758	0	0	0	0	1
ACSF2	17	48503723	C>T	NM_025149.4:c.101C>T	Q96CM8,A34V	rs75479707	0	0	0	0	1
TOB1	17	48941231	A>T	NM_001243877.1:c.148T>A	P50616,Y50N	rs151330534	0	0	0	0	0
NME1	17	49233067	C>T	NM_000269.2:c.52C>T	P15531,R18W	rs201563847	0	1	1	0	0
NME1	17	49233095	G>A	NM_000269.2:c.80G>A	P15531,R27H	rs375550760	0	1	1	0	0
NME1	17	49238549	C>T	NM_000269.2:c.257C>T	P15531,T86M	rs138270461	0	1	1	0	0
NME1	17	49238593	C>T	NM_000269.2:c.301C>T	P15531,P101S	rs137925518	0	1	1	0	1
STXBP4	17	53077063	T>C	NM_178509.5:c.358T>C	Q6ZWJ1,C120R	rs34870302	0	0	0	0	0
DYNLL2	17	56164541	G>C	NM_080677.2:c.90G>C	Q96FJ2,E30D	rs141400019	0	0	0	0	0
DYNLL2	17	56164549	A>G	NM_080677.2:c.98A>G	Q96FJ2,N33S	rs377336906	0	0	0	0	0
SUPT4H1	17	56424928	C>T	NM_003168.1:c.194G>A	P63272,S65N	rs376090165	0	0	0	0	0
SUPT4H1	17	56429469	G>C	NM_003168.1:c.28C>G	P63272,L10V	rs375907407	0	0	0	0	0
KPNA2	17	66036837	A>G	NM_002266.2:c.257A>G	P52292,N86S	rs142064368	0	0	0	0	0
KPNA2	17	66038247	C>T	NM_002266.2:c.349C>T	P52292,R117W	rs144637470	0	0	0	0	0
KPNA2	17	66038248	G>A	NM_002266.2:c.350G>A	P52292,R117Q	rs148032855	0	0	0	0	0
KPNA2	17	66039095	C>T	NM_002266.2:c.646C>T	P52292,P216S	rs11545988	0	0	0	0	0
KPNA2	17	66042638	G>A	NM_002266.2:c.1516G>A	P52292,V506I	rs144915703	0	0	0	0	0
KPNA2	17	66042639	T>A	NM_002266.2:c.1517T>A	P52292,V506D	rs138669765	0	0	0	0	0
PRKAR1A	17	66521899	A>G	NM_212471.1:c.554A>G	P10644,Y185C	rs369011860	0	0	0	0	0
CDC42EP4	17	71282336	T>C	NM_012121.4:c.304A>G	Q9H3Q1,M102V	rs34201519	0	0	0	0	0
USH1G	17	72915673	G>C	NM_173477.2:c.1258C>G	Q495M9,L420V	rs139897506	0	0	0	0	0
USH1G	17	72915752	C>A	NM_173477.2:c.1179G>T	Q495M9,E393D	rs146287064	0	0	0	0	0
NT5C	17	73126653	C>T	NM_014595.2:c.536G>A	Q8TCD5,R179Q	rs146547379	0	1	0	0	0
NT5C	17	73126654	G>A	NM_014595.2:c.535C>T	Q8TCD5,R179W	rs368089730	0	1	0	0	1
NT5C	17	73126866	C>T	NM_014595.2:c.433G>A	Q8TCD5,D145N	rs140047579	0	1	0	0	1
NT5C	17	73127192	A>G	NM_014595.2:c.284T>C	Q8TCD5,V95A	rs201846516	0	1	0	0	1
NT5C	17	73127348	G>A	NM_014595.2:c.203C>T	Q8TCD5,P68L	rs11541956	0	1	0	0	1
MIF4GD	17	73263012	C>T	NM_020679.3:c.580G>A	A9UHW6-2,E194K	rs61739324	0	0	0	0	0
ARL16	17	79650152	C>T	NM_001040025.1:c.197G>A	Q0P5N6,G66D	rs374542689	0	0	0	0	1
ARL16	17	79650828	T>G	NM_001040025.1:c.28A>C	Q0P5N6,S10R	rs8066889	0	0	0	0	0
ASPSCR1	17	79954429	C>T	NM_024083.3:c.640C>T	Q9BZE9,R214C	rs372300609	0	0	0	0	0
LRRC45	17	79986156	C>T	NM_144999.2:c.1094C>T	Q96CN5,A365V	rs72861736	0	0	0	0	0
LRRC45	17	79987456	G>A	NM_144999.2:c.1439G>A	Q96CN5,R480H	rs150638074	0	0	0	0	0
DCXR	17	79993919	C>T	NM_016286.3:c.652G>A	Q7Z4W1,A218T	rs61746217	1	0	1	0	1
DCXR	17	79994265	G>A	NM_016286.3:c.508C>T	Q7Z4W1,H170Y	rs371130365	1	0	1	0	0
C17orf62	17	80402381	G>A	NM_001033046.3:c.385C>T	Q9BQA9,R129W	rs142011515	0	0	0	0	0
CETN1	18	580623	T>C	NM_004066.1:c.215T>C	Q12798,M72T	rs61734344	0	0	0	0	0
YES1	18	756674	C>G	NM_005433.3:c.154G>C	P07947,V52L	rs374204484	1	0	1	0	0
NDC80	18	2575049	T>C	NM_006101.2:c.163T>C	O14777,S55P	rs375240200	0	0	0	0	0
NDC80	18	2595443	G>T	NM_006101.2:c.1044G>T	O14777,E348D	rs12456560	0	0	0	0	0
NDC80	18	2616457	G>C	NM_006101.2:c.1813G>C	O14777,A605P	rs9051	0	0	0	0	1
SS18	18	23637658	C>T	NM_001007559.1:c.280G>A	Q15532,G94S	rs371528497	0	0	0	0	0
MAPRE2	18	32706953	C>T	NM_014268.3:c.652C>T	Q15555,P218S	rs374637046	0	0	0	0	0
ZNF397	18	32823206	C>T	NM_032347.2:c.505C>T	Q8NF99,P169S	rs369217005	0	0	0	0	0
ZNF24	18	32920361	G>A	NM_006965.2:c.254C>T	P17028,T85M	rs148457418	0	0	0	0	0
ELOA2	18	44560123	C>T	NM_016427.2:c.1513G>A	Q8IYF1,G505R	rs72921305	0	0	0	0	1
ELOA2	18	44560143	C>T	NM_016427.2:c.1493G>A	Q8IYF1,R498Q	rs138369139	0	0	0	0	0
ELOA2	18	44560300	C>T	NM_016427.2:c.1336G>A	Q8IYF1,A446T	rs3744863	0	0	0	0	0
ELOA2	18	44560429	C>A	NM_016427.2:c.1207G>T	Q8IYF1,A403S	rs892586	0	0	0	0	0
ELOA2	18	44560732	C>G	NM_016427.2:c.904G>C	Q8IYF1,D302H	rs140916062	0	0	0	0	0
ELOA2	18	44560875	C>A	NM_016427.2:c.761G>T	Q8IYF1,C254F	rs2010834	0	0	0	0	1
ELOA2	18	44561100	C>G	NM_016427.2:c.536G>C	Q8IYF1,R179P	rs2571028	0	0	0	0	0
ELOA2	18	44561619	G>C	NM_016427.2:c.17C>G	Q8IYF1,T6S	rs61738602	0	0	0	0	0
SKA1	18	47908542	A>G	NM_145060.3:c.257A>G	Q96BD8,H86R	rs143996428	0	0	0	0	0
SKA1	18	47908556	G>A	NM_145060.3:c.271G>A	Q96BD8,V91I	rs6507992	0	0	0	0	0
SKA1	18	47918537	G>A	NM_145060.3:c.688G>A	Q96BD8,V230M	rs151114367	0	0	0	0	0
SMAD4	18	48581217	C>A	NM_005359.5:c.521C>A	Q13485,T174N	rs138800446	0	0	0	0	0
SMAD4	18	48581261	C>T	NM_005359.5:c.565C>T	Q13485,R189C	rs140743238	0	0	0	0	0
SMAD4	18	48584802	A>G	NM_005359.5:c.880A>G	Q13485,M294V	rs7238500	0	0	0	0	0
SMAD4	18	48593468	G>C	NM_005359.5:c.1219G>C	Q13485,V407L	rs147621330	0	0	0	0	0
CCDC68	18	52586545	A>G	NM_025214.2:c.746T>C	Q9H2F9,V249A	rs34751112	0	0	0	0	0
CCDC68	18	52604083	T>C	NM_025214.2:c.452A>G	Q9H2F9,D151G	rs74991234	0	0	0	0	0
CCDC68	18	52605235	G>C	NM_025214.2:c.298C>G	Q9H2F9,L100V	rs145325225	0	0	0	0	0
TCF4	18	53128285	T>C	NM_003199.2:c.269A>G	P15884,N90S	rs143244149	0	0	0	0	0
VPS4B	18	61077645	G>C	NM_004869.3:c.174C>G	O75351,I58M	rs17688948	0	0	0	0	0
THEG	19	367089	G>A	NM_016585.4:c.889C>T	Q9P2T0,H297Y	rs10422863	0	0	0	0	0
THEG	19	371213	T>C	NM_016585.4:c.745A>G	Q9P2T0,M249V	rs139003158	0	0	0	0	0
THEG	19	371266	C>T	NM_016585.4:c.692G>A	Q9P2T0,R231H	rs142879936	0	0	0	0	0
THEG	19	373485	T>C	NM_016585.4:c.550A>G	Q9P2T0,T184A	rs143878950	0	0	0	0	0
THEG	19	373508	C>T	NM_016585.4:c.527G>A	Q9P2T0,R176Q	rs145885147	0	0	0	0	0
THEG	19	373509	G>A	NM_016585.4:c.526C>T	Q9P2T0,R176W	rs148972809	0	0	0	0	0
THEG	19	374004	G>A	NM_016585.4:c.439C>T	Q9P2T0,R147C	rs200771913	0	0	0	0	0
THEG	19	374338	A>C	NM_016585.4:c.392T>G	Q9P2T0,L131R	rs150403020	0	0	0	0	0
THEG	19	375735	T>C	NM_016585.4:c.236A>G	Q9P2T0,D79G	rs61731231	0	0	0	0	0
THEG	19	375775	G>A	NM_016585.4:c.196C>T	Q9P2T0,P66S	rs369071173	0	0	0	0	0
THEG	19	375855	C>T	NM_016585.4:c.116G>A	Q9P2T0,S39N	rs112979308	0	0	0	0	0
RNF126	19	651704	G>A	NM_194460.2:c.350C>T	Q9BV68-2,P117L	rs149405763	0	0	0	0	0
RNF126	19	651852	C>T	NM_194460.2:c.202G>A	Q9BV68-2,V68M	rs2285751	0	0	0	0	0
PTBP1	19	804613	G>A	NM_031991.3:c.517G>A	P26599,A173T	rs150661031	0	0	0	0	0
LSM7	19	2321758	C>G	NM_016199.2:c.233G>C	Q9UK45,G78A	rs372453665	0	0	0	0	0
UBXN6	19	4446164	G>A	NM_001171091.1:c.923C>T	Q9BZV1-2,A308V	rs34179017	0	0	0	0	0
PEX11G	19	7547074	A>C	NM_080662.2:c.273T>G	Q96HA9,C91W	rs2303146	0	0	0	0	0
TRAPPC5	19	7747293	T>G	NM_174894.2:c.154T>G	Q8IUR0,S52A	rs6952	0	0	0	0	0
ZNF414	19	8577305	T>C	NM_032370.2:c.496A>G	Q96IQ9,S166G	rs147047657	0	0	0	0	0
ZNF414	19	8578000	G>A	NM_032370.2:c.229C>T	Q96IQ9,P77S	rs1064010	0	0	0	0	0
ZNF317	19	9267319	G>T	NM_020933.4:c.57G>T	Q96PQ6,Q19H	rs3752199	0	0	0	0	0
ZNF559	19	9449242	T>G	NM_032497.2:c.17T>G	Q9BR84,L6W	rs116590252	0	0	0	0	0
PIN1	19	9958804	G>A	NM_006221.3:c.370G>A	Q13526,A124T	rs138056875	1	0	0	0	1
CDKN2D	19	10677811	G>A	NM_079421.2:c.424C>T	P55273,P142S	rs200543818	1	0	0	0	1
CDKN2D	19	10677874	C>A	NM_001800.3:c.361G>T	P55273,A121S	rs139314642	1	0	0	0	0
CDKN2D	19	10677955	C>T	NM_001800.3:c.280G>A	P55273,V94M	rs150872881	1	0	0	0	0
CDKN2D	19	10678035	G>A	NM_001800.3:c.200C>T	P55273,P67L	rs150037621	1	0	0	0	0
ZNF490	19	12691634	C>T	NM_020714.2:c.1255G>A	Q9ULM2,E419K	rs73497762	0	0	0	0	0
WDR83	19	12781559	G>C	NM_032332.3:c.430G>C	Q9BRX9,E144Q	rs373869632	0	0	0	0	0
WDR83	19	12786370	G>A	NM_032332.3:c.832G>A	Q9BRX9,G278S	rs34373915	0	0	0	0	0
RAD23A	19	13059148	C>A	NM_005053.3:c.392C>A	P54725,T131K	rs148187629	0	0	0	0	0
CCDC130	19	13867018	C>G	NM_030818.2:c.65C>G	P13994,S22C	rs12974461	0	0	0	0	0
C19orf57	19	13996810	T>C	NM_024323.3:c.1727A>G	Q0VDD7,N576S	rs145452028	0	0	0	0	0
C19orf57	19	14000170	T>C	NM_024323.3:c.1499A>G	Q0VDD7,Q500R	rs3803892	0	0	0	0	0
C19orf57	19	14000870	C>T	NM_024323.3:c.799G>A	Q0VDD7,G267R	rs2305775	0	0	0	0	0
C19orf57	19	14001206	G>A	NM_024323.3:c.463C>T	Q0VDD7,L155F	rs144502446	0	0	0	0	0
CYP4F12	19	15794415	C>T	NM_023944.3:c.760C>T	Q9HCS2,R254W	rs61731190	1	1	0	0	1
CYP4F12	19	15794470	G>A	NM_023944.3:c.815G>A	Q9HCS2,R272Q	rs150943202	1	1	0	0	0
EPS15L1	19	16528799	G>A	NM_001258374.1:c.1067C>T	Q9UBC2,P356L	rs201602551	0	0	0	0	0
BABAM1	19	17384726	G>A	NM_001033549.1:c.358G>A	Q9NWV8,A120T	rs368554117	0	0	0	0	1
FCHO1	19	17888954	A>G	NM_001161357.1:c.1268A>G	O14526,E423G	rs146717245	0	0	0	0	0
COMP	19	18897440	T>C	NM_000095.2:c.1156A>G	P49747,N386D	rs61739916	0	0	1	0	0
HOMER3	19	19042139	C>G	NM_004838.3:c.889G>C	Q9NSC5,V297L	rs372392825	0	0	0	0	0
HOMER3	19	19042160	G>A	NM_004838.3:c.868C>T	Q9NSC5,R290C	rs78642721	0	0	0	0	0
PBX4	19	19674370	C>T	NM_025245.2:c.980G>A	Q9BYU1,R327Q	rs141765874	0	0	0	0	0
PBX4	19	19675819	G>A	NM_025245.2:c.848C>T	Q9BYU1,T283M	rs376647012	0	0	0	0	0
PBX4	19	19681089	G>A	NM_025245.2:c.461C>T	Q9BYU1,T154M	rs113788698	0	0	0	0	0
SLC7A10	19	33701398	C>T	NM_019849.2:c.1238G>A	Q9NS82,R413Q	rs34663170	0	0	0	0	0
SLC7A10	19	33702432	C>T	NM_019849.2:c.800G>A	Q9NS82,R267H	rs140327934	0	0	0	0	0
UBA2	19	34922797	C>T	NM_005499.2:c.254C>T	Q9UBT2,P85L	rs374404738	0	0	0	0	1
UBA2	19	34942921	C>T	NM_005499.2:c.907C>T	Q9UBT2,P303S	rs375062800	0	0	0	0	0
UBA2	19	34942926	G>T	NM_005499.2:c.912G>T	Q9UBT2,Q304H	rs148423918	0	0	0	0	0
ZNF302	19	35175877	G>A	NM_001012320.1:c.935G>A	Q9NR11-2,R312H	rs117665320	0	0	0	0	0
FXYD3	19	35613689	G>A	NM_005971.3:c.118G>A	Q14802,G40S	rs35578165	0	0	0	0	1
NFKBID	19	36387881	A>G	NM_139239.1:c.86T>C	Q8NI38,V29A	rs8113704	0	0	0	0	0
THAP8	19	36530332	G>A	NM_152658.2:c.565C>T	Q8NA92,R189W	rs10420353	0	0	0	0	0
THAP8	19	36530343	C>T	NM_152658.2:c.554G>A	Q8NA92,R185Q	rs10421966	0	0	0	0	0
THAP8	19	36530428	G>A	NM_152658.2:c.469C>T	Q8NA92,P157S	rs34250145	0	0	0	0	0
ECH1	19	39322087	T>G	NM_001398.2:c.122A>C	Q13011,E41A	rs9419	1	0	0	0	0
SUPT5H	19	39950556	A>G	NM_001111020.2:c.580A>G	O00267,I194V	rs142786035	0	0	0	0	0
LGALS14	19	40199901	T>C	NM_020129.2:c.368T>C	Q8TCE9,M123T	rs148265523	0	0	0	0	1
SNRPA	19	41263315	T>C	NM_004596.4:c.152T>C	P09012,M51T	rs143591779	0	0	0	0	1
CYP2S1	19	41704370	G>A	NM_030622.6:c.497G>A	Q96SQ9,R166H	rs45457494	1	0	0	0	1
EXOSC5	19	41892582	G>A	NM_020158.3:c.664C>T	Q9NQT4,R222C	rs147964002	0	0	0	0	0
EXOSC5	19	41893502	G>A	NM_020158.3:c.532C>T	Q9NQT4,R178W	rs140989771	0	0	0	0	1
EXOSC5	19	41897843	C>T	NM_020158.3:c.287G>A	Q9NQT4,R96Q	rs375717379	0	0	0	0	1
EXOSC5	19	41898783	A>G	NM_020158.3:c.251T>C	Q9NQT4,I84T	rs377441000	0	0	0	0	0
EXOSC5	19	41898802	C>T	NM_020158.3:c.232G>A	Q9NQT4,V78M	rs377187174	0	0	0	0	1
EXOSC5	19	41903142	A>G	NM_020158.3:c.92T>C	Q9NQT4,F31S	rs140895550	0	0	0	0	1
EXOSC5	19	41903199	C>T	NM_020158.3:c.35G>A	Q9NQT4,R12H	rs147526684	0	0	0	0	0
ZNF223	19	44571050	T>G	NM_013361.4:c.1069T>G	Q9UK11,S357A	rs141915010	0	0	0	0	0
ZNF224	19	44611654	G>T	NM_013398.2:c.1341G>T	Q9NZL3,Q447H	rs58935748	0	0	0	0	0
ZNF224	19	44612231	A>G	NM_013398.2:c.1918A>G	Q9NZL3,K640E	rs3746319	0	0	0	0	0
ZNF227	19	44739328	C>T	NM_182490.1:c.745C>T	Q86WZ6,P249S	rs79006902	0	0	0	0	0
PVR	19	45150614	G>A	NM_006505.3:c.199G>A	P15151,A67T	rs1058402	0	0	0	0	0
GEMIN7	19	45593574	C>T	NM_001007269.1:c.202C>T	Q9H840,R68C	rs376960862	0	0	0	0	0
NANOS2	19	46417735	G>A	NM_001029861.2:c.217C>T	P60321,R73C	rs147396263	0	0	0	0	0
NANOS2	19	46417748	G>T	NM_001029861.2:c.204C>A	P60321,H68Q	rs148451980	0	0	0	0	0
NANOS2	19	46417875	C>T	NM_001029861.2:c.77G>A	P60321,R26Q	rs140269321	0	0	0	0	0
NANOS2	19	46417913	G>C	NM_001029861.2:c.39C>G	P60321,F13L	rs138997781	0	0	0	0	0
CRX	19	48342796	G>A	NM_000554.4:c.472G>A	O43186,A158T	rs61748445	0	0	0	0	1
CABP5	19	48537550	C>T	NM_019855.4:c.418G>A	Q9NP86,E140K	rs34681062	0	0	0	0	0
CABP5	19	48537585	A>G	NM_019855.4:c.383T>C	Q9NP86,V128A	rs3745746	0	0	0	0	0
CABP5	19	48543883	C>T	NM_019855.4:c.217G>A	Q9NP86,G73S	rs146593118	0	0	0	0	0
CABP5	19	48543906	G>C	NM_019855.4:c.194C>G	Q9NP86,T65R	rs34862923	0	0	0	0	1
CABP5	19	48543969	C>T	NM_019855.4:c.131G>A	Q9NP86,R44Q	rs111484042	0	0	0	0	0
ZNF114	19	48785674	A>G	NM_153608.1:c.56A>G	Q8NC26,E19G	rs371406708	0	0	0	0	0
ZNF114	19	48789063	A>T	NM_153608.1:c.182A>T	Q8NC26,D61V	rs150686186	0	0	0	0	0
ZNF114	19	48789176	C>A	NM_153608.1:c.295C>A	Q8NC26,H99N	rs35802964	0	0	0	0	0
ZNF114	19	48789501	T>C	NM_153608.1:c.620T>C	Q8NC26,V207A	rs16981956	0	0	0	0	0
ZNF114	19	48789566	G>C	NM_153608.1:c.685G>C	Q8NC26,A229P	rs367715116	0	0	0	0	0
ZNF114	19	48789951	A>C	NM_153608.1:c.1070A>C	Q8NC26,Q357P	rs377051630	0	0	0	0	0
ZNF114	19	48790091	A>G	NM_153608.1:c.1210A>G	Q8NC26,K404E	rs145563349	0	0	0	0	0
HSD17B14	19	49316795	T>C	NM_016246.2:c.557A>G	Q9BPX1,N186S	rs138263977	0	0	0	0	0
HSD17B14	19	49318380	G>A	NM_016246.2:c.388C>T	Q9BPX1,R130W	rs35299026	0	0	0	0	1
HSD17B14	19	49334972	G>A	NM_016246.2:c.322C>T	Q9BPX1,R108C	rs371080963	0	0	0	0	0
HSD17B14	19	49337577	C>T	NM_016246.2:c.166G>A	Q9BPX1,A56T	rs116979565	0	0	0	0	0
HSD17B14	19	49337595	C>T	NM_016246.2:c.148G>A	Q9BPX1,E50K	rs145482025	0	0	0	0	0
HSD17B14	19	49337604	G>A	NM_016246.2:c.139C>T	Q9BPX1,R47W	rs142566794	0	0	0	0	0
HSD17B14	19	49339098	T>C	NM_016246.2:c.91A>G	Q9BPX1,N31D	rs8110220	0	0	0	0	0
HSD17B14	19	49339590	G>A	NM_016246.2:c.79C>T	Q9BPX1,R27C	rs141119542	0	0	0	0	0
HSD17B14	19	49339623	C>A	NM_016246.2:c.46G>T	Q9BPX1,G16W	rs113246661	0	0	0	0	1
FTL	19	49469093	G>A	NM_000146.3:c.169G>A	P02792,E57K	rs201241191	0	0	1	1	0
NUP62	19	50412230	C>T	NM_001193357.1:c.835G>A	P37198,A279T	rs113473061	0	0	0	0	0
ZNF473	19	50545025	A>G	NM_001006656.1:c.175A>G	Q8WTR7,S59G	rs10419876	0	0	0	0	0
ZNF473	19	50547945	A>G	NM_001006656.1:c.245A>G	Q8WTR7,N82S	rs73932407	0	0	0	0	0
ZNF473	19	50548191	C>T	NM_001006656.1:c.491C>T	Q8WTR7,T164M	rs16981705	0	0	0	0	0
ZNF473	19	50548367	C>T	NM_001006656.1:c.667C>T	Q8WTR7,R223C	rs61745068	0	0	0	0	0
ZNF473	19	50548626	A>G	NM_001006656.1:c.926A>G	Q8WTR7,E309G	rs16981706	0	0	0	0	0
ZNF473	19	50549066	T>C	NM_001006656.1:c.1366T>C	Q8WTR7,Y456H	rs147808778	0	0	0	0	0
ZNF473	19	50549304	G>A	NM_001006656.1:c.1604G>A	Q8WTR7,S535N	rs74433034	0	0	0	0	0
ZNF473	19	50549514	G>A	NM_001006656.1:c.1814G>A	Q8WTR7,R605Q	rs138208409	0	0	0	0	1
ZNF473	19	50549661	C>T	NM_001006656.1:c.1961C>T	Q8WTR7,T654I	rs10424809	0	0	0	0	0
ZNF473	19	50549684	T>G	NM_001006656.1:c.1984T>G	Q8WTR7,S662A	rs10426374	0	0	0	0	0
CNOT3	19	54653359	T>G	NM_014516.3:c.1471T>G	O75175,S491A	rs10416861	0	0	0	0	0
LENG1	19	54659488	G>A	NM_024316.1:c.766C>T	Q96BZ8,R256C	rs61734930	0	0	0	0	1
LENG1	19	54662043	C>T	NM_024316.1:c.289G>A	Q96BZ8,E97K	rs35089861	0	0	0	0	0
TNNT1	19	55656925	G>T	NM_001126132.1:c.115C>A	P13805,R39S	rs139279150	0	0	0	0	0
ZNF581	19	56156032	A>C	NM_016535.3:c.95A>C	Q9P0T4,E32A	rs143725129	0	0	0	0	0
ZNF581	19	56156364	C>T	NM_016535.3:c.427C>T	Q9P0T4,R143W	rs139893945	0	0	0	0	0
CCDC106	19	56160797	G>A	NM_013301.2:c.160G>A	Q9BWC9,A54T	rs148385298	0	0	0	0	0
ZNF264	19	57722962	G>A	NM_003417.4:c.497G>A	O43296,G166D	rs61730301	0	0	0	0	0
ZNF329	19	58640327	T>C	NM_024620.3:c.544A>G	Q86UD4,N182D	rs34255209	0	0	0	0	0
ZNF544	19	58773189	A>T	NM_014480.2:c.1217A>T	Q6NX49,K406M	rs369407916	0	0	0	0	1
ZSCAN22	19	58850178	C>T	NM_181846.2:c.962C>T	P10073,A321V	rs60710360	0	0	0	0	0
RPS7	2	3625325	G>A	NM_001011.3:c.317G>A	P62081,R106Q	rs61730447	0	0	0	0	0
YWHAQ	2	9728422	C>A	NM_006826.2:c.454G>T	P27348,A152S	rs371354151	0	0	0	0	0
DNMT3A	2	25457176	G>A	NM_022552.4:c.2711C>T	Q9Y6K1,P904L	rs149095705	1	0	0	0	1
DNMT3A	2	25468174	T>C	NM_022552.4:c.1502A>G	Q9Y6K1,N501S	rs149738328	1	0	0	0	0
DNMT3A	2	25469928	C>T	NM_022552.4:c.1114G>A	Q9Y6K1,V372I	rs371677904	1	0	0	0	0
DNMT3A	2	25523096	T>G	NM_022552.4:c.89A>C	Q9Y6K1,E30A	rs143730975	1	0	0	0	0
DTNB	2	25674488	T>C	NM_183361.2:c.1096A>G	O60941-5,S366G	rs375089977	0	0	0	0	0
DTNB	2	25851163	C>T	NM_183361.2:c.239G>A	O60941,R80H	rs201490058	0	0	0	0	0
NRBP1	2	27663326	G>A	NM_013392.2:c.1093G>A	Q9UHY1,V365I	rs56004639	0	0	0	0	0
RBKS	2	28004542	C>G	NM_022128.1:c.909G>C	Q9H477,Q303H	rs374312868	1	0	0	0	0
RBKS	2	28004583	T>C	NM_022128.1:c.868A>G	Q9H477,M290V	rs150425990	1	0	0	0	0
RBKS	2	28050468	A>G	NM_022128.1:c.761T>C	Q9H477,I254T	rs138952225	1	0	0	0	1
RBKS	2	28055626	G>A	NM_022128.1:c.533C>T	Q9H477,P178L	rs143883022	1	0	0	0	1
RBKS	2	28081344	C>T	NM_022128.1:c.184G>A	Q9H477,A62T	rs147662293	1	0	0	0	0
RBKS	2	28081430	G>A	NM_022128.1:c.98C>T	Q9H477,S33F	rs147627651	1	0	0	0	1
BABAM2	2	28460136	G>A	NM_199191.2:c.748G>A	Q9NXR7,V250I	rs146767400	0	0	0	0	0
FAM98A	2	33810638	T>C	NM_015475.3:c.847A>G	Q8NCA5-2,S283G	rs74911659	0	0	0	0	0
GEMIN6	2	39006154	G>A	NM_024775.9:c.22G>A	Q8WXD5,G8S	rs368627031	0	0	0	0	0
GEMIN6	2	39006206	G>A	NM_024775.9:c.74G>A	Q8WXD5,S25N	rs142049461	0	0	0	0	0
GEMIN6	2	39008699	G>T	NM_024775.9:c.169G>T	Q8WXD5,V57L	rs371408559	0	0	0	0	0
GEMIN6	2	39008801	T>G	NM_024775.9:c.271T>G	Q8WXD5,C91G	rs373350777	0	0	0	0	0
HAAO	2	43015704	T>A	NM_012205.2:c.124A>T	P46952,T42S	rs3816182	1	0	0	0	0
HAAO	2	43015719	T>C	NM_012205.2:c.109A>G	P46952,I37V	rs3816183	1	0	0	0	0
FBXO11	2	48061736	T>C	NM_025133.4:c.664A>G	Q86XK2-6,I222V	rs375970407	0	0	0	0	0
FBXO11	2	48063051	T>C	NM_025133.4:c.425A>G	Q86XK2-6,Y142C	rs142422435	0	0	0	0	0
EFEMP1	2	56145171	T>G	NM_001039349.2:c.146A>C	Q12805,D49A	rs55849640	0	0	0	0	0
GMCL1	2	70057206	A>C	XM_011533033.1:c.182A>C	Q96IK5,Y61S	rs144868421	0	0	0	0	0
GMCL1	2	70057253	G>A	XM_011533033.1:c.229G>A	Q96IK5,E77K	rs148875956	0	0	0	0	0
GMCL1	2	70064786	A>G	XM_011533033.1:c.368A>G	Q96IK5,K123R	rs150320251	0	0	0	0	0
GMCL1	2	70066643	A>G	NM_178439.3:c.439A>G	Q96IK5,I147V	rs147534979	0	0	0	0	0
GMCL1	2	70074757	A>C	NM_178439.3:c.841A>C	Q96IK5,K281Q	rs138771201	0	0	0	0	1
GMCL1	2	70082038	A>G	XM_011533033.1:c.1018A>G	Q96IK5,I340V	rs143215007	0	0	0	0	0
GMCL1	2	70096978	G>A	XM_011533033.1:c.1346G>A	Q96IK5,R449Q	rs61756683	0	0	0	0	0
GMCL1	2	70098882	G>A	NM_178439.3:c.1370G>A	Q96IK5,R457H	rs142658350	0	0	0	0	1
MCEE	2	71337203	C>T	NM_032601.3:c.428G>A	Q96PE7,R143H	rs115175255	1	0	0	0	0
MCEE	2	71351487	G>A	NM_032601.3:c.227C>T	Q96PE7,A76V	rs11541017	1	0	0	0	0
NAT8	2	73868328	A>G	NM_003960.3:c.428T>C	Q9UHE5,F143S	rs13538	1	0	0	0	0
STAMBP	2	74074603	G>T	NM_213622.2:c.465G>T	O95630,Q155H	rs116012954	1	0	0	0	1
STAMBP	2	74074637	G>A	NM_213622.2:c.499G>A	O95630,E167K	rs140651555	1	0	0	0	1
STAMBP	2	74076511	G>A	NM_213622.2:c.764G>A	O95630,R255H	rs146601260	1	0	0	0	0
SMYD1	2	88387557	A>C	NM_198274.3:c.491A>C	Q8NB12,Q164P	rs1542087	0	0	0	0	0
SMYD1	2	88405860	G>A	NM_198274.3:c.998G>A	Q8NB12,R333Q	rs114851602	0	0	0	0	0
SMYD1	2	88408024	A>T	NM_198274.3:c.1280A>T	Q8NB12,H427L	rs369443307	0	0	0	0	0
SMYD1	2	88409879	C>T	NM_198274.3:c.1321C>T	Q8NB12,R441W	rs142936938	0	0	0	0	0
TEX37	2	88825941	A>G	NM_152670.2:c.46A>G	Q96LM6,I16V	rs145677083	0	0	0	0	0
TEX37	2	88828651	T>C	NM_152670.2:c.202T>C	Q96LM6,Y68H	rs58534105	0	0	0	0	0
TEX37	2	88828978	C>T	NM_152670.2:c.529C>T	Q96LM6,P177S	rs140462695	0	0	0	0	0
TEKT4	2	95537514	C>T	NM_144705.2:c.190C>T	Q8WW24,R64W	rs142538721	0	0	0	0	0
TEKT4	2	95537563	C>T	NM_144705.3:c.239C>T	Q8WW24,A80V	rs537008603	0	0	0	0	1
TEKT4	2	95537568	C>T	NM_144705.2:c.244C>T	Q8WW24,R82C	rs80243548	0	0	0	0	0
TEKT4	2	95537572	C>T	NM_144705.2:c.248C>T	Q8WW24,T83M	rs4854235	0	0	0	0	0
TEKT4	2	95537622	A>G	NM_144705.2:c.298A>G	Q8WW24,S100G	rs11164112	0	0	0	0	0
TEKT4	2	95540570	C>T	NM_144705.2:c.763C>T	Q8WW24,R255C	rs146835759	0	0	0	0	0
TEKT4	2	95542326	A>G	NM_144705.2:c.1120A>G	Q8WW24,M374V	rs144442395	0	0	0	0	0
TEKT4	2	95542327	T>C	NM_144705.3:c.1121T>C	Q8WW24,M374T	rs150656282	0	0	0	0	0
TEKT4	2	95542413	G>A	NM_144705.3:c.1207G>A	Q8WW24,D403N	rs141578303	0	0	0	0	0
TEKT4	2	95542417	T>C	NM_144705.3:c.1211T>C	Q8WW24,I404T	rs141697549	0	0	0	0	1
TEKT4	2	95542433	C>G	NM_144705.2:c.1227C>G	Q8WW24,N409K	rs17120062	0	0	0	0	0
COX5B	2	98264524	C>T	NM_001862.2:c.343C>T	P10606,R115C	rs144164793	1	0	1	0	1
COX5B	2	98264555	A>G	NM_001862.2:c.374A>G	P10606,Q125R	rs71429371	1	0	1	0	0
UNC50	2	99232993	A>G	NM_014044.5:c.640A>G	Q53HI1,S214G	rs114644306	0	0	0	0	0
FHL2	2	105979900	C>T	NM_001450.3:c.530G>A	Q14192,R177Q	rs113188481	0	0	0	0	0
FHL2	2	105990062	G>C	NM_001450.3:c.285C>G	Q14192,N95K	rs374383740	0	0	0	0	1
FHL2	2	106002865	C>A	NM_001450.3:c.109G>T	Q14192,A37S	rs74575749	0	0	0	0	0
NCK2	2	106497930	G>A	NM_001004720.2:c.373G>A	O43639,E125K	rs147879012	0	0	0	0	0
RABL2A	2	114391750	C>T	XM_005263579.1:c.158C>T	Q9UBK7,T53M	rs143748881	0	0	0	0	0
RABL2A	2	114392655	G>A	NM_013412.3:c.245G>A	Q9UBK7,R82Q	rs145167719	0	0	0	0	0
RABL2A	2	114392690	G>A	NM_013412.3:c.280G>A	Q9UBK7,A94T	rs145909437	0	0	0	0	0
RABL2A	2	114398528	C>T	NM_013412.3:c.355C>T	Q9UBK7,L119F	rs147189052	0	0	0	0	0
CCDC74A	2	132290464	G>A	NM_138770.2:c.904G>A	Q96AQ1,G302R	rs13660	0	0	0	0	0
UPP2	2	158974403	G>A	NM_173355.3:c.407G>A	O95045,R136Q	rs148283386	1	1	0	0	0
UPP2	2	158978085	C>T	NM_173355.3:c.619C>T	O95045,P207S	rs147775009	1	1	0	0	0
UPP2	2	158978094	G>A	NM_173355.3:c.628G>A	O95045,V210I	rs140823834	1	1	0	0	0
UPP2	2	158980384	T>C	NM_173355.3:c.788T>C	O95045,M263T	rs148126775	1	1	0	0	0
UPP2	2	158991295	G>A	NM_173355.3:c.847G>A	O95045,D283N	rs371644480	1	1	0	0	0
GCA	2	163208893	T>G	NM_012198.3:c.238T>G	P28676,S80A	rs17783344	0	0	1	0	1
GCA	2	163213305	A>G	NM_012198.3:c.344A>G	P28676,K115R	rs376239356	0	0	1	0	1
GORASP2	2	171822525	C>T	NM_015530.4:c.1244C>T	Q9H8Y8,T415M	rs116256976	0	0	0	0	0
GORASP2	2	171822576	C>T	NM_015530.4:c.1295C>T	Q9H8Y8,S432F	rs3770436	0	0	0	0	0
GORASP2	2	171822603	C>G	NM_015530.4:c.1322C>G	Q9H8Y8,S441C	rs371303130	0	0	0	0	1
MAP3K20	2	174074512	C>T	NM_133646.2:c.800C>T	Q9NYL2-2,T267M	rs6758025	0	0	1	0	0
MAP3K20	2	174074521	C>T	NM_133646.2:c.809C>T	Q9NYL2-2,P270L	rs140217511	0	0	1	0	0
CHN1	2	175742774	C>T	NM_001822.5:c.343G>A	P15882,D115N	rs376827050	0	0	0	0	1
ATF2	2	175939488	G>A	NM_001880.3:c.1367C>T	P15336,S456L	rs147478928	0	0	1	0	0
UBE2E3	2	181922523	T>A	NM_006357.2:c.349T>A	Q969T4,S117T	rs371539531	1	0	0	0	0
ANKRD44	2	198001339	G>A	NM_153697.2:c.238C>T	Q8N8A2-5,R80W	rs368673568	0	0	0	0	1
HSPD1	2	198361866	C>T	NM_002156.4:c.425G>A	P10809,R142K	rs61755731	0	0	1	0	1
HSPD1	2	198363548	G>C	NM_002156.4:c.25C>G	P10809,R9G	rs370664935	0	0	1	0	0
BOLL	2	198607803	C>T	NM_033030.5:c.810G>A	Q8N9W6,M270I	rs368659245	0	0	0	0	0
BOLL	2	198641827	C>T	NM_033030.5:c.232G>A	Q8N9W6,V78I	rs577424738	0	0	0	0	0
BOLL	2	198646549	G>T	NM_033030.5:c.26C>A	Q8N9W6,S9Y	rs141986181	0	0	0	0	1
NIF3L1	2	201768238	C>T	NM_001136039.2:c.971C>T	Q9GZT8,T324I	rs7917	0	0	0	0	1
METTL21A	2	208477802	C>G	NM_001127395.1:c.625G>C	Q8WXB1,A209P	rs35026137	0	0	0	0	1
PNKD	2	219209676	G>A	NM_015488.4:c.1130G>A	Q8N490,R377Q	rs148141539	0	0	0	0	0
CTDSP1	2	219266385	G>A	NM_021198.2:c.166G>A	Q9GZU7,A56T	rs2227249	1	0	1	0	0
CTDSP1	2	219266388	C>G	NM_021198.2:c.169C>G	Q9GZU7,H57D	rs141917217	1	0	1	0	0
PLCD4	2	219497011	C>A	NM_032726.3:c.1425C>A	Q9BRC7,N475K	rs189779659	1	0	0	0	0
ZFAND2B	2	220072431	C>A	NM_138802.1:c.212C>A	Q8WV99,P71H	rs61750009	0	0	0	0	0
GMPPA	2	220367140	G>A	NM_205847.2:c.466G>A	Q96IJ6,V156I	rs138077680	1	0	0	0	0
CUL3	2	225378348	T>C	NM_003590.4:c.547A>G	Q13618,I183V	rs369362585	0	0	0	0	0
SP100	2	231333763	A>G	NM_001206702.1:c.1297A>G	P23497,M433V	rs12724	0	0	0	0	0
SEPT2	2	242283278	C>G	NM_001008491.1:c.808C>G	Q15019,H270D	rs375981625	0	0	0	0	0
PSMF1	20	1143797	T>C	NM_178578.2:c.575T>C	Q92530,V192A	rs79465651	0	0	0	0	0
SDCBP2	20	1292989	C>T	NM_001199784.1:c.724G>A	Q9H190,G242R	rs4814111	0	0	0	0	1
SDCBP2	20	1293040	C>T	NM_001199784.1:c.673G>A	Q9H190,G225R	rs150913229	0	0	0	0	1
SDCBP2	20	1293046	G>A	NM_001199784.1:c.667C>T	Q9H190,R223C	rs1048621	0	0	0	0	1
SDCBP2	20	1293247	C>T	NM_001199784.1:c.544G>A	Q9H190,V182M	rs2273959	0	0	0	0	1
PCNA	20	5096134	A>G	NM_002592.2:c.667T>C	P12004,S223P	rs140522967	0	0	1	0	0
PCNA	20	5098283	T>C	NM_002592.2:c.415A>G	P12004,M139V	rs376351202	0	0	1	0	1
PAK5	20	9543622	C>T	NM_020341.3:c.1532G>A	Q9P286,S511N	rs2297345	0	0	1	0	0
PAK5	20	9547018	C>G	NM_020341.3:c.1004G>C	Q9P286,R335P	rs11700112	0	0	1	0	0
SEC23B	20	18513350	G>A	NM_032985.4:c.1276G>A	Q15437,V426I	rs41309927	0	0	0	0	0
BCL2L1	20	30309880	G>A	NM_138578.1:c.142C>T	Q07817,P48S	rs376431497	0	0	1	0	0
MAPRE1	20	31421567	A>G	NM_012325.2:c.166A>G	Q15691,I56V	rs145784113	0	0	0	0	0
MAPRE1	20	31434428	A>G	NM_012325.2:c.602A>G	Q15691,N201S	rs41289870	0	0	0	0	0
AHCY	20	32881908	T>C	NM_000687.2:c.274A>G	P23526,I92V	rs11552695	1	0	1	0	0
PPP1R16B	20	37547160	C>T	NM_015568.2:c.1555C>T	Q96T49,P519S	rs377150379	0	0	0	0	0
CD40	20	44751363	C>T	NM_001250.4:c.371C>T	P25942,S124L	rs11569321	0	0	0	0	0
CD40	20	44757524	C>G	NM_001250.4:c.679C>G	P25942,P227A	rs11086998	0	0	0	0	0
TP53RK	20	45315769	T>C	NM_033550.3:c.385A>G	Q96S44,T129A	rs11550540	1	0	0	0	0
TP53RK	20	45315786	C>T	NM_033550.3:c.368G>A	Q96S44,R123Q	rs34983477	1	0	0	0	1
TP53RK	20	45318031	G>A	NM_033550.3:c.23C>T	Q96S44,T8M	rs113419087	1	0	0	0	0
SPATA2	20	48522392	G>A	NM_006038.3:c.1327C>T	Q9UM82,L443F	rs2072985	0	0	0	0	1
SNAI1	20	48600631	T>C	NM_005985.3:c.353T>C	O95863,V118A	rs4647958	0	0	0	0	0
VAPB	20	57016076	G>A	NM_004738.4:c.510G>A	O95292,M170I	rs143144050	0	0	0	0	0
ADRM1	20	60878783	C>G	NM_007002.2:c.159C>G	Q16186,D53E	rs115562292	0	0	0	0	0
ADRM1	20	60881736	A>G	NM_007002.3:c.487A>G	Q16186,M163V	rs140415181	0	0	0	0	0
ADRM1	20	60882747	C>A	NM_007002.2:c.719C>A	Q16186,T240N	rs79836754	0	0	0	0	0
ADRM1	20	60882864	G>A	NM_007002.3:c.836G>A	Q16186,G279E	rs543223102	0	0	0	0	0
ADRM1	20	60883191	C>T	NM_007002.3:c.971C>T	Q16186,A324V	rs45576934	0	0	0	0	0
ADRM1	20	60883201	C>G	NM_007002.3:c.981C>G	Q16186,I327M	rs77432560	0	0	0	0	0
ADRM1	20	60883442	G>A	NM_175573.1:c.1033G>A	Q16186,A345T	rs150640020	0	0	0	0	0
ADRM1	20	60883762	A>C	NM_175573.1:c.1169A>C	Q16186,K390T	rs73916515	0	0	0	0	0
BIRC7	20	61869789	A>G	NM_139317.1:c.491A>G	Q96CA5,H164R	rs61737392	0	0	0	0	0
ZGPAT	20	62340115	C>G	NM_001083113.1:c.183C>G	Q8N5A5,S61R	rs1291212	0	0	0	0	0
ZNF512B	20	62595547	C>T	NM_020713.1:c.1357G>A	Q96KM6,A453T	rs6062599	0	0	0	0	0
ZNF512B	20	62595882	C>T	NM_020713.1:c.1222G>A	Q96KM6,A408T	rs116458703	0	0	0	0	0
NRIP1	21	16339360	T>A	NM_003489.3:c.1154A>T	P48552,K385I	rs141964395	0	0	0	0	0
KRTAP26-1	21	31692277	G>T	NM_203405.1:c.77C>A	Q6PEX3,S26Y	rs3804007	0	0	0	0	1
CBR3	21	37510224	C>T	NM_001236.3:c.391C>T	O75828,P131S	rs16993929	1	1	0	0	0
CBR3	21	37518706	G>A	NM_001236.3:c.730G>A	O75828,V244M	rs1056892	1	1	0	0	0
LCA5L	21	40800371	C>T	NM_152505.3:c.49G>A	O95447,G17S	rs2837029	0	0	0	0	0
RSPH1	21	43896143	C>T	NM_080860.2:c.742G>A	Q8WYR4,G248R	rs117385282	0	0	0	0	0
RSPH1	21	43905850	C>T	NM_080860.2:c.430G>A	Q8WYR4,G144R	rs201489134	0	0	0	0	0
WDR4	21	44273831	C>T	NM_033661.4:c.823G>A	P57081,A275T	rs148443424	1	0	0	0	0
WDR4	21	44293744	C>G	NM_033661.4:c.213G>C	P57081,K71N	rs2248490	1	0	0	0	0
PKNOX1	21	44430292	A>C	NM_004571.3:c.309A>C	P55347,E103D	rs376583194	0	0	0	0	0
PKNOX1	21	44441485	G>A	NM_004571.3:c.793G>A	P55347,V265I	rs376883451	0	0	0	0	0
CBS	21	44474003	C>T	NM_001178009.1:c.1643G>A	P35520,R548Q	rs150828989	1	0	1	0	0
CBS	21	44479397	C>T	NM_001178009.1:c.1162G>A	P35520,D388N	rs375513996	1	0	1	0	0
CBS	21	44480591	G>A	NM_001178009.1:c.1105C>T	P35520,R369C	rs117687681	1	0	1	0	0
CBS	21	44485379	G>A	NM_001178009.1:c.670C>T	P35520,R224C	rs139456571	1	0	1	0	0
CBS	21	44486463	G>A	NM_000071.2:c.341C>T	P35520,A114V	rs121964964	1	0	1	0	0
CBS	21	44488631	T>G	NM_001178009.1:c.304A>C	P35520,K102Q	rs34040148	1	0	1	0	0
CBS	21	44488720	T>A	NM_001178009.1:c.215A>T	P35520,K72I	rs192232907	1	0	1	0	0
KRTAP12-2	21	46086377	A>G	NM_181684.2:c.427T>C	P59991,S143P	rs2838622	0	0	0	0	0
KRTAP12-2	21	46086758	C>T	NM_181684.2:c.46G>A	P59991,A16T	rs13046903	0	0	0	0	0
KRTAP12-1	21	46101993	C>T	NM_181686.1:c.46G>A	P59990,A16T	rs55881656	0	0	0	0	0
FAM207A	21	46387009	C>T	NM_058190.2:c.413C>T	Q9NSI2,T138M	rs138283625	0	0	0	0	1
USP18	22	18650682	C>T	NM_017414.3:c.506C>T	Q9UMW8,T169M	rs3180408	0	0	0	0	0
COMT	22	19951103	G>A	NM_001135161.1:c.304G>A	P21964,A102T	rs5031015	1	1	1	0	0
THAP7	22	21354595	C>A	NM_001008695.1:c.504G>T	Q9BT49,E168D	rs199833891	0	0	0	0	1
CCDC116	22	21991072	T>C	NM_152612.2:c.1555T>C	Q8IYX3-2,C519R	rs861852	0	0	0	0	0
TOP3B	22	22322028	G>A	NM_003935.3:c.799C>T	O95985,R267W	rs146485968	1	0	0	0	1
MIF	22	24236972	A>C	NM_002415.1:c.122A>C	P14174,H41P	rs200005486	0	0	1	0	1
TFIP11	22	26890200	G>A	NM_012143.2:c.2063C>T	Q9UBB9,S688L	rs149764032	0	0	0	0	0
TFIP11	22	26902371	T>C	NM_012143.2:c.418A>G	Q9UBB9,M140V	rs79822310	0	0	0	0	0
TFIP11	22	26906216	C>T	NM_012143.2:c.23G>A	Q9UBB9,R8Q	rs34764403	0	0	0	0	0
CRYBA4	22	27024258	C>T	NM_001886.2:c.307C>T	P53673,R103C	rs149353652	0	0	0	0	0
HSCB	22	29141917	A>G	NM_172002.3:c.489A>G	Q8IWL3,I163M	rs17884212	0	0	0	0	1
RNF185	22	31583129	G>A	NM_152267.3:c.49G>A	Q96GF1,A17T	rs79952133	0	0	0	0	0
IFT27	22	37158985	G>A	NM_001177701.2:c.425C>T	Q9BW83,A142V	rs78099126	0	0	0	0	1
CYTH4	22	37688667	G>A	NM_013385.3:c.25G>A	Q9UIA0,A9T	rs146584091	0	0	0	0	0
CYTH4	22	37692092	A>G	NM_013385.3:c.220A>G	Q9UIA0,M74V	rs16998061	0	0	0	0	0
NOL12	22	38084910	T>C	NM_024313.2:c.292T>C	Q9UGY1,Y98H	rs61737838	0	0	0	0	0
C22orf23	22	38341124	T>G	NM_032561.4:c.406A>C	Q9BZE7,M136L	rs35562630	0	0	0	0	0
DMC1	22	38917703	A>G	NM_007068.3:c.863T>C	Q14565,I288T	rs149395896	0	0	0	0	1
DMC1	22	38934606	T>C	NM_007068.2:c.598A>G	Q14565,M200V	rs2227914	0	0	0	0	0
DMC1	22	38935367	T>C	NM_007068.2:c.545A>G	Q14565,D182G	rs376028127	0	0	0	0	0
DNAL4	22	39176990	G>A	NM_005740.2:c.94C>T	O96015,R32C	rs369970815	0	0	0	0	1
ATF4	22	39917960	A>T	NM_001675.2:c.409A>T	P18848,T137S	rs150385569	0	0	1	0	0
ATF4	22	39918323	C>G	NM_001675.2:c.772C>G	P18848,P258A	rs1803323	0	0	1	0	0
ATF4	22	39918517	G>C	NM_001675.2:c.966G>C	P18848,E322D	rs1803324	0	0	1	0	1
ATF4	22	39918522	C>T	NM_001675.2:c.971C>T	P18848,A324V	rs138696573	0	0	1	0	1
RRP7A	22	42912106	C>T	NM_015703.4:c.253G>A	Q9Y3A4,V85I	rs1812240	0	0	0	0	0
RRP7A	22	42912136	G>T	NM_015703.4:c.223C>A	Q9Y3A4,L75M	rs8139383	0	0	0	0	1
POLDIP3	22	42998873	C>T	NM_032311.3:c.353G>A	Q9BY77,R118Q	rs374659326	0	0	0	0	1
POLDIP3	22	43010817	G>A	NM_032311.3:c.47C>T	Q9BY77,A16V	rs28627172	0	0	0	0	0
POLDIP3	22	43010821	C>T	NM_032311.3:c.43G>A	Q9BY77,A15T	rs61744232	0	0	0	0	0
PACSIN2	22	43278297	A>T	NM_007229.3:c.799T>A	Q9UNF0,Y267N	rs371865681	0	0	0	0	0
PACSIN2	22	43280401	T>A	NM_007229.3:c.776A>T	Q9UNF0,N259I	rs371422883	0	0	0	0	0
PACSIN2	22	43280404	G>T	NM_007229.3:c.773C>A	Q9UNF0,S258Y	rs200427054	0	0	0	0	0
PACSIN2	22	43280453	G>A	NM_007229.3:c.724C>T	Q9UNF0,R242C	rs373497696	0	0	0	0	0
PACSIN2	22	43287153	C>T	NM_007229.3:c.253G>A	Q9UNF0,A85T	rs201034705	0	0	0	0	0
PACSIN2	22	43289562	C>T	NM_007229.3:c.118G>A	Q9UNF0,D40N	rs372271560	0	0	0	0	0
BIK	22	43523748	C>G	NM_001197.4:c.207C>G	Q13323,D69E	rs754646025	0	0	0	0	0
TSPO	22	43558843	C>T	NM_000714.5:c.356C>T	P30536,A119V	rs148614502	0	0	1	0	1
SYCE3	22	50989747	G>C	NM_001123225.1:c.194C>G	A1L190,A65G	rs199824322	0	0	0	0	0
SYCE3	22	50989793	G>A	NM_001123225.1:c.148C>T	A1L190,R50C	rs373086990	0	0	0	0	0
VHL	3	10183605	C>T	NM_198156.2:c.74C>T	P40337,P25L	rs35460768	0	0	0	0	0
VHL	3	10183772	C>T	NM_198156.2:c.241C>T	P40337,P81S	rs5030806	0	0	0	0	0
VHL	3	10191563	G>A	NM_198156.2:c.433G>A	P40337-2,E145K	rs367545984	0	0	0	0	1
TBC1D5	3	17349498	T>C	NM_014744.2:c.1124A>G	Q92609,Y375C	rs79960281	0	0	0	0	0
RARB	3	25502773	G>A	NM_000965.3:c.247G>A	P10826-2,V83I	rs372338731	0	0	1	0	0
RARB	3	25611288	C>T	NM_000965.3:c.488C>T	Q86UC5,S163L	rs372148180	0	0	0	0	0
NGLY1	3	25781075	A>G	NM_018297.3:c.874T>C	Q96IV0,F292L	rs375575749	1	0	0	0	0
NGLY1	3	25792697	C>A	NM_018297.3:c.550G>T	Q96IV0,V184F	rs139636452	1	0	0	0	0
DYNC1LI1	3	32578505	T>C	NM_016141.3:c.830A>G	Q9Y6G9,Q277R	rs2303857	0	0	0	0	1
DYNC1LI1	3	32586499	A>G	NM_016141.3:c.437T>C	Q9Y6G9,V146A	rs116075738	0	0	0	0	0
PDCD6IP	3	33877626	G>A	NM_001162429.2:c.940G>A	Q8WUM4-2,A314T	rs3792594	0	0	0	0	0
PDCD6IP	3	33883492	G>A	NM_001162429.2:c.1300G>A	Q8WUM4-2,G434S	rs148256302	0	0	0	0	0
PDCD6IP	3	33893987	A>G	NM_001162429.2:c.1664A>G	Q8WUM4-2,N555S	rs9813017	0	0	0	0	0
PDCD6IP	3	33905566	C>T	NM_001162429.2:c.2204C>T	Q8WUM4-2,S735L	rs1127732	0	0	0	0	0
PDCD6IP	3	33906823	G>C	NM_001162429.2:c.2348G>C	Q8WUM4-2,G783A	rs115916654	0	0	0	0	0
MLH1	3	37045902	G>A	NM_000249.3:c.317G>A	P40692,S106N	rs368208495	0	0	0	0	0
MLH1	3	37053550	G>A	NM_000249.3:c.637G>A	P40692,V213M	rs2308317	0	0	0	0	0
MLH1	3	37061893	T>C	NM_000249.3:c.977T>C	P40692,V326A	rs63751049	0	0	0	0	1
MLH1	3	37067240	T>A	NM_000249.3:c.1151T>A	P40692,V384D	rs63750447	0	0	0	0	0
MLH1	3	37067306	G>A	NM_000249.3:c.1217G>A	P40692,S406N	rs41294980	0	0	0	0	0
MLH1	3	37067410	G>A	NM_000249.3:c.1321G>A	P40692,A441T	rs63750365	0	0	0	0	0
MLH1	3	37089130	A>G	NM_000249.3:c.1852A>G	P40692,K618E	rs35001569	0	0	0	0	1
MLH1	3	37089131	A>C	NM_000249.3:c.1853A>C	P40692,K618T	rs63750449	0	0	0	0	1
MLH1	3	37090074	A>G	NM_000249.3:c.1963A>G	P40692,I655V	rs55907433	0	0	0	0	0
MLH1	3	37090471	A>G	NM_000249.3:c.2066A>G	P40692,Q689R	rs63750702	0	0	0	0	1
MLH1	3	37092019	G>A	NM_000249.3:c.2146G>A	P40692,V716M	rs35831931	0	0	0	0	1
MLH1	3	37092025	C>T	NM_000249.3:c.2152C>T	P40692,H718Y	rs2020873	0	0	0	0	0
MLH1	3	37092115	G>C	NM_000249.3:c.2242G>C	P40692,D748H	rs374380262	0	0	0	0	1
GORASP1	3	39139776	G>A	NM_031899.2:c.1274C>T	Q9BQQ3,T425M	rs1109643	0	0	0	0	0
KLHL40	3	42730389	G>A	NM_152393.2:c.1450G>A	Q2TBA0,D484N	rs372246096	0	0	0	0	0
ZNF502	3	44762830	A>G	NM_001134441.1:c.521A>G	Q8TBZ5,Q174R	rs56084453	0	0	0	0	0
ZNF502	3	44762859	A>G	NM_001134441.1:c.550A>G	Q8TBZ5,T184A	rs80107322	0	0	0	0	0
ZNF502	3	44763037	A>C	NM_001134441.1:c.728A>C	Q8TBZ5,E243A	rs7640654	0	0	0	0	0
ARIH2	3	48965078	A>C	NM_006321.2:c.87A>C	O95376,E29D	rs34221642	0	0	0	0	0
C3orf62	3	49308808	C>T	NM_198562.2:c.609G>A	Q6ZUJ4,M203I	rs376629875	0	0	0	0	0
C3orf62	3	49313882	T>C	NM_198562.2:c.424A>G	Q6ZUJ4,N142D	rs149243117	0	0	0	0	0
C3orf62	3	49313978	C>T	NM_198562.2:c.328G>A	Q6ZUJ4,E110K	rs13077498	0	0	0	0	0
C3orf62	3	49314110	T>C	NM_198562.2:c.196A>G	Q6ZUJ4,R66G	rs61749309	0	0	0	0	0
C3orf62	3	49314128	C>T	NM_198562.2:c.178G>A	Q6ZUJ4,V60M	rs61749312	0	0	0	0	0
APEH	3	49716357	T>C	NM_001640.3:c.1133T>C	P13798,F378S	rs140712255	1	0	0	0	1
GMPPB	3	49760117	C>T	NM_021971.1:c.473G>A	Q9Y5P6,R158Q	rs374497499	1	0	0	0	0
GMPPB	3	49760431	G>C	NM_021971.1:c.376C>G	Q9Y5P6,H126D	rs34345884	1	0	0	0	0
TRAIP	3	49866894	C>A	NM_005879.2:c.1284G>T	Q9BWF2,Q428H	rs146306196	0	0	0	0	0
HEMK1	3	50614990	T>G	NM_016173.3:c.600T>G	Q9Y5R4,H200Q	rs2232251	0	0	0	0	1
ACY1	3	52019935	C>T	NM_001198895.1:c.332C>T	Q03154,A111V	rs149475049	1	0	1	0	0
ACY1	3	52020630	A>G	NM_001198895.1:c.536A>G	Q03154,N179S	rs887540	1	0	1	0	0
ACY1	3	52021009	C>T	NM_001198895.1:c.589C>T	Q03154,R197W	rs121912700	1	0	1	0	1
ACY1	3	52021010	G>A	NM_001198895.1:c.590G>A	Q03154,R197Q	rs143611624	1	0	1	0	0
ACY1	3	52021205	T>C	NM_001198895.1:c.700T>C	Q03154,W234R	rs146664871	1	0	1	0	0
ACY1	3	52022837	C>T	NM_001198895.1:c.1057C>T	Q03154,R353C	rs121912698	1	0	1	0	1
ACY1	3	52022996	C>T	NM_001198895.1:c.1132C>T	Q03154,R378W	rs148346337	1	0	1	0	0
ACY1	3	52022997	G>A	NM_001198895.1:c.1133G>A	Q03154,R378Q	rs150480963	1	0	1	0	0
ACY1	3	52023020	C>T	NM_001198895.1:c.1156C>T	Q03154,R386C	rs2229152	1	0	1	0	1
ACY1	3	52023042	G>A	NM_001198895.1:c.1178G>A	Q03154,R393H	rs121912701	1	0	1	0	0
DCP1A	3	53324848	C>G	NM_018403.5:c.1422G>C	Q9NPI6,Q474H	rs116594772	0	0	0	0	0
DCP1A	3	53326488	G>T	NM_018403.5:c.994C>A	Q9NPI6,P332T	rs34229192	0	0	0	0	0
DCP1A	3	53326592	G>C	NM_018403.5:c.890C>G	Q9NPI6,A297G	rs35988197	0	0	0	0	0
ARHGEF3	3	56763584	T>C	NM_019555.2:c.1295A>G	Q9NR81,N432S	rs45465492	0	0	0	0	0
APPL1	3	57271566	A>G	NM_012096.2:c.200A>G	Q9UKG1,E67G	rs141978531	0	0	0	0	0
APPL1	3	57294729	C>T	NM_012096.2:c.1769C>T	Q9UKG1,T590I	rs369533275	0	0	0	0	0
KCTD6	3	58487265	A>G	NM_001128214.1:c.620A>G	Q8NC69,N207S	rs369681507	0	0	0	0	0
FAM107A	3	58552329	C>G	NM_001076778.1:c.421G>C	O95990,E141Q	rs11539086	0	0	0	0	1
FAM107A	3	58553075	T>G	NM_001076778.1:c.187A>C	O95990,S63R	rs138111466	0	0	0	0	0
FHIT	3	59999794	T>C	NM_001166243.1:c.188A>G	P49789,Q63R	rs142297072	1	0	1	0	1
CBLB	3	105421032	C>G	NM_170662.3:c.1865G>C	Q13191,S622T	rs41302192	0	0	0	0	0
DZIP3	3	108380982	C>A	NM_014648.3:c.2301C>A	Q86Y13,F767L	rs80072641	0	0	0	0	0
TIMMDC1	3	119219573	A>G	NM_016589.3:c.226A>G	Q9NPL8,N76D	rs11539377	0	0	0	0	0
TIMMDC1	3	119222842	C>G	NM_016589.3:c.491C>G	Q9NPL8,A164G	rs376259008	0	0	0	0	0
TIMMDC1	3	119242484	C>T	NM_016589.3:c.739C>T	Q9NPL8,P247S	rs200958513	0	0	0	0	0
HCLS1	3	121351338	C>T	NM_005335.4:c.1081G>A	P14317,E361K	rs2070180	0	0	0	0	0
HCLS1	3	121354620	G>A	NM_005335.4:c.653C>T	P14317,P218L	rs61749596	0	0	0	0	0
HCLS1	3	121377132	C>G	NM_005335.4:c.63G>C	P14317,W21C	rs148254045	0	0	0	0	0
KPNA1	3	122146516	G>A	NM_002264.3:c.1298C>T	P52294,T433M	rs369415466	0	0	0	0	0
KPNA1	3	122170872	T>C	NM_002264.3:c.604A>G	P52294,M202V	rs142101334	0	0	0	0	0
ROPN1	3	123695759	A>C	NM_017578.2:c.186T>G	Q9HAT0,C62W	rs116674643	0	0	0	0	0
KLF15	3	126071170	G>A	NM_014079.3:c.596C>T	Q9UIH9,A199V	rs144335800	0	0	0	0	0
ABTB1	3	127398955	G>A	NM_172027.2:c.1157G>A	Q969K4,R386H	rs73203006	0	0	0	0	0
GATA2	3	128204951	C>T	NM_001145662.1:c.490G>A	P23769,A164T	rs2335052	0	0	0	0	0
RPN1	3	128356666	G>C	NM_002950.3:c.609C>G	P04843,F203L	rs115466774	1	0	0	0	1
SOX14	3	137483946	C>G	NM_004189.3:c.320C>G	O95416,A107G	rs367892960	0	0	0	0	0
DZIP1L	3	137786501	C>T	NM_173543.2:c.1874G>A	Q8IYY4,R625H	rs377337730	0	0	0	0	0
DZIP1L	3	137787041	C>T	NM_173543.2:c.1784G>A	Q8IYY4,G595E	rs115489792	0	0	0	0	0
DZIP1L	3	137822552	G>A	NM_173543.2:c.262C>T	Q8IYY4,R88C	rs138845918	0	0	0	0	0
PLSCR4	3	145917761	T>C	NM_020353.2:c.463A>G	Q9NRQ2,I155V	rs1061409	0	0	0	0	0
PLSCR4	3	145924348	C>A	NM_020353.2:c.319G>T	Q9NRQ2,A107S	rs34752991	0	0	0	0	0
PLSCR4	3	145938619	T>C	NM_020353.2:c.101A>G	Q9NRQ2,N34S	rs3762685	0	0	0	0	0
TM4SF4	3	149193623	C>T	NM_004617.3:c.188C>T	P48230,A63V	rs188249785	0	0	0	0	0
WWTR1	3	149245675	T>A	NM_015472.4:c.853A>T	Q9GZV5,T285S	rs28763914	0	0	0	0	0
MLF1	3	158320703	C>A	NM_022443.4:c.676C>A	P58340,P226T	rs15967	0	0	0	0	0
TRIM59	3	160156143	T>C	NM_173084.2:c.829A>G	Q8IWR1,I277V	rs140620378	0	0	0	0	0
TRIM59	3	160156200	G>A	NM_173084.2:c.772C>T	Q8IWR1,R258C	rs150969319	0	0	0	0	0
SERPINI2	3	167184878	T>C	NM_006217.3:c.443A>G	O75830,E148G	rs9841174	0	0	0	0	0
PDCD10	3	167413505	T>C	NM_007217.3:c.274A>G	Q9BUL8,M92V	rs375730075	0	0	0	0	0
PDCD10	3	167437888	T>C	NM_007217.3:c.58A>G	Q9BUL8,M20V	rs138275885	0	0	0	0	0
TTC14	3	180327473	G>C	NM_133462.3:c.1456G>C	Q96N46,E486Q	rs143275458	0	0	0	0	0
TTC14	3	180328106	A>G	NM_133462.3:c.2089A>G	Q96N46,S697G	rs200613480	0	0	0	0	0
SOX2	3	181430689	C>T	NM_003106.3:c.541C>T	P48431,P181S	rs369111881	0	0	0	0	0
ABCF3	3	183906916	C>T	NM_018358.2:c.1018C>T	Q9NUQ8,R340W	rs150245456	0	0	0	0	0
ABCF3	3	183909003	G>A	NM_018358.2:c.1529G>A	Q9NUQ8,R510H	rs9811715	0	0	0	0	0
ALG3	3	183963381	T>C	NM_005787.5:c.319A>G	Q92685,I107V	rs2233463	1	0	0	0	0
MAGEF1	3	184429332	T>C	NM_022149.4:c.278A>G	Q9HAY2,K93R	rs34540780	0	0	0	0	0
EHHADH	3	184910042	A>G	NM_001966.3:c.2144T>C	Q08426,L715S	rs11927618	1	0	1	0	1
EHHADH	3	184910078	G>A	NM_001966.3:c.2108C>T	Q08426,S703F	rs55752621	1	0	1	0	0
EHHADH	3	184910133	G>T	NM_001966.3:c.2053C>A	Q08426,Q685K	rs11919970	1	0	1	0	1
EHHADH	3	184910249	A>G	NM_001966.3:c.1937T>C	Q08426,I646T	rs375669510	1	0	1	0	1
EHHADH	3	184910520	T>C	NM_001966.3:c.1666A>G	Q08426,R556G	rs140735525	1	0	1	0	0
EHHADH	3	184910738	C>T	NM_001966.3:c.1448G>A	Q08426,R483Q	rs79582353	1	0	1	0	1
ADIPOQ	3	186572089	T>C	NM_004797.3:c.331T>C	Q15848,Y111H	rs17366743	0	0	0	0	0
CTBP1	4	1206045	C>T	NM_001012614.1:c.1273G>A	Q13363-2,A425T	rs145193058	0	0	1	0	0
LYAR	4	4276198	C>T	NM_017816.2:c.728G>A	Q9NX58,G243D	rs41264703	0	0	0	0	0
ZBTB49	4	4304443	T>C	NM_145291.3:c.880T>C	Q6ZSB9,C294R	rs151290923	0	0	0	0	0
ZBTB49	4	4304522	A>C	NM_145291.3:c.959A>C	Q6ZSB9,Y320S	rs2920217	0	0	0	0	1
ZBTB49	4	4304599	G>A	NM_145291.3:c.1036G>A	Q6ZSB9,E346K	rs112865618	0	0	0	0	0
ZBTB49	4	4322624	C>G	NM_145291.3:c.1879C>G	Q6ZSB9,P627A	rs34623124	0	0	0	0	0
ZBTB49	4	4322847	G>A	NM_145291.3:c.2102G>A	Q6ZSB9,G701D	rs146595079	0	0	0	0	0
C4orf19	4	37592128	G>A	NM_018302.2:c.451G>A	Q8IY42,A151T	rs2973275	0	0	0	0	0
FAM114A1	4	38879818	C>T	NM_138389.2:c.119C>T	Q8IWE2,S40L	rs34137542	0	0	0	0	0
LNX1	4	54362515	C>T	NM_001126328.2:c.1025G>A	Q8TBB1,R342H	rs200184950	0	0	0	0	0
CLOCK	4	56319244	G>T	NM_004898.3:c.1183C>A	O15516,L395I	rs6855837	1	0	0	0	0
CLOCK	4	56325147	C>T	NM_004898.3:c.704G>A	O15516,G235E	rs138755597	1	0	0	0	0
CSN3	4	71115060	G>A	NM_005212.2:c.433G>A	P07498,A145T	rs3775739	0	0	1	0	0
NUP54	4	77045812	C>T	NM_017426.2:c.1154G>A	Q7Z3B4,R385K	rs149283689	0	0	0	0	0
NUP54	4	77053834	T>C	NM_017426.2:c.749A>G	Q7Z3B4,N250S	rs61750814	0	0	0	0	0
HPGDS	4	95223349	A>G	NM_014485.2:c.383T>C	O60760,M128T	rs34124298	1	0	1	0	1
PDLIM5	4	95496882	C>T	NM_006457.4:c.407C>T	Q96HC4,S136F	rs2452600	0	0	0	0	0
PDLIM5	4	95561480	C>T	NM_006457.4:c.1162C>T	Q96HC4,P388S	rs7690464	0	0	0	0	0
TSPAN5	4	99397428	G>A	NM_005723.3:c.653C>T	P62079,T218M	rs202045618	0	0	0	0	0
BDH2	4	104012365	A>G	NM_020139.3:c.326T>C	Q9BUT1,M109T	rs140261412	1	0	0	0	1
BDH2	4	104016424	T>G	NM_020139.3:c.87A>C	Q9BUT1,E29D	rs76142480	1	0	0	0	1
CASP6	4	110610545	C>A	NM_001226.3:c.823G>T	P55212,V275F	rs370198937	1	0	0	0	0
CASP6	4	110610559	A>G	NM_001226.3:c.809T>C	P55212,I270T	rs141415909	1	0	0	0	0
CASP6	4	110610604	T>G	NM_001226.3:c.764A>C	P55212,K255T	rs373530748	1	0	0	0	0
CASP6	4	110615839	C>T	NM_001226.3:c.325G>A	P55212,A109T	rs5030674	1	0	0	0	0
CASP6	4	110618790	T>G	NM_001226.3:c.218A>C	P55212,N73T	rs141550898	1	0	0	0	0
CASP6	4	110618915	A>C	NM_001226.3:c.93T>G	P55212,F31L	rs139364638	1	0	0	0	0
CAMK2D	4	114378518	C>T	NM_172115.2:c.1406G>A	Q13557,R469H	rs141725310	1	0	1	0	0
CAMK2D	4	114378519	G>A	NM_172115.2:c.1405C>T	Q13557,R469C	rs199603492	1	0	1	0	0
CAMK2D	4	114381380	C>T	NM_172115.2:c.1127G>A	Q13557,G376D	rs139199077	1	0	1	0	0
CAMK2D	4	114458513	G>T	NM_172115.2:c.501C>A	Q13557,D167E	rs35367671	1	0	1	0	0
MAD2L1	4	120981323	T>C	NM_002358.3:c.568A>G	Q13257,I190V	rs61752608	0	0	0	0	0
TNIP3	4	122078317	T>C	NM_024873.5:c.295A>G	Q96KP6,K99E	rs10000692	0	0	0	0	0
SPRY1	4	124322817	G>A	NM_199327.2:c.71G>A	O43609,R24H	rs201409774	0	0	0	0	0
SPRY1	4	124322855	G>A	NM_199327.2:c.109G>A	O43609,A37T	rs115106991	0	0	0	0	0
C4orf33	4	130032843	A>G	NM_001099783.1:c.497A>G	Q8N1A6,H166R	rs17351999	0	0	0	0	0
GYPA	4	145035851	C>T	NM_002099.6:c.427G>A	P02724,E143K	rs149908820	0	0	0	0	0
GYPA	4	145041720	A>G	NM_002099.6:c.59T>C	P02724,L20S	rs7682260	0	0	0	0	1
RBM46	4	155719189	T>G	NM_144979.3:c.378T>G	Q8TBY0,I126M	rs79167802	0	0	0	0	0
KLHL2	4	166150008	T>G	NM_007246.3:c.202T>G	O95198,S68A	rs146828521	0	0	0	0	0
KLHL2	4	166184433	G>A	NM_007246.3:c.466G>A	O95198,V156I	rs149264360	0	0	0	0	0
KLHL2	4	166234488	G>A	NM_007246.3:c.1438G>A	O95198,A480T	rs373363990	0	0	0	0	0
ANXA10	4	169060721	T>C	NM_007193.4:c.185T>C	Q9UJ72,M62T	rs145654750	0	0	0	0	1
ANXA10	4	169083694	A>C	NM_007193.4:c.211A>C	Q9UJ72,M71L	rs6836994	0	0	0	0	0
ANXA10	4	169100440	T>C	NM_007193.4:c.701T>C	Q9UJ72,F234S	rs114097925	0	0	0	0	0
PDLIM3	4	186425698	G>A	NM_001114107.4:c.692C>T	Q53GG5-2,T231M	rs150070443	0	0	0	0	0
PDLIM3	4	186427735	G>A	NM_001114107.4:c.590C>T	Q53GG5-2,T197I	rs62347360	0	0	0	0	0
CEP72	5	624591	C>T	NM_018140.3:c.409C>T	Q9P209,R137C	rs150804145	0	0	0	0	0
CEP72	5	639213	G>A	NM_018140.3:c.1216G>A	Q9P209,G406R	rs373103257	0	0	0	0	0
CEP72	5	639231	C>A	NM_018140.3:c.1234C>A	Q9P209,P412T	rs12522955	0	0	0	0	0
TRIP13	5	917145	G>A	NM_004237.3:c.1226G>A	Q15645,G409E	rs148312124	0	0	0	0	0
GPBP1	5	56542905	A>G	NM_022913.3:c.667A>G	Q86WP2,T223A	rs151161676	0	0	0	0	0
GPBP1	5	56558504	C>G	NM_022913.3:c.1347C>G	Q86WP2,S449R	rs373601089	0	0	0	0	0
ZNF366	5	71739825	C>G	NM_152625.1:c.1993G>C	Q8N895,E665Q	rs369388922	0	0	0	0	0
ZNF366	5	71740017	C>T	NM_152625.1:c.1801G>A	Q8N895,V601M	rs377196303	0	0	0	0	0
COL4A3BP	5	74722269	C>T	NM_031361.2:c.383G>A	Q9Y5P4,R128H	rs372235292	0	0	0	0	0
POC5	5	74981103	C>T	NM_152408.2:c.1261G>A	Q8NA72-3,A421T	rs34678567	0	0	0	0	0
POC5	5	74986278	C>T	NM_152408.2:c.830G>A	Q8NA72-3,R277K	rs202066997	0	0	0	0	0
POC5	5	74990645	T>C	NM_152408.2:c.450A>G	Q8NA72-3,I150M	rs372811956	0	0	0	0	0
POC5	5	74998501	C>T	NM_152408.2:c.367G>A	Q8NA72-3,D123N	rs200926172	0	0	0	0	0
POC5	5	75001582	A>G	NM_152408.2:c.179T>C	Q8NA72-3,I60T	rs17672542	0	0	0	0	0
POC5	5	75003678	T>C	NM_152408.2:c.32A>G	Q8NA72-3,H11R	rs2307111	0	0	0	0	0
BHMT	5	78417152	C>T	NM_001713.2:c.589C>T	Q93088,P197S	rs60947960	1	0	1	0	0
BHMT	5	78417158	G>A	NM_001713.2:c.595G>A	Q93088,G199S	rs59866108	1	0	1	0	1
BHMT	5	78421959	G>A	NM_001713.2:c.716G>A	Q93088,R239Q	rs3733890	1	0	1	0	0
SPZ1	5	79616059	G>A	NM_032567.3:c.25G>A	Q9BXG8,E9K	rs56226654	0	0	0	0	0
SPZ1	5	79616936	A>C	NM_032567.3:c.902A>C	Q9BXG8,H301P	rs35337118	0	0	0	0	0
XRCC4	5	82406873	G>A	NM_022406.2:c.166G>A	Q13426,A56T	rs28383151	0	0	0	0	1
XRCC4	5	82500641	G>A	NM_022406.2:c.646G>A	Q13426,A216T	rs151332331	0	0	0	0	0
XRCC4	5	82500693	C>A	NM_022406.2:c.698C>A	Q13426,T233N	rs140579916	0	0	0	0	0
XRCC4	5	82500729	G>A	NM_022406.2:c.734G>A	Q13426,G245E	rs371824973	0	0	0	0	0
CCNH	5	86703854	T>G	NM_001239.3:c.464A>C	P51946,N155T	rs199815978	0	0	0	0	1
RFESD	5	94989878	A>C	NM_173362.3:c.113A>C	Q8TAC1,D38A	rs74672963	0	0	0	0	1
FAM174A	5	99871518	A>G	NM_198507.1:c.284A>G	Q8TBP5,D95G	rs139597477	0	0	0	0	0
ZCCHC10	5	132334397	A>G	NM_017665.1:c.391T>C	Q8TBK6-2,S131P	rs142042047	0	0	0	0	0
PITX1	5	134364518	C>G	NM_002653.4:c.896G>C	P78337,G299A	rs479632	0	0	0	0	0
DCANP1	5	134782252	G>T	NM_130848.2:c.547C>A	Q8TF63,P183T	rs142420849	0	0	0	0	0
DCANP1	5	134782396	T>A	NM_130848.2:c.403A>T	Q8TF63,S135C	rs67187482	0	0	0	0	0
NME5	5	137451417	T>C	NM_003551.2:c.592A>G	P56597,N198D	rs144524055	1	0	0	0	0
NME5	5	137454567	T>C	NM_003551.2:c.495A>G	P56597,I165M	rs116440778	1	0	0	0	0
NME5	5	137464978	T>G	NM_003551.2:c.309A>C	P56597,L103F	rs142506477	1	0	0	0	0
NME5	5	137465138	C>T	NM_003551.2:c.149G>A	P56597,S50N	rs150169245	1	0	0	0	0
KIF20A	5	137515500	C>T	NM_005733.2:c.131C>T	O95235,S44F	rs150704301	0	0	0	0	1
SH3RF2	5	145442133	G>A	NM_152550.3:c.2059G>A	Q8TEC5,V687I	rs11435	0	0	0	0	0
AFAP1L1	5	148680759	G>A	NM_152406.2:c.293G>A	Q8TED9,S98N	rs368161484	0	0	0	0	0
AFAP1L1	5	148695816	T>C	NM_152406.2:c.1217T>C	Q8TED9,L406P	rs114156302	0	0	0	0	0
TNIP1	5	150431808	G>T	NM_001252390.1:c.640C>A	Q15025,Q214K	rs145882955	0	0	0	0	0
TNIP1	5	150436422	C>T	NM_001252390.1:c.532G>A	Q15025,G178S	rs52817781	0	0	0	0	0
TNIP1	5	150436503	G>C	NM_001252390.1:c.451C>G	Q15025,P151A	rs2233290	0	0	0	0	0
TNIP1	5	150444568	T>G	NM_001252390.1:c.89A>C	Q15025,K30T	rs138270846	0	0	0	0	1
TNIP1	5	150444611	C>T	NM_001252390.1:c.46G>A	Q15025,V16M	rs76191063	0	0	0	0	0
ZBED8	5	159820931	C>A	NM_022090.3:c.1567G>T	Q8IZ13,A523S	rs10515808	0	0	0	0	0
ZBED8	5	159821755	A>T	NM_022090.3:c.743T>A	Q8IZ13,M248K	rs113463292	0	0	0	0	1
HMMR	5	162902516	T>C	NM_012485.2:c.1058T>C	O75330-2,V353A	rs299290	0	0	1	0	0
HMMR	5	162909667	A>G	NM_001142556.1:c.1405A>G	O75330-3,S469G	rs72808225	0	0	1	0	0
NPM1	5	170827900	T>C	NM_002520.6:c.640T>C	P06748,S214P	rs373068340	0	0	0	0	0
DOK3	5	176931871	C>T	NM_001144875.1:c.518G>A	Q7L591-3,R173H	rs149253982	0	0	0	0	0
PHYKPL	5	177652392	T>C	NM_153373.2:c.377A>G	Q8IUZ5,H126R	rs7707147	0	0	1	0	0
MAPK9	5	179669708	C>A	NM_002752.4:c.736G>T	P45984,A246S	rs35421153	1	0	1	0	0
GMDS	6	1961185	C>T	NM_001500.3:c.361G>A	O60547,A121T	rs377173865	1	0	0	0	0
GCM2	6	10877559	C>T	NM_004752.3:c.157G>A	O75603,D53N	rs11963186	0	0	0	0	0
TBC1D7	6	13321321	A>C	NM_016495.4:c.200T>G	Q9P0N9,L67W	rs543580	0	0	0	0	1
MYLIP	6	16145325	A>G	NM_013262.3:c.1025A>G	Q8WY64,N342S	rs9370867	0	0	0	0	0
GMNN	6	24777517	A>C	NM_015895.4:c.43A>C	O75496,N15H	rs34891389	0	0	0	0	0
GMNN	6	24781719	G>C	NM_015895.4:c.144G>C	O75496,L48F	rs2307307	0	0	0	0	0
GMNN	6	24781735	C>T	NM_015895.4:c.160C>T	O75496,R54W	rs2307306	0	0	0	0	0
GMNN	6	24781753	T>C	NM_015895.4:c.178T>C	O75496,S60P	rs2307302	0	0	0	0	0
GMNN	6	24781801	A>G	NM_015895.4:c.226A>G	O75496,K76E	rs370562633	0	0	0	0	0
GMNN	6	24784327	C>G	NM_015895.4:c.287C>G	O75496,S96C	rs377373371	0	0	0	0	0
GMNN	6	24784754	A>G	NM_015895.4:c.440A>G	O75496,H147R	rs138555209	0	0	0	0	0
GMNN	6	24785898	A>T	NM_015895.4:c.501A>T	O75496,E167D	rs141209716	0	0	0	0	0
HIST1H3G	6	26271230	G>C	NM_003534.2:c.383C>G	P68431,A128G	rs150252598	0	0	0	0	0
ZNF165	6	28053463	C>T	NM_003447.3:c.205C>T	P49910,R69C	rs200455262	0	0	0	0	0
ZNF165	6	28056829	A>T	NM_003447.3:c.1039A>T	P49910,N347Y	rs36112794	0	0	0	0	0
ZSCAN9	6	28194963	A>G	NM_001199480.1:c.101A>G	O15535,Q34R	rs62638671	0	0	0	0	0
ZKSCAN4	6	28219524	C>G	NM_019110.3:c.235G>C	Q969J2,G79R	rs369687865	0	0	0	0	1
ZKSCAN4	6	28219661	G>A	NM_019110.3:c.98C>T	Q969J2,S33F	rs9986596	0	0	0	0	0
ZKSCAN4	6	28219695	G>A	NM_019110.3:c.64C>T	Q969J2,L22F	rs62638680	0	0	0	0	0
PGBD1	6	28251663	A>G	NM_032507.3:c.73A>G	Q96JS3,T25A	rs114108814	0	0	0	0	0
PGBD1	6	28264681	G>A	NM_032507.3:c.731G>A	Q96JS3,G244E	rs3800324	0	0	0	0	1
PGBD1	6	28264692	C>G	NM_032507.3:c.742C>G	Q96JS3,Q248E	rs3800325	0	0	0	0	1
PGBD1	6	28264717	C>T	NM_032507.3:c.767C>T	Q96JS3,P256L	rs3800326	0	0	0	0	1
PGBD1	6	28268824	A>G	NM_032507.3:c.1193A>G	Q96JS3,N398S	rs33932084	0	0	0	0	0
PGBD1	6	28269663	A>G	NM_032507.3:c.2032A>G	Q96JS3,I678V	rs1997660	0	0	0	0	0
TRIM27	6	28872325	T>C	NM_006510.4:c.1064A>G	P14373,N355S	rs368264821	0	0	0	0	1
TRIM10	6	30126225	A>G	NM_052828.2:c.707T>C	Q9UDY6,I236T	rs111803166	0	0	0	0	1
TRIM10	6	30126285	C>T	NM_052828.2:c.647G>A	Q9UDY6,R216K	rs61737424	0	0	0	0	0
TRIM10	6	30126303	T>A	NM_052828.2:c.629A>T	Q9UDY6,Q210L	rs61737427	0	0	0	0	0
TRIM10	6	30126971	G>C	NM_052828.2:c.481C>G	Q9UDY6,Q161E	rs140717384	0	0	0	0	0
TRIM10	6	30128442	C>T	NM_052828.2:c.194G>A	Q9UDY6,R65H	rs12212092	0	0	0	0	0
TRIM10	6	30128548	C>T	NM_052828.2:c.88G>A	Q9UDY6,D30N	rs376722802	0	0	0	0	0
TRIM39	6	30303553	T>C	NM_172016.2:c.581T>C	Q9HCM9,L194S	rs145694007	0	0	0	0	1
PRR3	6	30529700	C>T	NM_025263.3:c.259C>T	P79522,R87W	rs75541627	0	0	0	0	0
TCF19	6	31130292	C>T	NM_001077511.1:c.836C>T	Q9Y242,A279V	rs77870954	0	0	0	0	0
LTA	6	31540784	C>A	NM_001159740.2:c.179C>A	P01374,T60N	rs1041981	0	0	1	0	0
BAG6	6	31610686	A>G	NM_001098534.1:c.1855T>C	P46379-2,S619P	rs1052486	0	0	0	0	0
GPANK1	6	31632088	G>C	NM_001199240.1:c.168C>G	O95872,D56E	rs35499542	0	0	0	0	1
GPANK1	6	31632134	C>A	NM_001199240.1:c.122G>T	O95872,R41L	rs3130618	0	0	0	0	0
ABHD16A	6	31660879	C>A	NM_021160.2:c.551G>T	O95870,R184L	rs139667935	0	0	0	0	0
PHF1	6	33380081	C>T	NM_024165.2:c.41C>T	O43189,S14L	rs368297880	0	0	0	0	0
ZBTB9	6	33423395	C>G	NM_152735.3:c.518C>G	Q96C00,S173C	rs147186666	0	0	0	0	0
BAK1	6	33541836	C>T	NM_001188.3:c.506G>A	Q16611,R169Q	rs143054587	0	0	0	0	0
BAK1	6	33541855	G>C	NM_001188.3:c.487C>G	Q16611,L163V	rs148199579	0	0	0	0	0
BAK1	6	33541983	T>A	NM_001188.3:c.359A>T	Q16611,E120V	rs146926576	0	0	0	0	0
BAK1	6	33543117	G>A	NM_001188.3:c.308C>T	Q16611,T103M	rs373778311	0	0	0	0	0
BAK1	6	33543133	G>C	NM_001188.3:c.292C>G	Q16611,Q98E	rs371320117	0	0	0	0	0
BAK1	6	33543207	T>A	NM_001188.3:c.218A>T	Q16611,Q73L	rs375888869	0	0	0	0	0
PACSIN1	6	34496473	A>G	NM_001199583.1:c.275A>G	Q9BY11,D92G	rs374966564	1	0	0	0	0
PACSIN1	6	34497563	C>T	NM_001199583.1:c.733C>T	Q9BY11,L245F	rs148761372	1	0	0	0	0
PACSIN1	6	34498120	A>G	NM_001199583.1:c.889A>G	Q9BY11,M297V	rs140400194	1	0	0	0	0
LHFPL5	6	35782525	G>C	NM_182548.3:c.615G>C	Q8TAF8,K205N	rs149081163	0	0	0	0	0
CDKN1A	6	36651971	C>A	NM_000389.4:c.93C>A	P38936,S31R	rs1801270	0	0	1	0	0
CDKN1A	6	36652067	C>A	NM_000389.4:c.189C>A	P38936,F63L	rs4986867	0	0	1	0	0
CDKN1A	6	36652078	G>T	NM_000389.4:c.200G>T	P38936,R67L	rs45548832	0	0	1	0	0
CDKN1A	6	36652125	C>T	NM_000389.4:c.247C>T	P38936,R83W	rs374965936	0	0	1	0	0
CDKN1A	6	36652129	G>A	NM_000389.4:c.251G>A	P38936,R84Q	rs34916193	0	0	1	0	0
CDKN1A	6	36652228	G>A	NM_000389.4:c.350G>A	P38936,C117Y	rs148679597	0	0	1	0	0
CDKN1A	6	36653548	C>T	NM_000389.4:c.466C>T	P38936,R156W	rs374154006	0	0	1	0	1
TBC1D22B	6	37250068	C>G	NM_017772.2:c.529C>G	Q9NU19,P177A	rs149035515	0	0	0	0	0
RNF8	6	37336947	G>C	NM_003958.3:c.928G>C	O76064,V310L	rs201104499	0	0	0	0	0
MED20	6	41884544	C>T	NM_004275.3:c.148G>A	Q9H944,A50T	rs140526856	0	0	0	0	0
CCND3	6	41903760	G>A	NM_001760.3:c.797C>T	P30281,A266V	rs142862109	0	0	0	0	0
CCND3	6	41903782	A>C	NM_001760.3:c.775T>G	P30281,S259A	rs1051130	0	0	0	0	0
CCND3	6	41903798	C>A	NM_001760.3:c.759G>T	P30281,E253D	rs33966734	0	0	0	0	0
CCND3	6	41908122	G>A	NM_001760.3:c.400C>T	P30281,P134S	rs3218089	0	0	0	0	0
GNMT	6	42930068	G>A	NM_018960.4:c.325G>A	Q14749,D109N	rs149056383	1	0	1	0	0
GNMT	6	42930505	G>A	NM_018960.4:c.340G>A	Q14749,E114K	rs370786846	1	0	1	0	0
GNMT	6	42930512	C>G	NM_018960.4:c.347C>G	Q14749,A116G	rs375296683	1	0	1	0	0
GNMT	6	42930538	G>A	NM_018960.4:c.373G>A	Q14749,V125M	rs143043221	1	0	1	0	0
GNMT	6	42930566	A>G	NM_018960.4:c.401A>G	Q14749,D134G	rs148199736	1	0	1	0	1
GNMT	6	42930812	G>A	NM_018960.4:c.454G>A	Q14749,D152N	rs146275920	1	0	1	0	0
GNMT	6	42930827	C>T	NM_018960.4:c.469C>T	Q14749,R157W	rs142613217	1	0	1	0	0
GNMT	6	42930887	C>A	NM_018960.4:c.529C>A	Q14749,H177N	rs121907889	1	0	1	0	0
GNMT	6	42931103	T>C	NM_018960.4:c.632T>C	Q14749,I211T	rs144865362	1	0	1	0	1
CRISP2	6	49663567	A>G	NM_001142417.2:c.586T>C	P16562,C196R	rs36069724	0	0	0	0	0
EFHC1	6	52303121	A>G	NM_018100.3:c.305A>G	Q5JVL4,Y102C	rs368992606	0	0	0	0	0
EFHC1	6	52303291	C>T	NM_018100.3:c.475C>T	Q5JVL4,R159W	rs3804506	0	0	0	0	0
EFHC1	6	52317597	T>C	NM_018100.3:c.685T>C	Q5JVL4,F229L	rs28940311	0	0	0	0	0
GSTA2	6	52615415	T>G	NM_000846.4:c.629A>C	P09210,E210A	rs6577	1	1	1	0	0
KHDRBS2	6	62390920	G>A	NM_152688.2:c.998C>T	Q5VWX1,P333L	rs61753606	0	0	0	0	0
FHL5	6	97051559	G>T	NM_020482.4:c.70G>T	Q5TD97,D24Y	rs116655895	0	0	0	0	0
FHL5	6	97052644	C>T	NM_001170807.1:c.178C>T	Q5TD97,R60W	rs145856574	0	0	0	0	0
FHL5	6	97058547	A>T	NM_001170807.1:c.604A>T	Q5TD97,M202L	rs148496460	0	0	0	0	0
FHL5	6	97058553	A>G	NM_001170807.1:c.610A>G	Q5TD97,R204G	rs2273621	0	0	0	0	0
FRK	6	116325142	C>T	NM_002031.2:c.364G>A	P42685,G122R	rs3756772	1	0	1	0	1
GOPC	6	117900146	G>C	NM_020399.3:c.367C>G	Q9HD26,L123V	rs147033047	0	0	0	0	0
GOPC	6	117923294	C>T	NM_020399.3:c.158G>A	Q9HD26,G53E	rs138303594	0	0	0	0	1
GJA1	6	121768751	C>T	NM_000165.3:c.758C>T	P17302,A253V	rs17653265	0	0	1	0	0
HSF2	6	122733526	A>C	NM_001135564.1:c.102A>C	Q03933,Q34H	rs139599852	0	0	0	0	0
HSF2	6	122741351	A>T	NM_001135564.1:c.665A>T	Q03933,D222V	rs199557986	0	0	0	0	0
HSF2	6	122743891	G>A	NM_004506.3:c.859G>A	Q03933,V287I	rs145103558	0	0	0	0	0
L3MBTL3	6	130415458	C>T	NM_001007102.2:c.1607C>T	Q96JM7-2,P536L	rs141824361	0	0	0	0	0
HBS1L	6	135306521	T>C	NM_006620.3:c.1450A>G	Q9Y450,I484V	rs73774527	0	0	0	0	0
MAP7	6	136677899	G>A	NM_003980.4:c.1946C>T	Q14244,P649L	rs144889369	0	0	0	0	0
MAP7	6	136683828	A>G	NM_003980.4:c.1286T>C	Q14244,M429T	rs80342066	0	0	0	0	0
TNFAIP3	6	138196060	C>T	NM_001270507.1:c.374C>T	P21580,A125V	rs5029941	0	0	0	0	0
TXLNB	6	139564138	A>G	NM_153235.3:c.1580T>C	Q8N3L3,I527T	rs9495392	0	0	0	0	0
TXLNB	6	139564150	G>A	NM_153235.3:c.1568C>T	Q8N3L3,T523I	rs375856658	0	0	0	0	0
TXLNB	6	139569043	T>C	NM_153235.3:c.1081A>G	Q8N3L3,T361A	rs72988902	0	0	0	0	0
PEX3	6	143784092	A>G	NM_003630.2:c.245A>G	P56589,Q82R	rs35220041	0	0	0	0	0
FUCA2	6	143825104	G>T	NM_032020.4:c.698C>A	Q9BTY2,A233E	rs11155297	1	0	0	0	0
SCAF8	6	155154230	A>G	NM_014892.3:c.3517A>G	Q9UPN6,M1173V	rs35881575	0	0	0	0	0
RSPH3	6	159398700	C>T	NM_031924.4:c.1553G>A	Q86UC2,G518D	rs3756987	0	0	0	0	0
RSPH3	6	159398803	C>T	NM_031924.4:c.1450G>A	Q86UC2,E484K	rs12204826	0	0	0	0	0
RSPH3	6	159399348	A>G	NM_031924.4:c.1316T>C	Q86UC2,M439T	rs768994	0	0	0	0	0
RSPH3	6	159401898	C>T	NM_031924.4:c.1193G>A	Q86UC2,R398Q	rs10455840	0	0	0	0	0
RSPH3	6	159407446	C>T	NM_031924.4:c.638G>A	Q86UC2,R213Q	rs34582178	0	0	0	0	0
RSPH3	6	159407447	G>A	NM_031924.4:c.637C>T	Q86UC2,R213W	rs41267753	0	0	0	0	0
RSPH3	6	159414899	T>C	NM_031924.4:c.602A>G	Q86UC2,N201S	rs16889320	0	0	0	0	0
PSMB1	6	170862300	G>C	NM_002793.3:c.31C>G	P20618,P11A	rs12717	1	0	1	0	0
ACTB	7	5567417	C>G	NM_001101.3:c.1090G>C	P60709,E364Q	rs368352689	0	0	0	0	1
ACTB	7	5567921	A>C	NM_001101.3:c.793T>G	P60709,S265A	rs377004519	0	0	0	0	0
C7orf31	7	25181912	T>C	NM_138811.3:c.899A>G	Q8N865,H300R	rs2285738	0	0	0	0	0
C7orf31	7	25182405	G>T	NM_138811.3:c.713C>A	Q8N865,P238Q	rs11984293	0	0	0	0	0
C7orf31	7	25194753	C>T	NM_138811.3:c.472G>A	Q8N865,A158T	rs12535348	0	0	0	0	0
HOXA1	7	27135238	G>C	NM_005522.4:c.294C>G	P49639,S98R	rs377149193	0	0	0	0	0
AMPH	7	38475878	C>G	NM_001635.3:c.1128G>C	P49418,M376I	rs17171345	0	0	0	0	0
UBE2D4	7	43978084	G>A	NM_015983.3:c.79G>A	Q9Y2X8,G27S	rs61751727	1	0	0	0	0
PSPH	7	56082831	G>A	NM_004577.3:c.455C>T	P78330,T152I	rs147304638	1	0	1	0	1
PSPH	7	56082840	G>A	NM_004577.3:c.446C>T	P78330,T149M	rs374024099	1	0	1	0	0
PSPH	7	56087368	G>T	NM_004577.3:c.200C>A	P78330,A67D	rs371598085	1	0	1	0	0
ASL	7	65546812	G>A	NM_000048.3:c.35G>A	P04424,R12Q	rs145138923	1	0	1	0	0
FKBP6	7	72745715	G>A	NM_003602.4:c.524G>A	O75344,R175Q	rs199580691	1	0	0	0	0
FKBP6	7	72755347	C>A	NM_003602.4:c.859C>A	O75344,H287N	rs201862819	1	0	0	0	0
DNAJC30	7	73097611	G>T	NM_032317.2:c.143C>A	Q96LL9,T48K	rs140045130	0	0	0	0	0
EIF4H	7	73609092	G>T	NM_031992.1:c.431G>T	Q15056-2,G144V	rs148078698	0	0	0	0	0
HIP1	7	75189102	G>T	NM_005338.5:c.1309C>A	O00291,L437M	rs368587912	0	0	0	0	0
HIP1	7	75189125	T>C	NM_005338.5:c.1286A>G	O00291,D429G	rs141348376	0	0	0	0	0
HIP1	7	75189180	C>T	NM_005338.5:c.1231G>A	O00291,E411K	rs145177265	0	0	0	0	0
HIP1	7	75190694	A>G	NM_005338.5:c.1130T>C	O00291,I377T	rs367560239	0	0	0	0	0
HIP1	7	75197518	A>T	NM_005338.5:c.788T>A	O00291,M263K	rs17149023	0	0	0	0	0
DBF4	7	87530185	C>A	NM_006716.3:c.916C>A	Q9UBU7,L306I	rs142460583	0	0	0	0	0
DBF4	7	87537029	A>G	NM_006716.3:c.1576A>G	Q9UBU7,I526V	rs138055219	0	0	0	0	0
DBF4	7	87537188	A>G	NM_006716.3:c.1735A>G	Q9UBU7,K579E	rs61747462	0	0	0	0	0
AKAP9	7	91622236	A>G	NM_005751.4:c.443A>G	Q99996-2,Q148R	rs150030669	0	0	0	0	0
AKAP9	7	91622257	C>A	NM_005751.4:c.464C>A	Q99996-2,T155N	rs142632541	0	0	0	0	0
AKAP9	7	91623968	G>A	NM_005751.4:c.610G>A	Q99996-2,D204N	rs148920964	0	0	0	0	1
CDK6	7	92244486	T>A	NM_001145306.1:c.949A>T	Q00534,S317C	rs140409009	1	0	1	0	0
CDK6	7	92404051	C>T	NM_001145306.1:c.328G>A	Q00534,D110N	rs35654944	1	0	1	0	0
GNGT1	7	93540153	G>A	NM_021955.3:c.148G>A	P63211,E50K	rs17243826	0	0	0	0	0
ASNS	7	97487664	C>T	NM_001673.4:c.829G>A	P08243,A277T	rs2070159	1	1	1	0	0
ZNF655	7	99170307	C>G	NM_001009960.1:c.576C>G	Q8N720,S192R	rs374936662	0	0	0	0	0
ZNF655	7	99171127	T>G	NM_001009960.1:c.1396T>G	Q8N720,C466G	rs74709169	0	0	0	0	0
ZKSCAN1	7	99621814	G>A	NM_003439.1:c.464G>A	P17029,R155K	rs143265277	0	0	0	0	0
PLOD3	7	100853838	G>A	NM_001084.4:c.1475C>T	O60568,A492V	rs369969073	1	0	1	0	1
FIS1	7	100883176	C>T	NM_016068.2:c.370G>A	Q9Y3D6,V124M	rs201248812	0	0	0	0	0
ALKBH4	7	102098035	G>A	NM_017621.3:c.715C>T	Q9NXW9,R239C	rs150409598	1	0	0	0	1
RINT1	7	105177041	A>T	NM_021930.4:c.118A>T	Q6NUQ1,S40C	rs11556986	0	0	0	0	1
RINT1	7	105205815	C>A	NM_021930.4:c.1978C>A	Q6NUQ1,L660I	rs35531972	0	0	0	0	0
IQUB	7	123109348	T>A	NM_178827.4:c.1501A>T	Q8NA54,I501F	rs149316783	0	0	0	0	1
IQUB	7	123152019	C>T	NM_178827.4:c.376G>A	Q8NA54,V126M	rs10255061	0	0	0	0	0
GCC1	7	127224417	C>T	NM_024523.5:c.820G>A	Q96CN9,A274T	rs34887879	0	0	0	0	0
LUC7L2	7	139107009	A>C	NM_016019.3:c.1102A>C	Q9Y383,K368Q	rs202072515	0	0	0	0	0
CASP2	7	142988644	T>A	NM_032982.3:c.86T>A	P42575,V29E	rs761480470	1	0	0	0	0
CASP2	7	142989780	G>A	NM_032982.3:c.464G>A	P42575,R155H	rs144817015	1	0	0	0	0
CASP2	7	142997061	C>G	NM_032982.3:c.793C>G	P42575,R265G	rs150852779	1	0	0	0	0
CASP2	7	143000954	G>A	NM_032982.3:c.1045G>A	P42575,G349S	rs141466335	1	0	0	0	0
CASP2	7	143001811	G>A	NM_032982.3:c.1162G>A	P42575,E388K	rs188499115	1	0	0	0	0
ZYX	7	143080060	A>T	NM_001010972.1:c.668A>T	Q15942,H223L	rs11978404	0	0	0	0	0
ZYX	7	143086010	C>T	NM_001010972.1:c.1465C>T	Q15942,R489W	rs73154206	0	0	0	0	0
ZYX	7	143087744	G>A	NM_001010972.1:c.1688G>A	Q15942,R563Q	rs149835123	0	0	0	0	0
TPK1	7	144380018	C>T	NM_022445.3:c.169G>A	Q9H3S4,E57K	rs200717734	1	0	1	0	1
TPK1	7	144380023	A>G	NM_022445.3:c.164T>C	Q9H3S4,I55T	rs373745325	1	0	1	0	0
TPK1	7	144462990	C>T	NM_022445.3:c.98G>A	Q9H3S4,R33H	rs77358162	1	0	1	0	0
EZH2	7	148514393	A>G	NM_004456.4:c.1331T>C	Q15910-2,M444T	rs370444695	1	0	0	0	1
ZNF398	7	148851273	G>C	NM_170686.2:c.261G>C	Q8TD17,E87D	rs3801979	0	0	0	0	0
ZNF398	7	148873652	G>A	NM_170686.2:c.754G>A	Q8TD17,V252M	rs140094727	0	0	0	0	0
ZNF212	7	148950691	G>A	NM_012256.3:c.673G>A	Q9UDV6,E225K	rs117392089	0	0	0	0	0
ZNF212	7	148950895	C>T	NM_012256.3:c.877C>T	Q9UDV6,H293Y	rs34185245	0	0	0	0	0
XRCC2	7	152346007	C>T	NM_005431.1:c.563G>A	O43543,R188H	rs3218536	0	0	0	0	0
XRCC2	7	152346092	C>T	NM_005431.1:c.478G>A	O43543,V160I	rs144079294	0	0	0	0	0
DEFA6	8	6783420	G>C	NM_001926.3:c.138C>G	Q01524,D46E	rs116451664	0	0	0	0	0
DEFA6	8	6783453	C>G	NM_001926.3:c.105G>C	Q01524,E35D	rs113837602	0	0	0	0	0
MTMR9	8	11157617	C>G	NM_015458.3:c.377C>G	Q96QG7,S126C	rs116655282	0	0	0	0	1
FAM167A	8	11301625	C>G	NM_053279.2:c.296G>C	Q96KS9,S99T	rs78823081	0	0	0	0	0
BLK	8	11405576	G>A	NM_001715.2:c.211G>A	P51451,A71T	rs55758736	1	0	1	0	0
MSR1	8	15978112	G>A	NM_138715.2:c.1037C>T	P21757,P346L	rs138987923	0	0	0	0	0
MSR1	8	16012615	G>T	NM_138715.2:c.856C>A	P21757,P286T	rs73665227	0	0	0	0	0
MSR1	8	16012648	G>C	NM_138715.2:c.823C>G	P21757,P275A	rs3747531	0	0	0	0	0
MSR1	8	16026259	A>G	NM_138715.2:c.338T>C	P21757,V113A	rs117359034	0	0	0	0	0
CNOT7	8	17094739	T>C	XM_011544511.1:c.455A>G	Q9UIV1,K152R	rs548128564	0	0	0	0	0
MTMR7	8	17159718	A>G	NM_004686.4:c.1565T>C	Q9Y216,M522T	rs117739013	0	0	0	0	0
SH2D4A	8	19218766	A>G	NM_001174159.1:c.647A>G	Q9H788,E216G	rs4921637	0	0	0	0	0
SH2D4A	8	19221664	G>C	NM_001174159.1:c.788G>C	Q9H788,G263A	rs877386	0	0	0	0	0
SH2D4A	8	19221784	A>G	NM_001174159.1:c.908A>G	Q9H788,K303R	rs35319139	0	0	0	0	0
DOK2	8	21767240	G>A	NM_003974.2:c.821C>T	O60496,P274L	rs34215892	0	0	0	0	1
SFTPC	8	22021460	G>A	NM_001172410.1:c.500G>A	P11686,R167Q	rs34957318	1	0	0	0	0
CHMP7	8	23113997	C>T	NM_152272.3:c.682C>T	Q8WUX9,R228C	rs145994479	0	0	0	0	0
PNMA2	8	26365716	C>T	NM_007257.5:c.556G>A	Q9UL42,E186K	rs2233701	0	0	0	0	0
DPYSL2	8	26492404	G>T	NM_001386.5:c.799G>T	Q16555,A267S	rs148064770	1	0	0	0	0
PBK	8	27668587	C>G	NM_018492.2:c.660G>C	Q96KB5,E220D	rs17057901	1	0	0	0	0
PBK	8	27679981	T>C	NM_018492.2:c.320A>G	Q96KB5,N107S	rs3779620	1	0	0	0	1
PBK	8	27680615	T>A	NM_018492.2:c.260A>T	Q96KB5,K87M	rs62001048	1	0	0	0	0
ASH2L	8	37996388	C>T	NM_001105214.2:c.1492C>T	Q9UBL3-3,R498C	rs111864953	0	0	0	0	0
POLB	8	42226805	C>G	NM_002690.2:c.725C>G	P06746,P242R	rs3136797	1	0	1	0	0
RGS20	8	54870890	C>T	NM_003702.3:c.598C>T	O76081-6,H200Y	rs372653480	0	0	0	0	0
MOS	8	57026229	C>A	NM_005372.1:c.313G>T	P00540,A105S	rs35392772	1	0	0	0	0
MOS	8	57026379	T>C	NM_005372.1:c.163A>G	P00540,I55V	rs144702322	1	0	0	0	0
UBXN2B	8	59343215	A>C	NM_001077619.1:c.326A>C	Q14CS0,D109A	rs182035809	0	0	0	0	0
SDCBP	8	59488589	A>G	NM_001007067.1:c.371A>G	O00560,K124R	rs146809015	0	0	0	0	0
ARMC1	8	66534525	A>G	NM_018120.4:c.248T>C	Q9NVT9,M83T	rs375534924	0	0	0	0	0
RIPK2	8	90784979	T>C	NM_003821.5:c.776T>C	O43353,I259T	rs2230801	1	0	1	0	0
GEM	8	95272605	G>C	NM_181702.2:c.127C>G	P55040,R43G	rs2170363	0	0	0	0	0
RAD54B	8	95479680	G>C	NM_012415.3:c.88C>G	Q9Y620,L30V	rs28910279	0	0	0	0	0
GRHL2	8	102555474	A>G	NM_024915.3:c.26A>G	Q6ISB3,K9R	rs3735709	0	0	0	0	0
ODF1	8	103564006	G>C	NM_024410.3:c.51G>C	Q14990,K17N	rs140507903	0	0	0	0	0
ODF1	8	103564221	G>T	NM_024410.3:c.266G>T	Q14990,S89I	rs146870404	0	0	0	0	0
RAD21	8	117864867	A>C	NM_006265.2:c.1242T>G	O60216,D414E	rs75160167	0	0	0	0	0
WDYHV1	8	124440235	C>G	NM_018024.1:c.155C>G	Q96HA8,A52G	rs34533564	0	0	0	0	0
FAM84B	8	127569424	G>T	NM_174911.4:c.211C>A	Q96KN1,P71T	rs74942061	0	0	0	0	0
RHPN1	8	144463859	G>A	NM_052924.2:c.1606G>A	Q8TCX5-2,A536T	rs183169711	0	0	0	0	0
GSDMD	8	144643548	C>T	NM_024736.6:c.691C>T	P57764,L231F	rs143242888	0	0	0	0	0
GSDMD	8	144643921	G>A	NM_024736.6:c.746G>A	P57764,R249H	rs138749323	0	0	0	0	0
GSDMD	8	144644666	A>G	NM_024736.6:c.1187A>G	P57764,Q396R	rs74645610	0	0	0	0	0
VPS28	8	145649365	G>A	NM_183057.1:c.607C>T	Q9UK41-2,R203W	rs149889412	0	0	0	0	0
C8orf33	8	146278038	G>A	NM_023080.2:c.73G>A	Q9H7E9,G25R	rs149359042	0	0	0	0	0
SAXO1	9	18928083	G>T	NM_153707.2:c.1392C>A	Q8IYX7,N464K	rs35562117	0	0	0	0	1
SAXO1	9	18941703	T>C	NM_153707.2:c.353A>G	Q8IYX7,D118G	rs34257010	0	0	0	0	1
RPP25L	9	34610830	C>T	NM_148178.2:c.464G>A	Q8N5L8,R155Q	rs138929348	0	0	0	0	0
RPP25L	9	34610915	C>T	NM_148178.2:c.379G>A	Q8N5L8,D127N	rs373243078	0	0	0	0	0
FANCG	9	35076755	G>A	NM_004629.1:c.890C>T	O15287,T297I	rs2237857	0	0	0	0	0
FANCG	9	35079502	G>A	NM_004629.1:c.20C>T	O15287,S7F	rs35984312	0	0	0	0	0
FAM214B	9	35107740	C>T	NM_025182.2:c.532G>A	Q7L5A3,A178T	rs61735988	0	0	0	0	0
ARHGEF39	9	35662724	G>A	NM_032818.2:c.688C>T	Q8N4T4,R230C	rs182159780	0	0	0	0	0
ARHGEF39	9	35663006	C>T	NM_032818.2:c.610G>A	Q8N4T4,D204N	rs75513621	0	0	0	0	0
CREB3	9	35733402	A>G	NM_006368.4:c.355A>G	O43889-2,R119G	rs11538707	0	0	0	0	1
CREB3	9	35735184	A>G	NM_006368.4:c.514A>G	O43889-2,K172E	rs367884085	0	0	0	0	1
GADD45G	9	92220760	G>A	NM_006705.3:c.334G>A	O95257,G112S	rs3138505	0	0	0	0	1
NUTM2F	9	97082748	G>C	NM_017561.1:c.1110C>G	A1L443,N370K	rs201613053	0	0	0	0	0
FBP2	9	97321276	G>T	NM_003837.2:c.964C>A	O00757,P322T	rs373101416	1	0	0	0	0
FBP2	9	97321404	A>G	NM_003837.2:c.836T>C	O00757,L279P	rs72743247	1	0	0	0	0
FBP2	9	97329610	T>C	NM_003837.2:c.647A>G	O00757,Y216C	rs146159894	1	0	0	0	0
FBP2	9	97329625	C>T	NM_003837.2:c.632G>A	O00757,S211N	rs61755092	1	0	0	0	0
FBP2	9	97333757	A>G	NM_003837.2:c.554T>C	O00757,F185S	rs369503726	1	0	0	0	0
FBP2	9	97333824	C>T	NM_003837.2:c.487G>A	O00757,A163T	rs61753274	1	0	0	0	1
FBP2	9	97355870	A>C	NM_003837.2:c.139T>G	O00757,S47A	rs141358375	1	0	0	0	0
FBP1	9	97367746	T>C	NM_001127628.1:c.818A>G	P09467,N273S	rs143965326	1	0	1	0	0
FBP1	9	97367786	C>T	NM_000507.3:c.778G>A	P09467,G260R	rs780803192	1	0	1	0	1
FBP1	9	97367834	G>A	NM_001127628.1:c.730C>T	P09467,R244W	rs200679026	1	0	1	0	0
FBP1	9	97369105	A>G	NM_001127628.1:c.697T>C	P09467,F233L	rs2297085	1	0	1	0	0
FBP1	9	97369149	C>T	NM_001127628.1:c.653G>A	P09467,R218K	rs1769259	1	0	1	0	0
FBP1	9	97372293	G>C	NM_001127628.1:c.477C>G	P09467,N159K	rs199531187	1	0	1	0	0
FBP1	9	97382706	C>T	NM_001127628.1:c.238G>A	P09467,D80N	rs145051736	1	0	1	0	0
BAAT	9	104125056	A>G	NM_001701.3:c.911T>C	Q14032,V304A	rs61755096	1	1	1	0	0
BAAT	9	104130469	C>G	NM_001701.3:c.602G>C	Q14032,R201P	rs41281027	1	1	1	0	0
RAD23B	9	110068787	C>A	NM_002874.4:c.356C>A	P54727,P119H	rs55815226	0	0	0	0	0
RAD23B	9	110084388	C>G	NM_002874.4:c.806C>G	P54727,T269R	rs56157506	0	0	0	0	0
CDC26	9	116029692	C>G	NM_139286.3:c.109G>C	Q8NHZ8,E37Q	rs375531444	0	0	0	0	0
CDC26	9	116029710	T>C	NM_139286.3:c.91A>G	Q8NHZ8,K31E	rs182199537	0	0	0	0	0
CDC26	9	116034726	T>C	NM_139286.3:c.62A>G	Q8NHZ8,N21S	rs141648756	0	0	0	0	0
RGS3	9	116346118	G>A	NM_130795.2:c.1583G>A	P49796-4,R528Q	rs41305473	0	0	0	0	0
PSMD5	9	123605169	C>A	NM_005047.3:c.19G>T	Q16401,A7S	rs77059879	0	0	0	0	1
TRAF1	9	123675628	C>T	NM_005658.4:c.683G>A	Q13077,R228H	rs373510970	0	0	0	0	0
TRAF1	9	123675629	G>A	NM_005658.4:c.682C>T	Q13077,R228C	rs376499217	0	0	0	0	0
TRAF1	9	123675634	C>T	NM_005658.4:c.677G>A	Q13077,R226H	rs141130520	0	0	0	0	0
TRAF1	9	123675635	G>A	NM_005658.4:c.676C>T	Q13077,R226C	rs370347361	0	0	0	0	0
TRAF1	9	123675689	C>T	NM_005658.4:c.622G>A	Q13077,V208M	rs368005857	0	0	0	0	0
TRAF1	9	123675733	T>C	NM_005658.4:c.578A>G	Q13077,K193R	rs200003274	0	0	0	0	0
MRRF	9	125075600	A>G	NM_138777.3:c.646A>G	Q96E11,M216V	rs2297483	0	0	0	0	0
ZBTB43	9	129595239	C>G	NM_014007.3:c.451C>G	O43298,L151V	rs145932561	0	0	0	0	1
SH3GLB2	9	131772470	C>T	NM_020145.2:c.667G>A	Q9NR46,V223M	rs12554941	0	0	0	0	0
PTPA	9	131897161	A>C	NM_021131.4:c.548A>C	Q15257-2,K183T	rs138155879	0	0	0	0	0
AK8	9	135668127	G>A	NM_152572.2:c.1015C>T	Q96MA6,R339C	rs62000443	1	0	0	0	1
AK8	9	135702319	C>T	NM_152572.2:c.679G>A	Q96MA6,V227I	rs139762633	1	0	0	0	0
AK8	9	135703450	G>T	NM_152572.2:c.506C>A	Q96MA6,T169K	rs114347984	1	0	0	0	0
PAEP	9	138456155	C>A	NM_002571.2:c.376C>A	P09466,Q126K	rs3748210	0	0	1	0	0
CARD9	9	139262205	C>G	NM_052814.3:c.1153G>C	Q9H257,V385L	rs3124993	0	0	0	0	1
CARD9	9	139265402	C>T	NM_052814.3:c.518G>A	Q9H257,R173H	rs368657832	0	0	0	0	0
CARD9	9	139266496	C>T	NM_052814.3:c.35G>A	Q9H257,S12N	rs4077515	0	0	0	0	0
TRAF2	9	139802555	A>G	NM_021138.3:c.400A>G	Q12933,T134A	rs142528394	1	0	0	0	0
TRAF2	9	139811005	G>A	NM_021138.3:c.616G>A	Q12933,V206I	rs369480645	1	0	0	0	0
TRAF2	9	139814797	G>A	NM_021138.3:c.790G>A	Q12933,A264T	rs144427288	1	0	0	0	0
TRAF2	9	139814833	G>C	NM_021138.3:c.826G>C	Q12933,E276Q	rs376467561	1	0	0	0	0
TRAF2	9	139814840	A>C	NM_021138.3:c.833A>C	Q12933,K278T	rs146501200	1	0	0	0	0
TRAF2	9	139815565	G>A	NM_021138.3:c.1036G>A	Q12933,E346K	rs141280500	1	0	0	0	0
TRAF2	9	139820231	G>A	NM_021138.3:c.1384G>A	Q12933,D462N	rs144092600	1	0	0	0	0
TRAF2	9	139820270	G>A	NM_021138.3:c.1423G>A	Q12933,V475I	rs148765924	1	0	0	0	0
TRAF2	9	139820309	G>A	NM_021138.3:c.1462G>A	Q12933,D488N	rs142412558	1	0	0	0	0
CLIC3	9	139889216	T>G	NM_004669.2:c.628A>C	O95833,M210L	rs3188722	0	0	0	0	0
NDOR1	9	140108465	G>A	NM_014434.2:c.457G>A	Q9UHB4,V153I	rs78476245	0	0	0	0	0
NDOR1	9	140109141	C>T	NM_014434.2:c.842C>T	Q9UHB4,P281L	rs117332028	0	0	0	0	1
NOXA1	9	140317999	C>G	NM_006647.1:c.18C>G	Q86UR1-2,D6E	rs112864733	0	0	0	0	0
AKAP17A	X	1714407	G>A	NM_005088.2:c.893G>A	Q02040,R298K	rs139657528	0	0	0	0	0
AKAP17A	X	1720422	C>T	NM_005088.2:c.2023C>T	Q02040,R675C	rs184322445	0	0	0	0	0
FAM9B	X	9000463	C>T	NM_205849.2:c.68G>A	Q8IZU0,R23H	rs200710909	0	0	0	0	0
MID1	X	10535338	C>T	NM_001193277.1:c.250G>A	O15344,D84N	rs374851071	0	0	0	0	1
CTPS2	X	16717075	C>T	NM_019857.3:c.308G>A	Q9NRF8,R103H	rs146237387	1	0	0	0	0
DYNLT3	X	37700332	C>T	NM_006520.2:c.223G>A	P51808,A75T	rs141761454	0	0	0	0	0
SYTL5	X	37932876	G>A	NM_001163334.1:c.479G>A	Q8TDW5,R160H	rs149390993	0	0	0	0	0
SYTL5	X	37961637	T>C	NM_001163334.1:c.1105T>C	Q8TDW5,S369P	rs144315180	0	0	0	0	0
SYTL5	X	37965888	G>A	NM_001163334.1:c.1264G>A	Q8TDW5-2,D422N	rs375595402	0	0	0	0	0
RPGR	X	38156584	T>C	NM_001034853.1:c.1367A>G	Q92834,Q456R	rs144635565	0	0	0	0	0
RPGR	X	38156660	T>C	NM_001034853.1:c.1291A>G	Q92834,I431V	rs62635003	0	0	0	0	0
RPGR	X	38156677	C>T	NM_001034853.1:c.1274G>A	Q92834,R425K	rs1801687	0	0	0	0	0
RPGR	X	38163917	C>G	NM_001034853.1:c.905G>C	Q92834,C302S	rs62640590	0	0	0	0	0
RPGR	X	38176636	C>A	NM_001034853.1:c.552G>T	Q92834,Q184H	rs5963403	0	0	0	0	0
RPGR	X	38182130	T>C	NM_001034853.1:c.223A>G	Q92834,I75V	rs111631988	0	0	0	0	0
ATP6AP2	X	40456851	C>T	NM_005765.2:c.469C>T	O75787,R157C	rs138458908	0	0	0	0	0
EFHC2	X	44091828	C>G	NM_025184.3:c.1519G>C	Q5JST6,E507Q	rs3747354	0	0	0	0	1
EFHC2	X	44171953	T>C	NM_025184.3:c.92A>G	Q5JST6,N31S	rs17146914	0	0	0	0	1
CFP	X	47483825	A>G	NM_002621.2:c.1259T>C	P27918,M420T	rs137980601	0	0	0	0	0
SSX5	X	48054735	C>A	NM_021015.3:c.60G>T	O60225,K20N	rs149723790	0	0	0	0	0
SSX3	X	48207029	C>G	NM_021014.2:c.477G>C	Q99909,R159S	rs138449915	0	0	0	0	0
SSX3	X	48213485	T>C	NM_021014.2:c.229A>G	Q99909,T77A	rs150370741	0	0	0	0	0
WAS	X	48544153	G>A	NM_000377.2:c.391G>A	P42768,E131K	rs146220228	0	0	0	0	0
SLC35A2	X	48767196	C>T	NM_001032289.1:c.169G>A	P78381,A57T	rs151120284	0	0	0	0	0
GPKOW	X	48972112	A>G	NM_015698.4:c.1178T>C	Q92917,V393A	rs375546890	0	0	0	0	0
GPKOW	X	48978819	C>T	NM_015698.4:c.385G>A	Q92917,A129T	rs149562439	0	0	0	0	0
FOXP3	X	49114787	G>C	NM_014009.3:c.176C>G	Q9BZS1,S59C	rs199917616	0	0	0	0	0
XAGE3	X	52893843	T>A	NM_133179.2:c.274A>T	Q8WTP9,I92F	rs377323488	0	0	0	0	0
FOXR2	X	55651001	T>C	NM_198451.3:c.857T>C	Q6PJQ5,V286A	rs2375465	0	0	0	0	0
EDA	X	69176938	G>A	NM_001399.4:c.458G>A	Q92838,R153H	rs140642493	0	0	0	0	0
EDA	X	69255284	G>A	NM_001399.4:c.1001G>A	Q92838,R334H	rs142948132	0	0	0	0	0
EDA	X	69255382	G>A	NM_001399.4:c.1099G>A	Q92838,A367T	rs368531049	0	0	0	0	0
SYTL4	X	99931103	C>T	NM_001174068.1:c.1938G>A	Q96C24,M646I	rs143469082	0	0	1	0	1
SYTL4	X	99945125	T>C	NM_001174068.1:c.755A>G	Q96C24,D252G	rs150825185	0	0	1	0	0
NXF3	X	102334397	G>A	NM_022052.1:c.1225C>T	Q9H4D5,R409W	rs141099548	0	0	0	0	1
CXorf57	X	105883826	T>G	NM_018015.5:c.1779T>G	Q6NSI4,I593M	rs5962707	0	0	0	0	0
AMMECR1	X	109459826	T>C	NM_001025580.1:c.508A>G	Q9Y4X0-3,R170G	rs376158032	0	0	0	0	1
AMOT	X	112022687	T>C	NM_133265.2:c.1468A>G	Q4VCS5-2,T490A	rs147791527	0	0	0	0	0
AMOT	X	112048284	G>A	NM_133265.2:c.440C>T	Q4VCS5-2,A147V	rs145237924	0	0	0	0	0
UTP14A	X	129054446	G>A	NM_006649.3:c.766G>A	Q9BVJ6,V256M	rs35183830	0	0	0	0	0
UTP14A	X	129058882	T>C	NM_006649.3:c.1460T>C	Q9BVJ6,V487A	rs2281278	0	0	0	0	0
UTP14A	X	129059157	A>G	NM_006649.3:c.1735A>G	Q9BVJ6,T579A	rs373172796	0	0	0	0	0
LDOC1	X	140271172	A>T	NM_012317.2:c.35T>A	O95751,L12H	rs143389158	0	0	0	0	1
MAGEA8	X	149013071	C>T	NM_001166401.1:c.25C>T	P43361,R9C	rs150164908	0	0	0	0	0
MAGEA8	X	149013408	G>A	NM_001166401.1:c.362G>A	P43361,R121H	rs35744768	0	0	0	0	0
MAGEA4	X	151092258	C>T	NM_001011548.1:c.122C>T	P43358,S41F	rs41302158	0	0	0	0	0
PNMA5	X	152159208	C>T	NM_052926.2:c.935G>A	Q96PV4,R312Q	rs148198587	0	0	0	0	0
PNMA5	X	152159323	C>T	NM_052926.2:c.820G>A	Q96PV4,V274M	rs144036507	0	0	0	0	0
PNMA5	X	152159362	T>C	NM_052926.2:c.781A>G	Q96PV4,T261A	rs146002134	0	0	0	0	0
PNMA5	X	152160081	A>T	NM_052926.2:c.62T>A	Q96PV4,L21Q	rs370233185	0	0	0	0	1
TMEM187	X	153247926	G>A	NM_003492.2:c.413G>A	Q14656,R138Q	rs36085378	0	0	0	0	0
EMD	X	153609258	G>A	NM_000117.2:c.466G>A	P50402,G156S	rs144594695	0	0	0	0	0
EMD	X	153609400	G>A	NM_000117.2:c.608G>A	P50402,R203H	rs144842093	0	0	0	0	0
CTAG2	X	153881552	C>T	NM_172377.3:c.238G>A	O75638,A80T	rs61731293	0	0	0	0	0
RAB39B	X	154490199	C>A	NM_171998.2:c.531G>T	Q96DA2,R177S	rs146900062	0	0	0	0	1
