# Supplementary material for: Extensive disruption of protein interactions by genetic variants across the allele frequency spectrum in human populations
Source: Nat Commun. 2019 Sep 12;10:4141. doi: 10.1038/s41467-019-11959-3 (PMC6742646; doi:10.1038/s41467-019-11959-3)
Supplement: Supplementary file 12 — Source Data [file 41467_2019_11959_MOESM12_ESM.xlsx]

## Sheet: Fig 1b
Figure 1b
	Singletons	<10	<100	<1,000	<10,000	>10,000	SUM
ExAC_Counts	4838645	3075332	718771	224185	82825	68634	9008392
ExAC_Counts	201	313	346	385	214	217	1676
All ExAC Alleles	0.537126	0.341385	0.079789	0.0248862	0.0091942	0.0076189	1
Sampled ExAC Alleles	0.119928	0.186754	0.206444	0.229714	0.127685	0.129475	1
ExAC_Counts (millions)	4.83864	3.07533	0.718771	0.224185	0.082825	0.068634	9008.39

## Sheet: Fig 2a
Figure 2a
	Category	Intact	PRS	Disrupted	RRS
	Total number of interactions	205	87	192	90
	Number of interactions recovered	36	15	13	6
	Fraction of interactions recovered	0.176	0.172	0.068	0.067
	p-values	Intact vs. PRS		0.95
		Disrupted vs. RRS		0.97
		Intact vs. disrupted		0.0011

## Sheet: Fig 2b
Figure 2b
	Category		COSMIC somatic mutations		ExAC population variants
		HGMD	Known cancer genes	Other genes	< 0.1%	0.1 - 1%	1 - 10%	> 10%
	Disruptive	108	24	21	173	70	35	20
	Non-disruptive	96	45	74	692	320	178	188
	Total	204	69	95	865	390	213	208
	Disruption rate	0.529412	0.348	0.221	0.2	0.179	0.164	0.096
	p-values	HGMD vs. COSMIC known cancer genes			0.00193
		COSMIC known cancer genes vs. COSMIC other genes			0.036
		COSMIC other genes vs. ExAC <0.5%			0.31
		Across different ExAC AF categories			0.0054

## Sheet: Fig 2d
Figure 2d
	Category	Variant count
	Non-disruptive	571
	Partially disruptive	116
	Null-like	52

## Sheet: Fig 2e
Figure 2e
	Category	Median AF
	Non-disruptive	0.0021
	Partially disruptive	0.00085
	Null-like	0.00034
	p-values	Non-disruptive vs. partially disruptive		0.0067
		Partially disruptive vs. null-like		0.2

## Sheet: Fig 2f
Figure 2f
	Category	Median Grantham
	Non-disruptive	58
	Partially disruptive	83
	Null-like	81
	p-values	Non-disruptive vs. partially disruptive		0.0093
		Partially disruptive vs. null-like		0.99

## Sheet: Fig 2g
Figure 2g
	Category	Median PolyPhen2 score
	Non-disruptive	0.04
	Partially disruptive	0.786
	Null-like	0.996
	p-values	Non-disruptive vs. partially disruptive		1.4e-05
		Partially disruptive vs. null-like		0.0017

## Sheet: Fig 3c
Figure 3c
	Category	Stable	Moderately stable	Unstable
	Number of variants on LoF-intolerant genes	54	7	1
	Total number of variants	199	53	10
	Fraction of variants on LoF-intolerant genes	0.271	0.132	0.1
	p-values	Stable vs. moderately stable		0.018
		Moderately stable vs. unstable		0.39

## Sheet: Fig 3d
Figure 3d
	Category	Number of variants	Median stability score
	Non-disruptive	103	0.948
	Partially disruptive	45	0.785
	Null-like	12	0.279
	p-values	Non-disruptive vs. partially disruptive		0.0077
		Partially disruptive vs. null-like		0.11
		Non-disruptive vs. null-like		0.0059

## Sheet: Fig 3f
Figure 3f
	[SSA] uM	WT spec act	A142T spec act	WT SEM	A142T SEM
	0.5	2110.14	1603.31	212.824	48.3061
	0.75	2767.74	2181.8	131.728	101.877
	1	3005.85	2453.39	112.018	116.095
	1.5	3399.21	2861.2	55.7262	286.579
	2	3656.52	3485.72	71.4652	92.1219
	2.5	3788.88	3790.36	122.785	122.547
	3	4192.1	4112.49	31.3399	110.949
	3.5	4361.89	4446.66	37.3216	88.6799

[truncated: 18 more sheets: Fig 4a, Fig 4b, Fig 4c, Fig 4d, Fig 4e, Fig 5b, Fig 5f, Supp Fig 1b, Supp Fig 1c, Supp Fig 1d, Supp Fig 1e, Supp Fig 2a, Supp Fig 2b, Supp Fig 3a, Supp Fig 3b, Supp Fig 4a, Supp Fig 4b, Supp Fig 5]
